# Supplementary material for: UBR5 promotes antiviral immunity by disengaging the transcriptional brake on RIG-I like receptors
Source: Nat Commun. 2024 Jan 26;15:780. doi: 10.1038/s41467-024-45141-1 (PMC10817939; doi:10.1038/s41467-024-45141-1)
Supplement: Supplementary file 4 — Supplementary Data 1 [file 41467_2024_45141_MOESM4_ESM.xlsx]

## Sheet: Sheet1
Supplementary Data 1
CRISPR-Cas9 gRNAs for human E3 ubiguitin ligases
E - No.	Gene Symbol	Protein Name	Domain	RefSeq	Swiss-Prot	CRISPR-F			CRISPR-R
1	AFF4	AF4/FMR2 family member 4	UBOX	7656879	Q9UHB7	CACCG	ATGGACTCCTGTCCGTCCAT		AAAC	ATGGACGGACAGGAGTCCAT	C
2	AMFR	autocrine motility factor receptor, E3 ubiquitin protein ligase	RING	21071001	Q9UKV5	CACCG	CCTCAACCACGAAGGGACGT		AAAC	ACGTCCCTTCGTGGTTGAGG	C
3	ANAPC11	anaphase-promoting complex subunit 11 isoform 2	RING	574957206	Q9NYG5	CACCG	GATGCCACAGTTCTCATCGT		AAAC	ACGATGAGAACTGTGGCATC	C
4	ANKIB1	ankyrin repeat and IBR domain-containing protein 1	RING	148596953	Q9P2G1	CACCG	GATGAGTGCTTTACGGAATT		AAAC	AATTCCGTAAAGCACTCATC	C
5	AREL1	apoptosis resistant E3 ubiquitin protein ligase 1	HECTc	87116668	O15033	CACCG	GGACTATTTATGACTACGTG		AAAC	CACGTAGTCATAAATAGTCC	C
6	ARIH1	ariadne RBR E3 ubiquitin protein ligase 1	RING	187761373	Q9Y4X5	CACCG	CTACAACTACGAGTTCGACG		AAAC	CGTCGAACTCGTAGTTGTAG	C
7	ARIH2	ariadne RBR E3 ubiquitin protein ligase 2	RING	5453557	O95376	CACCG	GTTCTCGTCAAGGACGGCGT		AAAC	ACGCCGTCCTTGACGAGAAC	C
8	BARD1	BRCA1 associated RING domain 1	RING	543583789	Q99728	CACCG	GCGACCATCCGGTTCCATGG		AAAC	CCATGGAACCGGATGGTCGC	C
9	BFAR	bifunctional apoptosis regulator	RING	7706091	Q9NZS9	CACCG	TGGTCCTGCTCGTCTATCAC		AAAC	GTGATAGACGAGCAGGACCA	C
10	BIRC2	baculoviral IAP repeat containing 2	RING	390608639	Q13490	CACCG	ATGCTATGTCAGAACACCGG		AAAC	CCGGTGTTCTGACATAGCAT	C
11	BIRC3	baculoviral IAP repeat containing 3	RING	33946285	Q13489	CACCG	ATTGAGCAATTGGGAACCGA		AAAC	TCGGTTCCCAATTGCTCAAT	C
12	BIRC7	baculoviral IAP repeat containing 7	RING	21536421	Q96CA5	CACCG	CGTCTTCCGGTTCTTCCCAC		AAAC	GTGGGAAGAACCGGAAGACG	C
13	BIRC8	baculoviral IAP repeat-containing protein 8	RING	44680139	Q96P09	CACCG	GCTACAAGAAGCTATACGAA		AAAC	TTCGTATAGCTTCTTGTAGC	C
14	BMI1	BMI1 polycomb ring finger proto-oncogene*	RING	27883842	P35226	CACCG	CCTTCTCCAGGTATAAATGT		AAAC	ACATTTATACCTGGAGAAGG	C
15	BRAP	BRCA1 associated protein	RING	188497705	Q7Z569	CACCG	CCCCAAGTGCACGGTGTGTC		AAAC	GACACACCGTGCACTTGGGG	C
16	BRCA1	breast cancer 1, early onset*	RING	237681125	P38398	CACCG	GACGTCTGTCTACATTGAAT		AAAC	ATTCAATGTAGACAGACGTC	C
17	CBL	Cbl proto-oncogene, E3 ubiquitin protein ligase	RING	52426745	P22681	CACCG	CCCTTGGAAGAGCTTTCGAC		AAAC	GTCGAAAGCTCTTCCAAGGG	C
18	CBLB	Cbl proto-oncogene B, E3 ubiquitin protein ligase	RING	54112420	Q13191	CACCG	GAGGTCCACCAGATTAGCTC		AAAC	GAGCTAATCTGGTGGACCTC	C
19	CBLC	Cbl proto-oncogene C, E3 ubiquitin protein ligase	RING	195927030	Q9ULV8	CACCG	TCGAGTTCGACGTCTTCACC		AAAC	GGTGAAGACGTCGAACTCGA	C
20	CBLL1	Cbl proto-oncogene-like 1, E3 ubiquitin protein ligase	RING	546230945	Q75N03	CACCG	CGAATTGAGCAGTGTACACG		AAAC	CGTGTACACTGCTCAATTCG	C
21	CCDC36	coiled-coil domain-containing protein 36	RING	206597549	Q8IYA8	CACCG	CCTCAAACACCAGGTCATTC		AAAC	GAATGACCTGGTGTTTGAGG	C
22	CCNB1IP1	cyclin B1 interacting protein 1, E3 ubiquitin protein ligase	RING	116812640	Q9NPC3	CACCG	CTAATGTCCAACACGATCTC		AAAC	GAGATCGTGTTGGACATTAG	C
23	CGRRF1	cell growth regulator with RING finger domain protein 1	RING	5729765	Q99675	CACCG	AAGGTCAATAGCGCTACCAA		AAAC	TTGGTAGCGCTATTGACCTT	C
24	CHFR	checkpoint with forkhead and ring finger domains, E3 ubiquitin protein ligase	RING	239048909	Q96EP1	CACCG	CTTTTCGTCGTTGGAACCCC		AAAC	GGGGTTCCAACGACGAAAAG	C
25	CNOT4	CCR4-NOT transcription complex, subunit 4	RING	300069017	O95628	CACCG	GTGCTTATGTAACCTATATC		AAAC	GATATAGGTTACATAAGCAC	C
26	CUL9	cullin-9	RING	24307991	Q8IWT3	CACCG	ACAAAGGTAGCGCTTCACCA		AAAC	TGGTGAAGCGCTACCTTTGT	C
27	CYHR1	cysteine and histidine-rich protein 1 isoform 2 precursor	RING	193788637	Q6ZMK1	CACCG	GTCTTCACGGCCAACACTTA		AAAC	TAAGTGTTGGCCGTGAAGAC	C
28	DCST1	DC-STAMP domain-containing protein 1 isoform 2	RING	219521926	Q5T197	CACCG	GCTTGCGGTCAAACCAACGA		AAAC	TCGTTGGTTTGACCGCAAGC	C
29	DTX1	deltex 1, E3 ubiquitin ligase	RING	41352718	Q86Y01	CACCG	CAACTTCTACGACCCGTCGT		AAAC	ACGACGGGTCGTAGAAGTTG	C
30	DTX2	deltex 2, E3 ubiquitin ligase	RING	156564386	Q86UW9	CACCG	GGGTTTGTTGTACGGTGCAA		AAAC	TTGCACCGTACAACAAACCC	C
31	DTX3	deltex 3, E3 ubiquitin ligase	RING	555943736	Q8N9I9	CACCG	GACTGTGTCCAAGCCCGTGT		AAAC	ACACGGGCTTGGACACAGTC	C
32	DTX3L	deltex 3 like, E3 ubiquitin ligase	RING	19923717	Q8TDB6	CACCG	GATTTCACCTCAAGTCGATC		AAAC	GATCGACTTGAGGTGAAATC	C
33	DTX4	deltex 4, E3 ubiquitin ligase	RING	663071089	Q9Y2E6	CACCG	TGGATCGACCTCACTTCCAT		AAAC	ATGGAAGTGAGGTCGATCCA	C
34	DZIP3	DAZ interacting zinc finger protein 3	RING	7662244	Q86Y13	CACCG	ATGTGAGGAACCACACCTTT		AAAC	AAAGGTGTGGTTCCTCACAT	C
35	E4F1	E4F transcription factor 1	zf-C2H2	571026678	Q66K89	CACCG	ATCACGGGTGAAGTCTCTAT		AAAC	ATAGAGACTTCACCCGTGAT	C
36	FANCL	Fanconi anemia, complementation group L	RING	167860138	Q9NW38	CACCG	CCTCATACACGGTTTTCGAC		AAAC	GTCGAAAACCGTGTATGAGG	C
37	G2E3	G2/M-phase specific E3 ubiquitin protein ligase	HECTc	809279653	Q7L622	CACCG	TGATAACTTCGTTTACATCG		AAAC	CGATGTAAACGAAGTTATCA	C
38	HACE1	HECT domain and ankyrin repeat containing E3 ubiquitin protein ligase 1	HECTc	116875852	Q8IYU2	CACCG	TATTAATTCAATATCACCCG		AAAC	CGGGTGATATTGAATTAATA	C
39	HECTD1	HECT domain containing E3 ubiquitin protein ligase 1	HECTc	612339310	Q9ULT8	CACCG	CAACACCACGACGGGTAAAT		AAAC	ATTTACCCGTCGTGGTGTTG	C
40	HECTD2	HECT domain containing E3 ubiquitin protein ligase 2	HECTc	546231434	Q5U5R9	CACCG	ACGACAGATAGCTACCTTAG		AAAC	CTAAGGTAGCTATCTGTCGT	C
41	HECTD3	HECT domain containing E3 ubiquitin protein ligase 3	HECT	157738609	Q5T447	CACCG	ACAGCAATGCCGATACCTAC		AAAC	GTAGGTATCGGCATTGCTGT	C
42	HECTD4	HECT domain containing E3 ubiquitin protein ligase 4	HECTc	359718912	Q9Y4D8	CACCG	GGGTGTTCTGGTCAATGACC		AAAC	GGTCATTGACCAGAACACCC	C
43	HECW1	HECT, C2 and WW domain containing E3 ubiquitin protein ligase 1	HECTc	559098413	Q76N89	CACCG	CGAGTTTTTGACCGTGACAC		AAAC	GTGTCACGGTCAAAAACTCG	C
44	HECW2	HECT, C2 and WW domain containing E3 ubiquitin protein ligase 2	HECTc	756140743	Q9P2P5	CACCG	CAGCATGTACGAGTACACGC		AAAC	GCGTGTACTCGTACATGCTG	C
45	HERC1	HECT and RLD domain containing E3 ubiquitin protein ligase family member 1	HECTc	126131099	Q15751	CACCG	ATAGAAATGGGTGTTCGAAC		AAAC	GTTCGAACACCCATTTCTAT	C
46	HERC2	HECT and RLD domain containing E3 ubiquitin protein ligase 2*	HECTc	126032348	O95714	CACCG	CATTGATCTGCGACAAACGG		AAAC	CCGTTTGTCGCAGATCAATG	C
47	HERC3	HECT and RLD domain containing E3 ubiquitin protein ligase 3	HECTc	410110896	Q15034	CACCG	GCTAGGACTCATGACTACTG		AAAC	CAGTAGTCATGAGTCCTAGC	C
48	HERC4	HECT and RLD domain containing E3 ubiquitin protein ligase 4	HECTc	499137513	Q5GLZ8	CACCG	CGAGACCCCAAGCATACACC		AAAC	GGTGTATGCTTGGGGTCTCG	C
49	HERC5	HECT and RLD domain containing E3 ubiquitin protein ligase 5	HECTc	110825982	Q9UII4	CACCG	GCGAGGTGCTCCACAATCTG		AAAC	CAGATTGTGGAGCACCTCGC	C
50	HERC6	HECT and RLD domain containing E3 ubiquitin protein ligase family member 6	HECTc	259089405	Q8IVU3	CACCG	TGGGACATTACGCCCACTGA		AAAC	TCAGTGGGCGTAATGTCCCA	C
51	HLTF	helicase-like transcription factor	RING	21071054	Q14527	CACCG	GTTGGACTACGCTATTACAC		AAAC	GTGTAATAGCGTAGTCCAAC	C
52	HUWE1	HECT, UBA and WWE domain containing 1, E3 ubiquitin protein ligase	HECTc	61676188	Q7Z6Z7	CACCG	TTCCATCGAAGCGGTCCAAC		AAAC	GTTGGACCGCTTCGATGGAA	C
53	IRF2BP1	interferon regulatory factor 2 binding protein 1	RING	24308115	Q8IU81	CACCG	AGTACCTCGAATATGAACGC		AAAC	GCGTTCATATTCGAGGTACT	C
54	IRF2BP2	interferon regulatory factor 2-binding protein 2 isoform B	RING	116734706	Q7Z5L9	CACCG	GCCCCCTAAGATCAACGGAG		AAAC	CTCCGTTGATCTTAGGGGGC	C
55	IRF2BPL	interferon regulatory factor 2-binding protein-like	RING	33457336	Q9H1B7	CACCG	ACGACGTGGCCGATACACCC		AAAC	GGGTGTATCGGCCACGTCGT	C
56	Itch	itchy E3 ubiquitin protein ligase	HECTc	380420338	Q96J02	CACCG	TGGACCAAGTCCTTACGTAG		AAAC	CTACGTAAGGACTTGGTCCA	C
57	KCMF1	potassium channel modulatory factor 1	RING	46852178	Q9P0J7	CACCG	ATGTTTGATCTACGAGCACG		AAAC	CGTGCTCGTAGATCAAACAT	C
58	KMT2C	histone-lysine N-methyltransferase 2C	RING	91718902	Q8NEZ4	CACCG	AGAACCATTGTTAGTGAACG		AAAC	CGTTCACTAACAATGGTTCT	C
59	KMT2D	histone-lysine N-methyltransferase 2D	RING	148762969	O14686	CACCG	CCGACCATGCAGCACACCAA		AAAC	TTGGTGTGCTGCATGGTCGG	C
60	LNX1	ligand of numb-protein X 1, E3 ubiquitin protein ligase	RING	187607085	Q8TBB1	CACCG	ACTACGGCCTGACCAAAGAT		AAAC	ATCTTTGGTCAGGCCGTAGT	C
61	LNX2	ligand of numb-protein X 2	RING	24025688	Q8N448	CACCG	GATGTCAAGTGCCGCTCCAC		AAAC	GTGGAGCGGCACTTGACATC	C
62	LONRF1	LON peptidase N-terminal domain and RING finger protein 1	RING	87080813	Q17RB8	CACCG	GGAGCCGGTAGTTGAACACC		AAAC	GGTGTTCAACTACCGGCTCC	C
63	LONRF2	LON peptidase N-terminal domain and RING finger protein 2	RING	148528975	Q1L5Z9	CACCG	GGTGCATCCTCCACGTCATC		AAAC	GATGACGTGGAGGATGCACC	C
64	LONRF3	LON peptidase N-terminal domain and RING finger protein 3 isoform 3	RING	574280908	Q496Y0	CACCG	GAGCTGTCTATACACCTCGA		AAAC	TCGAGGTGTATAGACAGCTC	C
65	LRSAM1	leucine rich repeat and sterile alpha motif containing 1	RING	299758423	Q6UWE0	CACCG	GCTGGCTCACGTTCGAACCC		AAAC	GGGTTCGAACGTGAGCCAGC	C
66	LTN1	listerin E3 ubiquitin protein ligase 1	RING	231573214	O94822	CACCG	TGTCCCGGACGTGTCAACCG		AAAC	CGGTTGACACGTCCGGGACA	C
67	MAEA	macrophage erythroblast attacher isoform 4	RING	661860329	Q7L5Y9	CACCG	CTACAACACGGCTGTCAAGC		AAAC	GCTTGACAGCCGTGTTGTAG	C
68	MAP3K1	mitogen-activated protein kinase kinase kinase 1	RING	153945765	Q13233	CACCG	CAAGATGGATGATCGTCCAG		AAAC	CTGGACGATCATCCATCTTG	C
69	MARCH1	membrane-associated ring finger (C3HC4) 1, E3 ubiquitin protein ligase	RING	261823980	Q8TCQ1	CACCG	ATCACACCCTGTCGCTGCAC		AAAC	GTGCAGCGACAGGGTGTGAT	C
70	MARCH10	membrane-associated ring finger (C3HC4) 10, E3 ubiquitin protein ligase	RING	571026626	Q8NA82	CACCG	TGTTGCATGACGCAAGGGAC		AAAC	GTCCCTTGCGTCATGCAACA	C
71	MARCH11	membrane-associated ring finger (C3HC4) 11	RING	156523244	A6NNE9	CACCG	ACCGAACTGACCCATCACAT		AAAC	ATGTGATGGGTCAGTTCGGT	C
72	MARCH2	membrane-associated ring finger (C3HC4) 2, E3 ubiquitin protein ligase	RING	53729334	Q9P0N8	CACCG	GTCCAAGGCACGGATGACGG		AAAC	CCGTCATCCGTGCCTTGGAC	C
73	MARCH3	membrane-associated ring finger (C3HC4) 3, E3 ubiquitin protein ligase	RING	30425370	Q86UD3	CACCG	ACATCGGCCGGTCATTGAAG		AAAC	CTTCAATGACCGGCCGATGT	C
74	MARCH4	membrane-associated ring finger (C3HC4) 4, E3 ubiquitin protein ligase	RING	57977325	Q9P2E8	CACCG	GACCGAGGATCGCTACTCAC		AAAC	GTGAGTAGCGATCCTCGGTC	C
75	MARCH5	membrane-associated ring finger (C3HC4) 5	RING	8923415	Q9NX47	CACCG	TATTAGGCAAGATGATTCGC		AAAC	GCGAATCATCTTGCCTAATA	C
76	MARCH6	membrane-associated ring finger (C3HC4) 6, E3 ubiquitin protein ligase	RING	397787554	O60337	CACCG	TCCATGGGGGAGCACCAATT		AAAC	AATTGGTGCTCCCCCATGGA	C
77	MARCH7	membrane-associated ring finger (C3HC4) 7, E3 ubiquitin protein ligase	RING	544346245	Q9H992	CACCG	ATGGATTATAGTCACCGAAG		AAAC	CTTCGGTGACTATAATCCAT	C
78	MARCH8	membrane-associated ring finger (C3HC4) 8, E3 ubiquitin protein ligase	RING	544583444	Q5T0T0	CACCG	GATCTCTGCCATTCCATCCC		AAAC	GGGATGGAATGGCAGAGATC	C
79	MARCH9	membrane-associated ring finger (C3HC4) 9	RING	40255016	Q86YJ5	CACCG	GGACCTTCTCGATGACCGTC		AAAC	GACGGTCATCGAGAAGGTCC	C
80	Mdm2	MDM2 oncogene, E3 ubiquitin protein ligase	RING	510937018	Q00987	CACCG	CTTGGTAGTAGTCAATCAGC		AAAC	GCTGATTGACTACTACCAAG	C
81	MDM4	protein Mdm4 isoform 7	RING	512125239	O15151	CACCG	TACATCGGTATCATCACTTA		AAAC	TAAGTGATGATACCGATGTA	C
82	MECOM	MDS1 and EVI1 complex locus protein EVI1 isoform b	RING	327180722	Q03112	CACCG	CATCTGGTGGCGAATTAAAT		AAAC	ATTTAATTCGCCACCAGATG	C
83	MEX3A	RNA-binding protein MEX3A	RING	147902746	A1L020	CACCG	CACCCGTGATCTCGAACACG		AAAC	CGTGTTCGAGATCACGGGTG	C
84	MEX3B	RNA-binding protein MEX3B	RING	47716512	Q6ZN04	CACCG	ATGCCGGTCACCTCGAACAC		AAAC	GTGTTCGAGGTGACCGGCAT	C
85	MEX3C	mex-3 RNA binding family member C	RING	148229134	Q5U5Q3	CACCG	CACGATAAGGGACCCTGACT		AAAC	AGTCAGGGTCCCTTATCGTG	C
86	MEX3D	RNA-binding protein MEX3D isoform 2	RING	291621664	Q86XN8	CACCG	CAACATGACCGAGTGCGTCC		AAAC	GGACGCACTCGGTCATGTTG	C
87	MGRN1	mahogunin ring finger 1, E3 ubiquitin protein ligase	RING	334883182	O60291	CACCG	TCTCTTGTAGTGGACGGTCT		AAAC	AGACCGTCCACTACAAGAGA	C
88	MIB1	mindbomb E3 ubiquitin protein ligase 1	RING	30348954	Q86YT6	CACCG	GAGTAACTCCCGGAATAACC		AAAC	GGTTATTCCGGGAGTTACTC	C
89	MIB2	mindbomb E3 ubiquitin protein ligase 2	RING	282394038	Q96AX9	CACCG	TGCACGACCACTGTGCGGTC		AAAC	GACCGCACAGTGGTCGTGCA	C
90	MID1	midline 1	RING	300797215	O15344	CACCG	TCGTCTGATTGAGCCAATTC		AAAC	GAATTGGCTCAATCAGACGA	C
91	MID2	midline 2	RING	223890259	Q9UJV3	CACCG	ACGACCCACCAGTTTGCATA		AAAC	TATGCAAACTGGTGGGTCGT	C
92	MKRN1	makorin ring finger protein 1	RING	619329024	Q9UHC7	CACCG	ACATGTCACAAGAATCTCCG		AAAC	CGGAGATTCTTGTGACATGT	C
93	MKRN2	makorin ring finger protein 2	RING	411147393	Q9H000	CACCG	GTTGACGTTCGAACACGAGA		AAAC	TCTCGTGTTCGAACGTCAAC	C
94	MKRN3	makorin ring finger protein 3	RING	5032243	Q13064	CACCG	ATTCGCACGACCTTTCTGGT		AAAC	ACCAGAAAGGTCGTGCGAAT	C
95	MNAT1	CDK-activating kinase assembly factor MAT1 isoform 2	RING	295789085	P51948	CACCG	ATTTGGTGGTCTTACACCGA		AAAC	TCGGTGTAAGACCACCAAAT	C
96	MSL2	male-specific lethal 2 homolog (Drosophila)	RING	224028284	Q9HC17	CACCG	GCTACTGTGTCACAAACGGG		AAAC	CCCGTTTGTGACACAGTAGC	C
97	MUL1	mitochondrial E3 ubiquitin protein ligase 1*	RING	171542821	Q969V5	CACCG	GTCATCGGCCACTACATCAG		AAAC	CTGATGTAGTGGCCGATGAC	C
98	MYCBP2	MYC binding protein 2, E3 ubiquitin protein ligase	RING	291190787	O75592	CACCG	GAAATCACCGTTCGAAGTAC		AAAC	GTACTTCGAACGGTGATTTC	C
99	MYLIP	myosin regulatory light chain interacting protein	RING	38788243	Q8WY64	CACCG	TGTATATTTGACGGTCACCA		AAAC	TGGTGACCGTCAAATATACA	C
100	NEDD4	neural precursor cell expressed, developmentally down-regulated 4, E3 ubiquitin protein ligase	HECTc	547235493	P46934	CACCG	GCTATCCAAGTCATCTCCGG		AAAC	CCGGAGATGACTTGGATAGC	C
101	NEDD4L	neural precursor cell expressed, developmentally down-regulated 4-like, E3 ubiquitin protein ligase	HECTc	345478677	Q96PU5	CACCG	ACAACAACCGGACCACTCAG		AAAC	CTGAGTGGTCCGGTTGTTGT	C
102	NEURL1	neuralized E3 ubiquitin protein ligase 1	RING	223278368	O76050	CACCG	GAGGCCGTAGACGTCCACCA		AAAC	TGGTGGACGTCTACGGCCTC	C
103	NEURL1B	neuralized E3 ubiquitin protein ligase 1B	RING	815890887	A8MQ27	CACCG	CGTTCACGCTGTAGAACACG		AAAC	CGTGTTCTACAGCGTGAACG	C
104	NEURL3	neuralized E3 ubiquitin protein ligase 3	RING	550822415	Q96EH8	CACCG	GGACGTGTATGGGACCACTA		AAAC	TAGTGGTCCCATACACGTCC	C
105	NFX1	transcriptional repressor NF-X1 isoform 3	RING	22212927	Q12986	CACCG	GGCCACCGACATACAAACGC		AAAC	GCGTTTGTATGTCGGTGGCC	C
106	NFXL1	NF-X1-type zinc finger protein NFXL1	RING	520261838	Q6ZNB6	CACCG	GGCACAAGCCACGGATCTAA		AAAC	TTAGATCCGTGGCTTGTGCC	C
107	NHLRC1	NHL repeat containing E3 ubiquitin protein ligase 1	RING	40255283	Q6VVB1	CACCG	ACCACGACACGCCCCGTCTT		AAAC	AAGACGGGGCGTGTCGTGGT	C
108	NOSIP	nitric oxide synthase-interacting protein	UBOX	401709927	Q9Y314	CACCG	CATGGCAAGAACTGCACCGC		AAAC	GCGGTGCAGTTCTTGCCATG	C
109	NSMCE1	non-SMC element 1 homolog (S. cerevisiae)*	RING	94721324	Q8WV22	CACCG	GTCCTCCAACTTATCTACGG		AAAC	CCGTAGATAAGTTGGAGGAC	C
110	PARK2	parkin RBR E3 ubiquitin protein ligase	RING	169790973	O60260	CACCG	GTGTCAGAATCGACCTCCAC		AAAC	GTGGAGGTCGATTCTGACAC	C
111	PCGF1	polycomb group ring finger 1	RING	109240538	Q9BSM1	CACCG	GGGTGACCCGGTCCAAACCT		AAAC	AGGTTTGGACCGGGTCACCC	C
112	PCGF2	polycomb group ring finger 2*	RING	6005964	P35227	CACCG	CATCGACGCCACCACTATCG		AAAC	CGATAGTGGTGGCGTCGATG	C
113	PCGF3	polycomb group RING finger protein 3	RING	31742478	Q3KNV8	CACCG	GTTTGAACTGTCGTCTGCTT		AAAC	AAGCAGACGACAGTTCAAAC	C
114	PCGF5	polycomb group RING finger protein 5	RING	380036033	Q86SE9	CACCG	GAACTTGGTTGCCACACCTT		AAAC	AAGGTGTGGCAACCAAGTTC	C
115	PCGF6	polycomb group RING finger protein 6 isoform a	RING	58761530	Q9BYE7	CACCG	GGTATGAAGACATTCTGTGA		AAAC	TCACAGAATGTCTTCATACC	C
116	PDZRN3	PDZ domain containing ring finger 3	RING	735367623	Q9UPQ7	CACCG	CTTCACTGGATGATCCATCG		AAAC	CGATGGATCATCCAGTGAAG	C
117	PDZRN4	PDZ domain containing ring finger 4	RING	257196172	Q6ZMN7	CACCG	GGAAGCTTTTCGCAATGCCA		AAAC	TGGCATTGCGAAAAGCTTCC	C
118	PELI1	pellino E3 ubiquitin protein ligase 1	PELI	11037063	Q96FA3	CACCG	GAGCCGATCTGGTTTCACGT		AAAC	ACGTGAAACCAGATCGGCTC	C
119	PELI2	pellino E3 ubiquitin protein ligase family member 2	PELI	10864063	Q9HAT8	CACCG	CTGTGACAACGAAGTCGATA		AAAC	TATCGACTTCGTTGTCACAG	C
120	PELI3	pellino E3 ubiquitin protein ligase family member 3	PELI	341823689	Q8N2H9	CACCG	GACGTCTGGCTTCACCCCGT		AAAC	ACGGGGTGAAGCCAGACGTC	C
121	PEX10	peroxisome biogenesis factor 10 isoform 1	RING	24797089	O60683	CACCG	AAGGACGAGTACTACCGCGG		AAAC	CCGCGGTAGTACTCGTCCTT	C
122	PEX12	peroxisome assembly protein 12	RING	4505721	O00623	CACCG	CGGCTTAAAGAGAATTGTAA		AAAC	TTACAATTCTCTTTAAGCCG	C
123	PEX2	peroxisome biogenesis factor 2	RING	289063469	P28328	CACCG	GGACCAAACTAGCTGCTCCA		AAAC	TGGAGCAGCTAGTTTGGTCC	C
124	PHF7	PHD finger protein 7 isoform 2	RING	506325002	Q9BWX1	CACCG	CTTGACTACAACACGGGCTC		AAAC	GAGCCCGTGTTGTAGTCAAG	C
125	PHRF1	PHD and RING finger domain-containing protein 1 isoform 1	RING	557440888	Q9P1Y6	CACCG	TAGAGTTCGATCAACTGGAC		AAAC	GTCCAGTTGATCGAACTCTA	C
126	PJA1	praja ring finger 1, E3 ubiquitin protein ligase	RING	530421802	Q8NG27	CACCG	TTTCCACTACTCGTCGTAGT		AAAC	ACTACGACGAGTAGTGGAAA	C
127	PJA2	praja ring finger 2, E3 ubiquitin protein ligase	RING	157412255	O43164	CACCG	CGTGGAAGGTAGTAGATACC		AAAC	GGTATCTACTACCTTCCACG	C
128	PLAG1	zinc finger protein PLAG1 isoform b	RING	167857798	Q6DJT9	CACCG	GCTTGGATTTAAACGTCACT		AAAC	AGTGACGTTTAAATCCAAGC	C
129	PLAGL1	zinc finger protein PLAGL1 isoform 1	RING	573459768	Q9UM63	CACCG	ACTGTGAGAAGACGTTCAAC		AAAC	GTTGAACGTCTTCTCACAGT	C
130	PML	promyelocytic leukemia*	RING	109637788	P29590	CACCG	GAAGTGCTACGCCTCGGACC		AAAC	GGTCCGAGGCGTAGCACTTC	C
131	PPIL2	peptidylprolyl isomerase (cyclophilin)-like 2	UBOX	22547215	Q13356	CACCG	TACGGGACCAACCCCAGCAA		AAAC	TTGCTGGGGTTGGTCCCGTA	C
132	PRPF19	pre-mRNA processing factor 19	UBOX	7657381	Q9UMS4	CACCG	CTAATCATGTTTATGAGCGG		AAAC	CCGCTCATAAACATGATTAG	C
133	RAD18	RAD18 homolog (S. cerevisiae)	RING	256818821	Q9NS91	CACCG	TAGGATGCAAAGCATCGCAT		AAAC	ATGCGATGCTTTGCATCCTA	C
134	RAG1	recombination activating gene 1	RING	4557841	P15918	CACCG	TCGGGAAGTAAACCTCACAT		AAAC	ATGTGAGGTTTACTTCCCGA	C
135	RAPSN	43 kDa receptor-associated protein of the synapse isoform 2	RING	38045928	Q13702	CACCG	TGGTCCAGATCGACACGGCC		AAAC	GGCCGTGTCGATCTGGACCA	C
136	RBBP6	retinoblastoma binding protein 6	RING	33620769	Q7Z6E9	CACCG	GGTGCAATGCTTACCAACAC		AAAC	GTGTTGGTAAGCATTGCACC	C
137	RBCK1	RanBP-type and C3HC4-type zinc finger containing 1	RING	144953898	Q9BYM8	CACCG	CCCATTCTGCCGCACCCCAT		AAAC	ATGGGGTGCGGCAGAATGGG	C
138	RBX1	ring-box 1, E3 ubiquitin protein ligase**	RING	7657508	P62877	CACCG	ACCCCGAGCGGCACCAACAG		AAAC	CTGTTGGTGCCGCTCGGGGT	C
139	RC3H1	ring finger and CCCH-type domains 1	RING	664806085	Q5TC82	CACCG	GTCCATTGTGGAGCTTGTAC		AAAC	GTACAAGCTCCACAATGGAC	C
140	RC3H2	ring finger and CCCH-type domains 2	RING	156105699	Q9HBD1	CACCG	TTGGACGGCTCAGTGCACTC		AAAC	GAGTGCACTGAGCCGTCCAA	C
141	RCHY1	ring finger and CHY zinc finger domain containing 1, E3 ubiquitin protein ligase	RING	512749780	Q96PM5	CACCG	CGGTCAAGAGCGAGGTCAGC		AAAC	GCTGACCTCGCTCTTGACCG	C
142	RFFL	ring finger and FYVE-like domain containing E3 ubiquitin protein ligase	RING	62865649	Q8WZ73	CACCG	TGACCTGTTCGAGCCAAGTA		AAAC	TACTTGGCTCGAACAGGTCA	C
143	RFPL1	ret finger protein-like 1	RING	149408130	O75677	CACCG	GACGTGTCCATTTGCATCCT		AAAC	AGGATGCAAATGGACACGTC	C
144	RFPL2	ret finger protein-like 2 isoform 3	RING	227116308	O75678	CACCG	GACGGCGCATCCACACTCCA		AAAC	TGGAGTGTGGATGCGCCGTC	C
145	RFPL3	ret finger protein-like 3 isoform 1	RING	149408135	O75679	CACCG	GACGGTGCATCCACACTCCA		AAAC	TGGAGTGTGGATGCACCGTC	C
146	RFPL4A	ret finger protein-like 4A	RING	222446629	A6NLU0	CACCG	AAAGCACAATCTTCCCCTGT		AAAC	ACAGGGGAAGATTGTGCTTT	C
147	RFPL4AL1	ret finger protein-like 4A-like protein 1	RING	475807831	F8VTS6	CACCG	CAAGGAATCTGTCAACCGAC		AAAC	GTCGGTTGACAGATTCCTTG	C
148	RFPL4B	ret finger protein-like 4B	RING	153791360	Q6ZWI9	CACCG	TTCACCACGTCTCGACACAA		AAAC	TTGTGTCGAGACGTGGTGAA	C
149	RFWD2	ring finger and WD repeat domain 2, E3 ubiquitin protein ligase	RING	557786192	Q8NHY2	CACCG	GCTAACGTGCTATTATACCA		AAAC	TGGTATAATAGCACGTTAGC	C
150	RFWD3	ring finger and WD repeat domain 3	RING	71143112	Q6PCD5	CACCG	GAAGTTACATGTATCGATGG		AAAC	CCATCGATACATGTAACTTC	C
151	RING1	ring finger protein 1*	RING	51479192	Q06587	CACCG	TGGTGTCCAAGCGATCCCTA		AAAC	TAGGGATCGCTTGGACACCA	C
152	RLF	zinc finger protein Rlf	RING	157671949	Q13129	CACCG	AGTTAAGTATGGACGTGCAC		AAAC	GTGCACGTCCATACTTAACT	C
153	RLIM	ring finger protein, LIM domain interacting	RING	34452686	Q9NVW2	CACCG	AGTCGGACTAATCCAAACAG		AAAC	CTGTTTGGATTAGTCCGACT	C
154	RMND5A	protein RMD5 homolog A	RING	12232469	Q9H871	CACCG	CCCACTGGTTTGCATCAAGT		AAAC	ACTTGATGCAAACCAGTGGG	C
155	RMND5B	protein RMD5 homolog B isoform a	RING	571031354	Q96G75	CACCG	GAGGAGCTGCTGCACTACGT		AAAC	ACGTAGTGCAGCAGCTCCTC	C
156	RNF10	ring finger protein 10	RING	34452681	Q8N5U6	CACCG	GTGTCCACAACGGGTTATCT		AAAC	AGATAACCCGTTGTGGACAC	C
157	RNF103	ring finger protein 103	RING	312147329	O00237	CACCG	AGACCATTTTGGAGTGCCGG		AAAC	CCGGCACTCCAAAATGGTCT	C
158	RNF11	ring finger protein 11	RING	7657520	Q9Y3C5	CACCG	CGGACTGAGACTCGTGAAGC		AAAC	GCTTCACGAGTCTCAGTCCG	C
159	RNF111	ring finger protein 111*	RING	395455085	Q6ZNA4	CACCG	ACTTATGAGACCGTGCACTA		AAAC	TAGTGCACGGTCTCATAAGT	C
160	RNF112	RING finger protein 112	RING	264681488	Q9ULX5	CACCG	GTGGCCACGACTTCTGCATA		AAAC	TATGCAGAAGTCGTGGCCAC	C
161	RNF113A	RING finger protein 113A	RING	5902158	O15541	CACCG	AAGCCCAAGGATACGTCTAT		AAAC	ATAGACGTATCCTTGGGCTT	C
162	RNF113B	RING finger protein 113B	RING	30578416	Q8IZP6	CACCG	TGGACCTGTACACCACGTCG		AAAC	CGACGTGGTGTACAGGTCCA	C
163	RNF114	ring finger protein 114	RING	8923898	Q9Y508	CACCG	GTCCAAGATCCGGTCCCACG		AAAC	CGTGGGACCGGATCTTGGAC	C
164	RNF115	ring finger protein 115	RING	530363886	Q9Y4L5	CACCG	CTTTCTAAGTAGCAGTCCAC		AAAC	GTGGACTGCTACTTAGAAAG	C
165	RNF121	RING finger protein 121 isoform b	RING	665506028	Q9H920	CACCG	CTGTACTAGAGGTTTTCGGG		AAAC	CCCGAAAACCTCTAGTACAG	C
166	RNF122	RING finger protein 122	RING	38045931	Q9H9V4	CACCG	TATATGGTCATCTTCGGCAC		AAAC	GTGCCGAAGATGACCATATA	C
167	RNF123	ring finger protein 123	RING	37588869	Q5XPI4	CACCG	GAGTCCGTGGCCTTCAACTT		AAAC	AAGTTGAAGGCCACGGACTC	C
168	RNF125	ring finger protein 125, E3 ubiquitin protein ligase	RING	37595555	Q96EQ8	CACCG	AAGGACGTGACGGGCAACTC		AAAC	GAGTTGCCCGTCACGTCCTT	C
169	RNF126	ring finger protein 126	RING	37622894	Q9BV68	CACCG	GAGACCATCCGTCCCGGCAC		AAAC	GTGCCGGGACGGATGGTCTC	C
170	RNF128	ring finger protein 128, E3 ubiquitin protein ligase	RING	37588873	Q8TEB7	CACCG	GGGAGTGAACCGTACGGTGT		AAAC	ACACCGTACGGTTCACTCCC	C
171	RNF13	ring finger protein 13	RING	34577087	O34567	CACCG	CGTTGGATCCCATGCTAATG		AAAC	CATTAGCATGGGATCCAACG	C
172	RNF130	ring finger protein 130	RING	526253083	Q86XS8	CACCG	GGTACACAAATGCACGCGAC		AAAC	GTCGCGTGCATTTGTGTACC	C
173	RNF133	ring finger protein 133	RING	21040269	Q8WVZ7	CACCG	GTTATAGATGATCACTCCAC		AAAC	GTGGAGTGATCATCTATAAC	C
174	RNF135	ring finger protein 135	RING	297139721	Q8IUD6	CACCG	GCGGAAGAACACGCTACTGC		AAAC	GCAGTAGCGTGTTCTTCCGC	C
175	RNF138	ring finger protein 138, E3 ubiquitin protein ligase	RING	395455059	Q8WVD3	CACCG	ATCATCTTCGGTGTAGGACG		AAAC	CGTCCTACACCGAAGATGAT	C
176	RNF139	ring finger protein 139	RING	21314654	Q8WU17	CACCG	GCCTACAACACGTCAGCTTT		AAAC	AAAGCTGACGTGTTGTAGGC	C
177	RNF14	ring finger protein 14	RING	318067966	Q9UBS8	CACCG	GCCCTGGCAAGTATTTACGA		AAAC	TCGTAAATACTTGCCAGGGC	C
178	RNF141	ring finger protein 141	RING	21361493	Q8WVD5	CACCG	TTGGAAAGTGGTTGTACGGG		AAAC	CCCGTACAACCACTTTCCAA	C
179	RNF144A	ring finger protein 144A	RING	38045938	P50876	CACCG	GCAAGACACCAGCGGGTCGA		AAAC	TCGACCCGCTGGTGTCTTGC	C
180	RNF144B	ring finger protein 144B	RING	50284696	Q7Z419	CACCG	GGTTTAGGCACACCATGTCA		AAAC	TGACATGGTGTGCCTAAACC	C
181	RNF145	RING finger protein 145 isoform 5	RING	313661397	Q96MT1	CACCG	TGTTGGATGTCCTGTACAGA		AAAC	TCTGTACAGGACATCCAACA	C
182	RNF146	ring finger protein 146	RING	338827727	Q9NTX7	CACCG	TTGTCGACAAGAAATTCCCG		AAAC	CGGGAATTTCTTGTCGACAA	C
183	RNF148	RING finger protein 148 precursor	RING	37675277	Q8N7C7	CACCG	TACAGCCTCCACGTTCGATG		AAAC	CATCGAACGTGGAGGCTGTA	C
184	RNF149	ring finger protein 149	RING	284447287	Q8NC42	CACCG	CGTGGTAAACATCGAGTACG		AAAC	CGTACTCGATGTTTACCACG	C
185	RNF150	RING finger protein 150 precursor	RING	58331204	Q9ULK6	CACCG	TGTACATCACCATCGGAACC		AAAC	GGTTCCGATGGTGATGTACA	C
186	RNF151	ring finger protein 151	RING	87241872	Q2KHN1	CACCG	CTAACGGCCTGCCCCAACGA		AAAC	TCGTTGGGGCAGGCCGTTAG	C
187	RNF152	ring finger protein 152	RING	27734873	Q8N8N0	CACCG	CCACGGTGACGGACTTCTGC		AAAC	GCAGAAGTCCGTCACCGTGG	C
188	RNF157	RING finger protein 157	RING	58743365	Q96PX1	CACCG	TAGCGGTACACGGAATTAGA		AAAC	TCTAATTCCGTGTACCGCTA	C
189	RNF165	RING finger protein 165 isoform 1	RING	57165361	Q6ZSG1	CACCG	AAGGGTAGTTTCGGATTTCA		AAAC	TGAAATCCGAAACTACCCTT	C
190	RNF166	RING finger protein 166 isoform 2	RING	284795357	Q96A37	CACCG	GGCACCACGGGGACGAACTT		AAAC	AAGTTCGTCCCCGTGGTGCC	C
191	RNF167	ring finger protein 167	RING	14149702	Q9H6Y7	CACCG	CGTAGACAAAGAGGGCACGC		AAAC	GCGTGCCCTCTTTGTCTACG	C
192	RNF168	ring finger protein 168, E3 ubiquitin protein ligase*	RING	31377566	Q8IYW5	CACCG	GAGTGCAAGCTTAGAGCGTC		AAAC	GACGCTCTAAGCTTGCACTC	C
193	RNF169	ring finger protein 169	RING	148839382	Q8NCN4	CACCG	GAAGGGTAGACGCTTTTCGA		AAAC	TCGAAAAGCGTCTACCCTTC	C
194	RNF17	RING finger protein 17 isoform 2	RING	297139728	Q9BXT8	CACCG	TAGACAACGCTACTACCCAA		AAAC	TTGGGTAGTAGCGTTGTCTA	C
195	RNF170	ring finger protein 170	RING	237858658	Q96K19	CACCG	TTCCCGGTGGAGACCAACTG		AAAC	CAGTTGGTCTCCACCGGGAA	C
196	RNF175	RING finger protein 175	RING	27734859	Q8N4F7	CACCG	GGGCCACGATTCCATGCACG		AAAC	CGTGCATGGAATCGTGGCCC	C
197	RNF180	ring finger protein 180	RING	165932346	Q86T96	CACCG	AATATGTTGGTCGCACCTCC		AAAC	GGAGGTGCGACCAACATATT	C
198	RNF181	ring finger protein 181	RING	7706039	Q9P0P0	CACCG	GACGCGAACCAACATGCTGC		AAAC	GCAGCATGTTGGTTCGCGTC	C
199	RNF182	ring finger protein 182	RING	259013545	Q8N6D2	CACCG	CCTCCATGATGGTTATGACC		AAAC	GGTCATAACCATCATGGAGG	C
200	RNF183	RING finger protein 183	RING	153252110	Q96D59	CACCG	AGGTCCAGCGTGTAGACTTG		AAAC	CAAGTCTACACGCTGGACCT	C
201	RNF185	ring finger protein 185	RING	209529683	Q96GF1	CACCG	TTTCGAGTGCAACATCTGCT		AAAC	AGCAGATGTTGCACTCGAAA	C
202	RNF186	RING finger protein 186	RING	9506663	Q9NXI6	CACCG	TGTGCGTGCAGGACAACACC		AAAC	GGTGTTGTCCTGCACGCACA	C
203	RNF187	ring finger protein 187	RING	256225838	Q5TA31	CACCG	CCACGCACGCCCGACAGAAG		AAAC	CTTCTGTCGGGCGTGCGTGG	C
204	RNF19A	ring finger protein 19A, RBR E3 ubiquitin protein ligase	RING	525459427	Q9NV58	CACCG	AAGAATTTATGCTTAGACGG		AAAC	CCGTCTAAGCATAAATTCTT	C
205	RNF19B	ring finger protein 19B	RING	664806060	Q6ZMZ0	CACCG	TCGTACTTGTGCATAAGCGG		AAAC	CCGCTTATGCACAAGTACGA	C
206	RNF2	ring finger protein 2*	RING	6005747	Q99496	CACCG	GCTTCATACTCATCACGACT		AAAC	AGTCGTGATGAGTATGAAGC	C
207	RNF20	ring finger protein 20, E3 ubiquitin protein ligase	RING	34878777	Q5VTR2	CACCG	TATTGATTGTCAACCGATAC		AAAC	GTATCGGTTGACAATCAATA	C
208	RNF207	RING finger protein 207	RING	124487387	Q6ZRF8	CACCG	ACGTACTTCTGCAACACGTG		AAAC	CACGTGTTGCAGAAGTACGT	C
209	RNF208	ring finger protein 208	RING	119220603	Q9H0X6	CACCG	CCTACAATGTCACCCAGCGG		AAAC	CCGCTGGGTGACATTGTAGG	C
210	RNF212	probable E3 SUMO-protein ligase RNF212 isoform c*	RING	300863140	Q495C1	CACCG	GCTGAAGCACGACGTCCTGT		AAAC	ACAGGACGTCGTGCTTCAGC	C
211	RNF212B	RING finger protein 212B	RING	536291168	A8MTL3	CACCG	GTCAATCACACCTCGACCAG		AAAC	CTGGTCGAGGTGTGATTGAC	C
212	RNF213	ring finger protein 213	RING	597709777	Q63HN8	CACCG	CAATAACTCCACAATGGCGT		AAAC	ACGCCATTGTGGAGTTATTG	C
213	RNF214	RING finger protein 214 isoform 2	RING	503775288	Q8ND24	CACCG	CCTGGTAACGCTCTTTCAAC		AAAC	GTTGAAAGAGCGTTACCAGG	C
214	RNF215	RING finger protein 215 precursor	RING	63025220	Q9Y6U7	CACCG	GGTCAACTTCCACTCGATAT		AAAC	ATATCGAGTGGAAGTTGACC	C
215	RNF216	ring finger protein 216	RING	46370057	Q9NWF9	CACCG	GCTTGGTTATGACTCGGTCC		AAAC	GGACCGAGTCATAACCAAGC	C
216	RNF217	ring finger protein 217	RING	556562062	Q8TC41	CACCG	CATCAAGTATAAGTACTTCT		AAAC	AGAAGTACTTATACTTGATG	C
217	RNF219	RING finger protein 219	RING	88759348	Q5W0B1	CACCG	ACGCTCATACTGTTCTACTT		AAAC	AAGTAGAACAGTATGAGCGT	C
218	RNF220	ring finger protein 220	RING	46397375	Q5VTB9	CACCG	TCTATGTACCATCGGCAAGG		AAAC	CCTTGCCGATGGTACATAGA	C
219	RNF222	PREDICTED: RING finger protein 222 isoform X1	RING	767992469	A6NCQ9	CACCG	CGGAACTTCTCATAGCACAC		AAAC	GTGTGCTATGAGAAGTTCCG	C
220	RNF223	RING finger protein 223	RING	327412333	E7ERA6	CACCG	ACGTCCACGCATACGAAACC		AAAC	GGTTTCGTATGCGTGGACGT	C
221	RNF224	PREDICTED: RING finger protein 224 isoform X1	RING	767958041	P0DH78	CACCG	GGCCATGCTAGACCTGGACC		AAAC	GGTCCAGGTCTAGCATGGCC	C
222	RNF225	PREDICTED: RING finger protein 225 isoform X1	RING	578834770	M0QZC1	CACCG	TGTAGACGCCCGAGACCACG		AAAC	CGTGGTCTCGGGCGTCTACA	C
223	RNF24	RING finger protein 24 isoform 2	RING	197245452	Q9Y225	CACCG	CAAATCCCCAACTCATCTCG		AAAC	CGAGATGAGTTGGGGATTTG	C
224	RNF25	ring finger protein 25	RING	34878787	Q96BH1	CACCG	GAGGCAAGATCATACACGAG		AAAC	CTCGTGTATGATCTTGCCTC	C
225	RNF26	RING finger protein 26	RING	14042925	Q9BY78	CACCG	CCGGACCACGGCTTCGATCA		AAAC	TGATCGAAGCCGTGGTCCGG	C
226	RNF31	ring finger protein 31	RING	109150431	Q96EP0	CACCG	CTATTGAGAGAGATTGCTCC		AAAC	GGAGCAATCTCTCTCAATAG	C
227	RNF32	RING finger protein 32 isoform c	RING	815729259	Q9H0A6	CACCG	AAACCCGAGTGATACACGAT		AAAC	ATCGTGTATCACTCGGGTTT	C
228	RNF34	ring finger protein 34, E3 ubiquitin protein ligase	RING	378925642	Q969K3	CACCG	GCACGAAGCCCACATAGACG		AAAC	CGTCTATGTGGGCTTCGTGC	C
229	RNF38	ring finger protein 38	RING	37577185	Q9H0F5	CACCG	TTGGCTTGGTCGAACTGAAG		AAAC	CTTCAGTTCGACCAAGCCAA	C
230	RNF39	RING finger protein 39 isoform 1	RING	297206763	Q9H2S5	CACCG	GCGTACAACTGGCCCCACCA		AAAC	TGGTGGGGCCAGTTGTACGC	C
231	RNF4	ring finger protein 4*	RING	297139779	P78317	CACCG	GTGACGATGAGGAGTTGTCC		AAAC	GGACAACTCCTCATCGTCAC	C
232	RNF40	ring finger protein 40, E3 ubiquitin protein ligase	RING	557440901	O75150	CACCG	CTTATCGAGCCCATTCGTCT		AAAC	AGACGAATGGGCTCGATAAG	C
233	RNF41	ring finger protein 41, E3 ubiquitin protein ligase	RING	338827618	Q9H4P4	CACCG	GGGCGACCGTCACAACACTA		AAAC	TAGTGTTGTGACGGTCGCCC	C
234	RNF43	ring finger protein 43	RING	770075668	Q68DV7	CACCG	CAAGCTGGAGAGTCCTCGAC		AAAC	GTCGAGGACTCTCCAGCTTG	C
235	RNF44	RING finger protein 44	RING	7662486	Q7L0R7	CACCG	CGTGGAGATCAACCATGAAC		AAAC	GTTCATGGTTGATCTCCACG	C
236	RNF5	ring finger protein 5, E3 ubiquitin protein ligase	RING	5902054	Q99942	CACCG	AAGCCCCCGGTATCACCAAA		AAAC	TTTGGTGATACCGGGGGCTT	C
237	RNF6	ring finger protein (C3H2C3 type) 6	RING	34305295	Q9Y252	CACCG	TTGAACACCTTTCGGCGCAC		AAAC	GTGCGCCGAAAGGTGTTCAA	C
238	RNF7	ring finger protein 7**	RING	319004144	Q9UBF6	CACCG	CACCGCGTTCCACTTCTTGA		AAAC	TCAAGAAGTGGAACGCGGTG	C
239	RNF8	ring finger protein 8, E3 ubiquitin protein ligase	RING	34304336	O76064	CACCG	CATCCAACTTGGAGTGCCTC		AAAC	GAGGCACTCCAAGTTGGATG	C
240	RNFT1	RING finger and transmembrane domain-containing protein 1	RING	109134327	Q5M7Z0	CACCG	GCGACTGTGTACACATCCAT		AAAC	ATGGATGTGTACACAGTCGC	C
241	RNFT2	RING finger and transmembrane domain-containing protein 2 isoform 1	RING	158186614	Q96EX2	CACCG	CAACTCCACGCTTCGAGAAC		AAAC	GTTCTCGAAGCGTGGAGTTG	C
242	RSPRY1	RING finger and SPRY domain-containing protein 1 isoform 1 precursor	RING	762205506	Q96DX4	CACCG	GCCAACCACGGGACCCTGTT		AAAC	AACAGGGTCCCGTGGTTGGC	C
243	SCAF11	protein SCAF11	RING	117676384	Q99590	CACCG	TGAAAAGGTTTACGGTCAAT		AAAC	ATTGACCGTAAACCTTTTCA	C
244	SH3RF1	SH3 domain containing ring finger 1	RING	51988887	Q7Z6J0	CACCG	TCAAGGCGCTCTAGACACAC		AAAC	GTGTGTCTAGAGCGCCTTGA	C
245	SH3RF2	SH3 domain containing ring finger 2	RING	222446607	Q8TEC5	CACCG	CGGTGACCTAAGGTTTAATA		AAAC	TATTAAACCTTAGGTCACCG	C
246	SH3RF3	SH3 domain-containing RING finger protein 3 precursor	RING	150010572	Q8TEJ3	CACCG	AAGGCCCTCTACAGCTACGA		AAAC	TCGTAGCTGTAGAGGGCCTT	C
247	SHPRH	SNF2 histone linker PHD RING helicase, E3 ubiquitin protein ligase	RING	289547541	Q149N8	CACCG	CCGATGAGTATTTGTGACAA		AAAC	TTGTCACAAATACTCATCGG	C
248	SIAH1	siah E3 ubiquitin protein ligase 1	RING	63148618	Q8IUQ4	CACCG	GGACACTTCGAGGTACCGGT		AAAC	ACCGGTACCTCGAAGTGTCC	C
249	SIAH2	siah E3 ubiquitin protein ligase 2	RING	31982899	O43255	CACCG	CAAGAGCATTACCACCCTTC		AAAC	GAAGGGTGGTAATGCTCTTG	C
250	SIAH3	siah E3 ubiquitin protein ligase family member 3	RING	110578665	Q8IW03	CACCG	CCCACCTGCGGCAGATCCAT		AAAC	ATGGATCTGCCGCAGGTGGG	C
251	SMURF1	SMAD specific E3 ubiquitin protein ligase 1	HECTc	63148618	Q9HCE7	CACCG	TGTCGAACCCCGGGACACGC		AAAC	GCGTGTCCCGGGGTTCGACA	C
252	SMURF2	SMAD specific E3 ubiquitin protein ligase 2	HECTc	12232397	Q9HAU4	CACCG	TATAACAAGAACTACGCAAT		AAAC	ATTGCGTAGTTCTTGTTATA	C
253	STUB1	STIP1 homology and U-box containing protein 1, E3 ubiquitin protein ligase	UBOX	645912990	Q9UNE7	CACCG	GGCCGTGTATTACACCAACC		AAAC	GGTTGGTGTAATACACGGCC	C
254	SYVN1	synovial apoptosis inhibitor 1, synoviolin	RING	27436927	Q86TM6	CACCG	CGTACCAGGAACGTTCCAGA		AAAC	TCTGGAACGTTCCTGGTACG	C
255	TMEM129	E3 ubiquitin-protein ligase TM129 isoform a	RING	187936961	A0AVI4	CACCG	AACCACCTACCGAGTGCACG		AAAC	CGTGCACTCGGTAGGTGGTT	C
256	Topors	topoisomerase I binding, arginine/serine-rich, E3 ubiquitin protein ligase*	RING	307344673	Q9NS56	CACCG	AACAGTACTCCACTATCCGG		AAAC	CCGGATAGTGGAGTACTGTT	C
257	TRAF2	TNF receptor-associated factor 2	RING	22027612	Q12933	CACCG	ACTTGCCACAAGTCTTGACG		AAAC	CGTCAAGACTTGTGGCAAGT	C
258	TRAF3	TNF receptor-associated factor 3	RING	313661483	Q13114	CACCG	ATTTACACGCCTTCTCCACG		AAAC	CGTGGAGAAGGCGTGTAAAT	C
259	TRAF4	TNF receptor-associated factor 4	RING	22027622	Q9BUZ4	CACCG	GACGAACTCCTTAGTGCAGT		AAAC	ACTGCACTAAGGAGTTCGTC	C
260	TRAF5	TNF receptor-associated factor 5	RING	77404348	O00463	CACCG	CACAAACTGGTACTCTATAC		AAAC	GTATAGAGTACCAGTTTGTG	C
261	TRAF6	TNF receptor-associated factor 6, E3 ubiquitin protein ligase	RING	22027630	Q9Y4K3	CACCG	TGTAGAGTTTGACCCACCCC		AAAC	GGGGTGGGTCAAACTCTACA	C
262	TRAF7	TNF receptor-associated factor 7, E3 ubiquitin protein ligase*	RING	45594312	Q6Q0C0	CACCG	CGGGGGTCCACCTCAAAGAT		AAAC	ATCTTTGAGGTGGACCCCCG	C
263	TRAIP	TRAF interacting protein	RING	40807469	Q9BWF2	CACCG	GGTCATCATCGACACTCTGC		AAAC	GCAGAGTGTCGATGATGACC	C
264	TRIM10	tripartite motif-containing protein 10 isoform 1	RING	157426898	Q9UDY6	CACCG	GATAGTGACCGGCTCCCTCA		AAAC	TGAGGGAGCCGGTCACTATC	C
265	TRIM11	tripartite motif containing 11	RING	21630277	Q96F44	CACCG	CCTCGACTACTTCACGGATC		AAAC	GATCCGTGAAGTAGTCGAGG	C
266	TRIM13	tripartite motif containing 13	RING	55953112	O60858	CACCG	CAAGTGTCCTACATGCCGTA		AAAC	TACGGCATGTAGGACACTTG	C
267	TRIM15	tripartite motif-containing protein 15	RING	149193331	Q9C019	CACCG	ATGGACCACCTTCAGGGACG		AAAC	CGTCCCTGAAGGTGGTCCAT	C
268	TRIM17	tripartite motif containing 17	RING	198442878	Q9Y577	CACCG	GCGGAGAGAACGCATTGTGC		AAAC	GCACAATGCGTTCTCTCCGC	C
269	TRIM2	tripartite motif containing 2	RING	705044345	Q9C040	CACCG	TCTCTTGCCCAAACCACGAT		AAAC	ATCGTGGTTTGGGCAAGAGA	C
270	TRIM21	tripartite motif containing 21	RING	15208660	P19474	CACCG	CATGTTGGCTAGCTGTCGAT		AAAC	ATCGACAGCTAGCCAACATG	C
271	TRIM22	tripartite motif containing 22	RING	313760629	Q8IYM9	CACCG	CTGGGAACCTCCGACCTAAT		AAAC	ATTAGGTCGGAGGTTCCCAG	C
272	TRIM23	tripartite motif containing 23	RING	15208643	P36406	CACCG	GTTGTAAACAAGCTCGGAGC		AAAC	GCTCCGAGCTTGTTTACAAC	C
273	TRIM24	tripartite motif containing 24	RING	47419911	O15164	CACCG	CACGAAGGAGGTGCCGTAAC		AAAC	GTTACGGCACCTCCTTCGTG	C
274	TRIM25	tripartite motif containing 25	RING	68160937	Q14258	CACCG	CACCAAGCACGTCTTCACGG		AAAC	CCGTGAAGACGTGCTTGGTG	C
275	TRIM26	tripartite motif-containing protein 26	RING	338753391	Q12899	CACCG	TGAACCACCTGAGTACCCTA		AAAC	TAGGGTACTCAGGTGGTTCA	C
276	TRIM27	tripartite motif containing 27	RING	5730009	P14373	CACCG	CGAAGTACTGCAGGCACACG		AAAC	CGTGTGCCTGCAGTACTTCG	C
277	TRIM28	tripartite motif containing 28*	RING	5032179	Q123263	CACCG	CCAGCGGGTGAAGTACACCA		AAAC	TGGTGTACTTCACCCGCTGG	C
278	TRIM3	tripartite motif-containing protein 3 isoform 2	RING	351721595	O75382	CACCG	CCTCGAACGCTGCACTGATC		AAAC	GATCAGTGCAGCGTTCGAGG	C
279	TRIM31	tripartite motif containing 31	RING	62865604	Q9BZY9	CACCG	CCGTAAGGAAGAACGCAATC		AAAC	GATTGCGTTCTTCCTTACGG	C
280	TRIM32	tripartite motif containing 32	RING	153792582	Q13049	CACCG	GCGGACACCATTGATGCTAC		AAAC	GTAGCATCAATGGTGTCCGC	C
281	TRIM33	tripartite motif containing 33	RING	74027251	Q9UPN9	CACCG	GGGTGCAATTGAGAATCTAC		AAAC	GTAGATTCTCAATTGCACCC	C
282	TRIM34	tripartite motif-containing protein 34 isoform 3	RING	145275183	Q9BYJ4	CACCG	TCGGAGTCAGTGGTCAACAA		AAAC	TTGTTGACCACTGACTCCGA	C
283	TRIM35	tripartite motif-containing protein 35 isoform 2	RING	751368110	Q9UPQ4	CACCG	AGGACACTGCCCACGACTTT		AAAC	AAAGTCGTGGGCAGTGTCCT	C
284	TRIM36	tripartite motif containing 36	RING	663429604	Q9NQ86	CACCG	CGATGATTCATTCAACGATG		AAAC	CATCGTTGAATGAATCATCG	C
285	TRIM37	tripartite motif containing 37	RING	52487176	O94972	CACCG	AAGAGGTAGCCAAACTTCGT		AAAC	ACGAAGTTTGGCTACCTCTT	C
286	TRIM38	tripartite motif containing 38	RING	5454014	O00635	CACCG	CACCTGTTCTGCGAAGACGA		AAAC	TCGTCTTCGCAGAACAGGTG	C
287	TRIM39	tripartite motif containing 39	RING	25777698	Q9HCM9	CACCG	CGTCCAGTGGCACAACGGTG		AAAC	CACCGTTGTGCCACTGGACG	C
288	TRIM4	E3 ubiquitin-protein ligase TRIM4 isoform alpha	RING	301601615	Q9C037	CACCG	CGCCATGGCACCCATCGACG		AAAC	CGTCGATGGGTGCCATGGCG	C
289	TRIM40	tripartite motif-containing protein 40 isoform a**	RING	557636691	Q6P9F5	CACCG	AACGACTCAATCGCCGGAGC		AAAC	GCTCCGGCGATTGAGTCGTT	C
290	TRIM41	tripartite motif containing 41	RING	42516574	Q8WV44	CACCG	CATGCGGGATGAAGACTACG		AAAC	CGTAGTCTTCATCCCGCATG	C
291	TRIM42	tripartite motif-containing protein 42	RING	301500637	Q8IWZ5	CACCG	TCTCACCAAGCGCTACATGC		AAAC	GCATGTAGCGCTTGGTGAGA	C
292	TRIM43	tripartite motif-containing protein 43	RING	20270353	Q96BQ3	CACCG	GTAGTTCAAACAGATGACGC		AAAC	GCGTCATCTGTTTGAACTAC	C
293	TRIM43B	tripartite motif-containing protein 43B	RING	256600212	A6NCK2	CACCG	TGACACAGGTGAGTTCCTTC		AAAC	GAAGGAACTCACCTGTGTCA	C
294	TRIM45	tripartite motif-containing protein 45 isoform 2	RING	224548923	Q9H8W5	CACCG	AACGACTTACCACACCATGG		AAAC	CCATGGTGTGGTAAGTCGTT	C
295	TRIM46	tripartite motif-containing protein 46 isoform 6	RING	538260579	Q7Z4K8	CACCG	GCACGGGAACATGATCACTT		AAAC	AAGTGATCATGTTCCCGTGC	C
296	TRIM47	tripartite motif-containing protein 47	RING	54792146	Q96LD4	CACCG	CCAAGAGGTTCGTACTCTCG		AAAC	CGAGAGTACGAACCTCTTGG	C
297	TRIM48	tripartite motif-containing protein 48	RING	201862060	Q8IWZ4	CACCG	ATGTCTCGAAGAATCATTGT		AAAC	ACAATGATTCTTCGAGACAT	C
298	TRIM49	tripartite motif-containing protein 49	RING	9966829	P0CI25	CACCG	GGTTTTGAGGTTTATCTGCT		AAAC	AGCAGATAAACCTCAAAACC	C
299	TRIM49B	tripartite motif-containing protein	RING	331028811	A6NDI0	CACCG	TCCCATTGAGTCGGCTGCTG		AAAC	CAGCAGCCGACTCAATGGGA	C
300	TRIM49C	PREDICTED: tripartite motif-containing protein 49C isoform X1	RING	767970497	P0CI26	CACCG	CTATGAAGTAGTTCATGCAC		AAAC	GTGCATGAACTACTTCATAG	C
301	TRIM49D1	PREDICTED: tripartite motif-containing protein 49D1 isoform X1	RING	767970137	C9J1S8	CACCG	ACGTCGGAAGATATGACTGT		AAAC	ACAGTCATATCTTCCGACGT	C
302	TRIM5	tripartite motif containing 5	RING	283046698	Q9C035	CACCG	TGGTAACTGATCCGGCACAC		AAAC	GTGTGCCGGATCAGTTACCA	C
303	TRIM50	tripartite motif containing 50	RING	527122124	Q86XT4	CACCG	AGGACCACCACAAGTTCATC		AAAC	GATGAACTTGTGGTGGTCCT	C
304	TRIM51	tripartite motif-containing protein 51	RING	209862805	Q9BSJ1	CACCG	GGCCCTGTTTGTACCTCAAC		AAAC	GTTGAGGTACAAACAGGGCC	C
305	TRIM52	tripartite motif-containing protein 52	RING	14249412	Q96A61	CACCG	CCGATACAACACCTCTCGAA		AAAC	TTCGAGAGGTGTTGTATCGG	C
306	TRIM54	tripartite motif-containing protein 54 isoform 1	RING	78482627	Q9BYV2	CACCG	AGACGTCGTTGGCACATTTG		AAAC	CAAATGTGCCAACGACGTCT	C
307	TRIM55	tripartite motif-containing protein 55 isoform 4	RING	34878852	Q9BYV6	CACCG	AACCCGTATTTGCCCACAAG		AAAC	CTTGTGGGCAAATACGGGTT	C
308	TRIM56	tripartite motif containing 56	RING	30794216	Q9BRZ2	CACCG	ACAAGTCATCGGCACAGTCC		AAAC	GGACTGTGCCGATGACTTGT	C
309	TRIM58	E3 ubiquitin-protein ligase TRIM58	RING	112421127	Q8NG06	CACCG	GACAGTCTTTTTCCCCACGT		AAAC	ACGTGGGGAAAAAGACTGTC	C
310	TRIM59	tripartite motif containing 59	RING	27436877	Q8IWR1	CACCG	CACTTGAGTGGAATTCGTAA		AAAC	TTACGAATTCCACTCAAGTG	C
311	TRIM6	tripartite motif-containing protein 6 isoform 3	RING	310772223	Q9C030	CACCG	CAGTCAAATTACGGAGCTGG		AAAC	CCAGCTCCGTAATTTGACTG	C
312	TRIM60	tripartite motif-containing protein 60	RING	384475510	Q495X7	CACCG	CAGTCAAATTACGGAGCTGG		AAAC	CCAGCTCCGTAATTTGACTG	C
313	TRIM61	putative tripartite motif-containing protein 61	RING	60099474	Q5EBN2	CACCG	ACTATCATGTAGATCCTTCC		AAAC	GGAAGGATCTACATGATAGT	C
314	TRIM62	tripartite motif containing 62	RING	217035095	Q9BVG3	CACCG	AAGAGCCTGCGGACCACTAT		AAAC	ATAGTGGTCCGCAGGCTCTT	C
315	TRIM63	tripartite motif containing 63, E3 ubiquitin protein ligase	RING	19924163	Q969Q1	CACCG	GACGATCCATGATCACCTCG		AAAC	CGAGGTGATCATGGATCGTC	C
316	TRIM64	tripartite motif-containing protein 64	RING	210147600	A6NGJ6	CACCG	GACATGCCACGTGCCTGACG		AAAC	CGTCAGGCACGTGGCATGTC	C
317	TRIM64B	putative tripartite motif-containing protein 64B	RING	256542275	A6NI03	CACCG	GCCCAACTTCAACACCAATC		AAAC	GATTGGTGTTGAAGTTGGGC	C
318	TRIM64C	putative tripartite motif-containing protein 64C	RING	331028829	A6NLI5	CACCG	GACATACCACATGCCTGACG		AAAC	CGTCAGGCATGTGGTATGTC	C
319	TRIM65	tripartite motif-containing protein 65 isoform 2	RING	371122551	Q6PJ69	CACCG	CATCGAGGTGGCCAAGACGC		AAAC	GCGTCTTGGCCACCTCGATG	C
320	TRIM67	tripartite motif containing 67	RING	134288906	Q6ZTA4	CACCG	ATTTCATGCTCGGGACACGT		AAAC	ACGTGTCCCGAGCATGAAAT	C
321	TRIM68	tripartite motif containing 68	RING	751557653	Q6AZZ1	CACCG	TCTGCTGGATGAGCTCGCTA		AAAC	TAGCGAGCTCATCCAGCAGA	C
322	TRIM69	tripartite motif containing 69	RING	667478204	Q86WT6	CACCG	ACTGGATAGGACCTTTGTAC		AAAC	GTACAAAGGTCCTATCCAGT	C
323	TRIM7	tripartite motif-containing protein 7 isoform 2	RING	44680130	Q9C029	CACCG	TTTGAGCTGTCTCCTGGATC		AAAC	GATCCAGGAGACAGCTCAAA	C
324	TRIM71	tripartite motif containing 71, E3 ubiquitin protein ligase	RING	84993742	Q2Q1W2	CACCG	AAGGACCACTACATCGAGCG		AAAC	CGCTCGATGTAGTGGTCCTT	C
325	TRIM72	tripartite motif-containing protein 72	RING	270265876	Q6ZMU5	CACCG	TCTGCTCCGAGCACTCCACG		AAAC	CGTGGAGTGCTCGGAGCAGA	C
326	TRIM73	tripartite motif-containing protein 73	RING	65285121	Q86UV7	CACCG	GAGCACGATGGGGCACTTAC		AAAC	GTAAGTGCCCCATCGTGCTC	C
327	TRIM74	tripartite motif-containing protein 74	RING	38524612	Q86UV6	CACCG	GGATGAGCTCATCGCCAAAC		AAAC	GTTTGGCGATGAGCTCATCC	C
328	TRIM77	tripartite motif-containing protein 77 isoform 2	RING	429836863	I1YAP6	CACCG	GACCAACATAATCGGAACAT		AAAC	ATGTTCCGATTATGTTGGTC	C
329	TRIM8	tripartite motif containing 8	RING	148596968	Q9BZR9	CACCG	GGGACACTCGGTGTGCGACG		AAAC	CGTCGCACACCGAGTGTCCC	C
330	TRIM9	tripartite motif containing 9	RING	190341104	Q9C026	CACCG	CCAAGAATCGCGTACTGGAA		AAAC	TTCCAGTACGCGATTCTTGG	C
331	TRIML1	tripartite motif family-like 1	RING	31542779	Q8N9V2	CACCG	GCTTCCACCCTGCTCGTCAT		AAAC	ATGACGAGCAGGGTGGAAGC	C
332	TRIML2	probable E3 ubiquitin-protein ligase TRIML2 isoform 2	SPRY	742068547	Q8N7C3	CACCG	CAAGCTTGCCACCGAGCTAG		AAAC	CTAGCTCGGTGGCAAGCTTG	C
333	TRIP12	thyroid hormone receptor interactor 12	HECTc	545746335	Q14669	CACCG	ATCTGCGAAACCTACCAAGC		AAAC	GCTTGGTAGGTTTCGCAGAT	C
334	TTC3	tetratricopeptide repeat domain 3	RING	49640011	P53804	CACCG	GTTAGAAGATTGCCCTCACG		AAAC	CGTGAGGGCAATCTTCTAAC	C
335	UBE3A	ubiquitin protein ligase E3A	HECTc	19718766	Q05086	CACCG	GCTTACCTTGAGAACTCGAA		AAAC	TTCGAGTTCTCAAGGTAAGC	C
336	UBE3B	ubiquitin protein ligase E3B	HECTc	394025737	Q7Z3V4	CACCG	TGACAAGCATCGTGAGGTAC		AAAC	GTACCTCACGATGCTTGTCA	C
337	UBE3C	ubiquitin protein ligase E3C	HECTc	187960100	Q15386	CACCG	CGACTTCAAGACGCGGCCCA		AAAC	TGGGCCGCGTCTTGAAGTCG	C
338	UBE3D	ubiquitin protein ligase E3D	HECT_2	750321479	Q7Z6J8	CACCG	GACACTGGGCGATCACGCTC		AAAC	GAGCGTGATCGCCCAGTGTC	C
339	UBE4A	ubiquitination factor E4A	RING	323362983	Q14139	CACCG	CGCTTATTACTTCAAGATCC		AAAC	GGATCTTGAAGTAATAAGCG	C
340	UBE4B	ubiquitination factor E4B	RING	157739864	O95155	CACCG	CACCATCGATATCCATGCTC		AAAC	GAGCATGGATATCGATGGTG	C
341	UBOX5	U-box domain containing 5	RING	389886556	O94941	CACCG	AGATCCTTAAGTGGGCCACG		AAAC	CGTGGCCCACTTAAGGATCT	C
342	UBR1	ubiquitin protein ligase E3 component n-recognin 1	UBR	28372497	Q8IWV7	CACCG	ACGCTGTCCGTTGAATGAAG		AAAC	CTTCATTCAACGGACAGCGT	C
343	UBR2	ubiquitin protein ligase E3 component n-recognin 2	UBR	296317280	Q8IWV8	CACCG	CCACAAAGGTACCATTCCAT		AAAC	ATGGAATGGTACCTTTGTGG	C
344	UBR3	ubiquitin protein ligase E3 component n-recognin 3 (putative)	UBR	160948610	Q6ZT12	CACCG	GCGGGGACAGCAACGTGATG		AAAC	CATCACGTTGCTGTCCCCGC	C
345	UBR4	ubiquitin protein ligase E3 component n-recognin 4	UBR	82659109	Q5T4S7	CACCG	CCGGAACCAACTTCAGTCAG		AAAC	CTGACTGAAGTTGGTTCCGG	C
346	UBR5	ubiquitin protein ligase E3 component n-recognin 5	HECTc	544583486	O95071	CACCG	CGGGTGAACCACGAAATGGA		AAAC	TCCATTTCGTGGTTCACCCG	C
347	UBR7	ubiquitin protein ligase E3 component n-recognin 7 (putative)	UBR	154426322	Q8N806	CACCG	ACGTCGACCAACGATACCAC		AAAC	GTGGTATCGTTGGTCGACGT	C
348	UHRF1	ubiquitin-like with PHD and ring finger domains 1	RING	586798166	Q96T88	CACCG	CGATGCTCGGGACACGAACA		AAAC	TGTTCGTGTCCCGAGCATCG	C
349	UHRF2	ubiquitin-like with PHD and ring finger domains 2, E3 ubiquitin protein ligase	RING	23312364	Q96PU4	CACCG	GTCTCGCAAAGCCACGATTG		AAAC	CAATCGTGGCTTTGCGAGAC	C
350	UNK	RING finger protein unkempt homolog	RING	331028525	Q9C0B0	CACCG	CTACTGCACCAAGTACGACG		AAAC	CGTCGTACTTGGTGCAGTAG	C
351	UNKL	unkempt family zinc finger-like	RING	448824848	Q9H9P5	CACCG	ACTTGGAGCAGTACACGTCG		AAAC	CGACGTGTACTGCTCCAAGT	C
352	VPS11	vacuolar protein sorting-associated protein 11 homolog isoform 2	RING	589058161	Q9H270	CACCG	CGAAAGGCCAATCCAGTTAC		AAAC	GTAACTGGATTGGCCTTTCG	C
353	VPS18	vacuolar protein sorting-associated protein 18 homolog	RING	17978485	Q9P253	CACCG	GTCCTCTACGTGAACCGAAA		AAAC	TTTCGGTTCACGTAGAGGAC	C
354	VPS41	vacuolar protein sorting-associated protein 41 homolog isoform 1	RING	114199475	P49754	CACCG	GCGAAGACTTATATCATCCC		AAAC	GGGATGATATAAGTCTTCGC	C
355	VPS8	vacuolar protein sorting-associated protein 8 homolog isoform a	RING	57863277	Q8N3P4	CACCG	TCGTTGCAAATTGCAAGAGT		AAAC	ACTCTTGCAATTTGCAACGA	C
356	WDR59	WD repeat-containing protein 59	RING	58331266	Q6PJI9	CACCG	ACTTGTAAAGGTCTACTCGT		AAAC	ACGAGTAGACCTTTACAAGT	C
357	WDSUB1	WD repeat, sterile alpha motif and U-box domain containing 1	RING	808175923	Q8N9V3	CACCG	TAAAGTCACGTAACGAGTAC		AAAC	GTACTCGTTACGTGACTTTA	C
358	WWP1	WW domain containing E3 ubiquitin protein ligase 1	HECTc	13654239	Q9H0M0	CACCG	ACTGATAATGCGTCTGTCAC		AAAC	GTGACAGACGCATTATCAGT	C
359	WWP2	WW domain containing E3 ubiquitin protein ligase 2	HECTc	394581985	O00308	CACCG	GACGTCACACCAACAACGGA		AAAC	TCCGTTGTTGGTGTGACGTC	C
360	XIAP	X-linked inhibitor of apoptosis	RING	324711009	P98170	CACCG	TATCAGACACCATATACCCG		AAAC	CGGGTATATGGTGTCTGATA	C
361	ZBTB12	zinc finger and BTB domain-containing protein 12	RING	32469509	Q9Y330	CACCG	TACGGAACATGAACCAGCTC		AAAC	GAGCTGGTTCATGTTCCGTA	C
362	ZFP91	E3 ubiquitin-protein ligase ZFP91 isoform 2	zf-C2H2	308081964	Q96JP5	CACCG	CGAAGCTCTCGGTCCAAGAC		AAAC	GTCTTGGACCGAGAGCTTCG	C
363	ZFPL1	zinc finger protein-like 1	RING	33300635	O95159	CACCG	AGACAAGGCGGGTCGTCTCT		AAAC	AGAGACGACCCGCCTTGTCT	C
364	ZNF280A	zinc finger protein 280A	HECT	618857456	P59817	CACCG	ACCCCAACATAGATCAGATC		AAAC	GATCTGATCTATGTTGGGGT	C
365	ZNF341	zinc finger protein 341 isoform 3	RING	544711270	Q9BYN7	CACCG	AGCGTTTATGACCCACAAGC		AAAC	GCTTGTGGGTCATAAACGCT	C
366	ZNF511	zinc finger protein 511	RING	28274701	Q8NB15	CACCG	GTGGTGCTCGTAGTCGTCCA		AAAC	TGGACGACTACGAGCACCAC	C
367	ZNF521	zinc finger protein 521 isoform 2	RING	815891044	Q96K83	CACCG	TTCCTTACACGGACACATGC		AAAC	GCATGTGTCCGTGTAAGGAA	C
368	ZNF598	zinc finger protein 598	RING	409264581	Q86UK7	CACCG	CCGATGACACGTCGCACCGT		AAAC	ACGGTGCGACGTGTCATCGG	C
369	ZNF645	zinc finger protein 645	RING	22749189	Q8N7E2	CACCG	CTAACGGTTTCCCACTGGAT		AAAC	ATCCAGTGGGAAACCGTTAG	C
370	ZNRF1	zinc and ring finger 1, E3 ubiquitin protein ligase	RING	14150005	Q8ND25	CACCG	ACTATGCGAGCTGAACCACC		AAAC	GGTGGTTCAGCTCGCATAGT	C
371	ZNRF2	zinc and ring finger 2	RING	23821044	Q8NHG8	CACCG	CTGGTAAGGAGCCGATCACC		AAAC	GGTGATCGGCTCCTTACCAG	C
372	ZNRF3	zinc and ring finger 3	RING	332801080	Q9ULT6	CACCG	CCTGTGAAACCGGTGAGTAC		AAAC	GTACTCACCGGTTTCACAGG	C
373	ZNRF4	zinc and ring finger 4	RING	150170725	Q8WWF5	CACCG	GGTCATGCTCACGAGGTCGT		AAAC	ACGACCTCGTGAGCATGACC	C
374	Zswim2	zinc finger, SWIM-type containing 2	RING	71043932	Q8NEG5	CACCG	CGAGTTCAAACTCCCCAACC		AAAC	GGTTGGGGAGTTTGAACTCG	C
375	ZXDC	zinc finger protein ZXDC isoform 2	RING	98961138	Q2QGD7	CACCG	CCCATAACCGAGCCCACTTC		AAAC	GAAGTGGGCTCGGTTATGGG	C
