# Supplementary material for: UBR5 promotes antiviral immunity by disengaging the transcriptional brake on RIG-I like receptors
Source: Nat Commun. 2024 Jan 26;15:780. doi: 10.1038/s41467-024-45141-1 (PMC10817939; doi:10.1038/s41467-024-45141-1)
Supplement: Supplementary file 5 — Supplementary Data 2 [file 41467_2024_45141_MOESM5_ESM.xlsx]

## Sheet: Sheet1
Supplementary Data 2
Fold change in the ISRE-Luciferase activity of individual knockouts relative to WT
	Poly (I:C) (1 μg/mL) for 12 h							ISD (0.4 μg/mL) for 12 h						Recombinant human IFN-beta (1ng/mL) for 12 h
Gene Knockout	ISRE-Luciferase (fold change to WT)						Gene Knockout	ISRE-Luciferase (fold change to WT)						Gene Knockout	ISRE-Luciferase (fold change to WT)
Mock	0.01151	8.8e-05	0.011419				Mock	0.00848	0.00395	0.012427				Mock	0.014483	0.014832	0.016316
WT	0.894866	1.02005	1.08509				WT	1.01555	1.01854	0.965917				WT	0.944688	0.918349	1.13696
MAVS-/-	0.036929	0.078682	0.038648				STING-/-	0.010379	0.012062	0.018038				IFNAR1-/-	0.216769	0.231222	0.224596
AFF4	1.05872	1.19578	1.28171				AFF4	1.10847	1.03359	0.99505				AFF4	1.04478	1.08428	1.85075
AMFR	0.643683	0.683281	0.661114				AMFR	0.606107	0.516322	0.555238				AMFR	0.839333	0.805092	1.38718
ANAPC11	0.739041	0.859318	0.869				ANAPC11	0.611253	0.670752	0.728107				ANAPC11	1.15013	0.683933	0.665496
ANKIB1	0.849328	0.977183	1.20718				ANKIB1	0.948577	0.848661	0.933193				ANKIB1	1.01844	1.22549	1.35294
AREL1	0.860241	1.05629	1.06836				AREL1	0.439509	0.520825	0.551057				AREL1	0.47849	0.705004	0.65248
ARIH1	0.737589	0.840034	0.900715				ARIH1	1.02758	0.564151	1.01497				ARIH1	0.910448	0.657594	1.41352
ARIH2	0.690834	0.877033	0.746011				ARIH2	0.683081	0.685386	0.592706				ARIH2	1.15013	0.960492	0.860404
BARD1	1.05145	1.18204	1.10139				BARD1	1.31699	1.43593	1.32921				BARD1	1.14486	1.3108	1.28973
BFAR	1.03536	1.03467	1.0023				BFAR	1.02652	0.961495	0.658263				BFAR	1.20808	1.21071	1.3108
BIRC2	0.814696	0.740829	0.791175				BIRC2	0.793503	0.794307	0.728054				BIRC2	1.56102	1.04741	1.95874
BIRC3	0.886451	0.869916	0.625228				BIRC3	0.725749	0.577215	0.667697				BIRC3	0.710272	1.36611	0.910448
BIRC7	0.852325	0.90652	0.881057				BIRC7	1.67131	1.87023	1.76093				BIRC7	6.29412	2.76734	1.6295
BIRC8	1.00593	1.07585	1.06404				BIRC8	1.03182	0.932871	0.759572				BIRC8	0.589113	0.847234	0.658642
BMI1	0.971723	1.09172	1.10101				BMI1	1.41305	1.35231	1.24918				BMI1	1.82704	1.9245	1.70852
BRAP	0.621021	0.788998	0.798695				BRAP	1.34438	1.34192	1.19059				BRAP	1.40562	1.75066	1.54721
BRCA1	0.725598	0.903207	0.913849				BRCA1	0.783694	0.926171	0.802723				BRCA1	0.915716	0.660228	1.32133
CBL	1.08316	0.922534	1.00379				CBL	0.950484	0.899544	0.86968				CBL	0.962868	2.93355	1.61283
CBLB	1.09569	1.09564	1.14041				CBLB	1.15031	1.0188	0.823704				CBLB	0.856521	1.21418	1.47321
CBLC	1.3968	1.40395	1.34293				CBLC	1.00462	1.05136	1.13907				CBLC	0.675802	0.750768	0.563027
CBLL1	1.5878	1.5877	1.78634				CBLL1	1.61845	1.48241	1.437				CBLL1	0.758491	0.782256	1.22071
CCDC36	1.45897	1.39158	1.58272				CCDC36	0.907407	0.663638	0.648606				CCDC36	0.682294	1.51243	0.653333
CCNB1IP1	1.20373	1.12048	1.392				CCNB1IP1	0.955463	0.905356	1.0067				CCNB1IP1	1.28666	1.29676	1.33597
CGRRF1	0.812632	1.20574	1.33183				CGRRF1	0.933216	0.943206	0.956913				CGRRF1	1.37396	1.55342	0.705615
CHFR	1.36112	1.27683	1.34224				CHFR	1.09453	1.04547	1.05628				CHFR	0.849985	0.782546	1.88434
CNOT4	1.32858	1.15985	1.19351				CNOT4	1.16897	1.08747	1.07472				CNOT4	0.992574	0.91415	1.19517
CUL9	1.02235	1.14444	1.08215				CUL9	0.890709	0.881119	1.00785				CUL9	1.28605	2.1273	1.42803
CYHR1	1.22936	1.29062	1.23626				CYHR1	0.927172	0.943823	0.983847				CYHR1	0.801268	0.479256	0.356868
DCST1	1.33522	1.28774	1.20749				DCST1	1.14492	1.32647	1.05366				DCST1	0.646203	1.46133	0.619468
DTX1	1.04945	1.07433	0.996238				DTX1	0.90107	0.880642	0.93209				DTX1	1.43274	2.12496	2.20279
DTX2	1.09032	1.26905	1.06917				DTX2	1.097	1.08679	1.08435				DTX2	0.905238	0.836321	0.974156
DTX3	1.27887	1.18146	1.28486				DTX3	1.04052	1.25578	1.02281				DTX3	2.1618	0.573127	0.888603
DTX3L	1.21247	1.20815	1.1426				DTX3L	1.21203	1.14752	1.08391				DTX3L	0.775721	1.434	0.576097
DTX4	1.72632	1.25171	1.41001				DTX4	1.28174	1.01706	0.958639				DTX4	0.525131	0.734171	0.621112
DZIP3	1.95792	1.34678	1.23367				DZIP3	1.62559	1.2203	1.33201				DZIP3	1.20125	1.47786	1.39355
E4F1	1.55394	1.57541	1.5274				E4F1	1.33764	1.85963	1.65064				E4F1	2.21295	2.32576	1.94111
FANCL	1.08044	1.78018	1.70843				FANCL	0.907768	1.31863	1.53452				FANCL	0.711039	0.917841	0.872644
G2E3	1.03152	1.34807	1.31155				G2E3	0.555757	1.02122	1.078				G2E3	0.411306	0.422271	0.406304
HACE1	1.11719	0.33057	0.509182				HACE1	0.562549	0.343517	0.334371				HACE1	0.504763	0.467287	0.34816
HECTD1	2.42378	2.48152	2.26468				HECTD1	0.682254	0.586148	0.669428				HECTD1	0.634765	0.599302	0.587676
HECTD2	1.0584	0.614962	0.756341				HECTD2	0.491952	0.504384	0.648038				HECTD2	1.4088	1.3457	1.45757
HECTD3	1.70932	1.48038	1.26107				HECTD3	1.18232	1.05567	1.20038				HECTD3	0.720232	0.622779	0.854515
HECTD4	1.64794	1.28485	1.38633				HECTD4	1.25566	0.937313	1.25317				HECTD4	0.820268	0.826246	0.733645
HECW1	0.910605	1.12774	1.01556				HECW1	0.627461	0.561146	0.694285				HECW1	1.47726	1.42939	1.63151
HECW2	1.21566	1.28849	1.62633				HECW2	0.917166	0.849693	0.946733				HECW2	1.85371	1.94141	1.90358
HERC1	1.67587	2.75461	2.74281				HERC1	1.34252	1.73191	1.77516				HERC1	0.778451	0.883504	0.929707
HERC2	1.66682	2.41955	2.49121				HERC2	1.00042	1.6668	1.56903				HERC2	0.999522	1.01199	1.21453
HERC3	1.50853	1.91049	1.70788				HERC3	0.913002	1.23094	1.03675				HERC3	1.08876	1.27022	1.12921
HERC4	1.45716	1.53722	1.29317				HERC4	0.958464	0.873141	0.913009				HERC4	0.791083	0.894019	0.88017
HERC5	1.58047	1.6374	1.78457				HERC5	0.759342	0.85509	0.813841				HERC5	0.56881	0.563989	0.636703
HERC6	1.24071	1.80708	1.92956				HERC6	0.634245	1.11951	1.21793				HERC6	0.507316	0.588307	0.446048
HLTF	1.43394	1.8225	1.85308				HLTF	0.965556	1.0481	1.04378				HLTF	0.877331	0.908543	0.911337
HUWE1	1.24347	1.79919	1.99769				HUWE1	0.610779	1.06599	1.12229				HUWE1	0.816228	0.879554	0.885637
IRF2BP1	1.43022	1.49947	2.20575				IRF2BP1	0.779146	0.907743	1.07959				IRF2BP1	0.804451	0.685354	0.763836
IRF2BP2	1.43343	1.66045	1.68144				IRF2BP2	0.695826	0.805209	0.744414				IRF2BP2	1.44775	1.39178	1.38558
IRF2BPL	0.743649	0.754991	0.716773				IRF2BPL	0.811475	0.777939	0.699775				IRF2BPL	1.06939	0.82449	0.893878
Itch	0.817506	0.769237	0.631601				Itch	0.767867	0.750315	0.642809				Itch	1.6	0.885714	1.13061
KCMF1	0.833688	0.816198	0.801807				KCMF1	0.830857	0.742289	0.809626				KCMF1	1.16326	1.97551	1.35648
KMT2C	0.816035	0.874217	0.920361				KMT2C	0.915727	0.920195	0.783886				KMT2C	2.18776	1.5551	1.84082
KMT2D	0.401591	0.865831	0.595886				KMT2D	0.400657	0.628366	0.913436				KMT2D	0.420408	3.12653	2.90204
LNX1	0.618012	0.586872	0.58919				LNX1	0.600786	0.652348	0.672207				LNX1	1.3551	0.889796	1.20408
LNX2	1.13874	1.15566	1.02057				LNX2	1.16759	1.08362	1.18766				LNX2	2.30612	1.99592	2.89388
LONRF1	1.407	1.1843	1.1283				LONRF1	0.985486	1.31208	1.32403				LONRF1	0.6	0.738776	0.820408
LONRF2	0.729883	1.08149	0.710362				LONRF2	0.847474	1.24897	0.898043				LONRF2	1.13469	0.416327	0.804082
LONRF3	1.11312	0.839665	0.712858				LONRF3	0.883969	1.00986	0.900279				LONRF3	0.310204	0.820408	2.30612
LRSAM1	1.24616	1.17187	1.29093				LRSAM1	1.42623	1.39965	1.32198				LRSAM1	2.69388	0.391837	1.53061
LTN1	1.05144	0.74895	0.965856				LTN1	1.28755	1.21559	1.2424				LTN1	0.991837	1.47755	1.99592
MAEA	0.731909	0.627384	0.59826				MAEA	0.685295	0.616992	0.673273				MAEA	1.96327	0.779592	1.83265
MAP3K1	0.908944	0.847544	0.634372				MAP3K1	0.82209	0.702898	0.714614				MAP3K1	1.21633	0.934694	0.795918
MARCH1	1.65391	0.852314	0.859392				MARCH1	1.72899	0.799032	0.797062				MARCH1	1.86531	1.65714	1.43674
MARCH10	0.874113	0.827777	0.797611				MARCH10	0.841338	0.776735	0.778002				MARCH10	1.13469	1.14286	1.57143
MARCH11	0.854666	0.757372	0.836651				MARCH11	1.0745	0.719524	0.635391				MARCH11	1.35102	0.502041	0.510204
MARCH2	0.989171	0.877344	0.92338				MARCH2	0.78784	0.780548	0.808876				MARCH2	1.53061	1.07755	2.91837
MARCH3	0.855115	0.906887	0.926617				MARCH3	0.77917	0.836424	0.944424				MARCH3	2.2449	1.8449	2.19592
MARCH4	1.04977	1.11477	1.01412				MARCH4	0.910102	0.982634	0.797658				MARCH4	1.22041	1.47347	1.75102
MARCH5	0.898584	1.40095	0.940847				MARCH5	0.883938	0.834804	0.942741				MARCH5	1.42041	2.26122	2.9102
MARCH6	0.85362	0.876973	0.68241				MARCH6	0.730023	0.758188	0.75253				MARCH6	2.43265	2.03265	5.21225
MARCH7	1.85614	1.65483	1.8162				MARCH7	0.586589	0.532353	0.641381				MARCH7	0.696572	0.727165	0.676126
MARCH8	0.705405	0.076431	0.716534				MARCH8	0.248633	0.2886	0.285326				MARCH8	1.17949	1.10259	1.01159
MARCH9	1.17618	1.72069	1.5292				MARCH9	0.617722	0.657627	0.64169				MARCH9	0.729474	0.752465	0.7095
Mdm2	0.807969	0.708971	0.713521				Mdm2	0.549649	0.497823	0.46638				Mdm2	0.530256	0.474177	0.461636
MDM4	1.50189	1.58322	0.753361				MDM4	0.619143	0.429379	0.675788				MDM4	0.668557	0.620738	0.731952
MECOM	1.42292	0.964664	1.30266				MECOM	0.639775	0.63681	0.569108				MECOM	0.667833	0.650994	0.656236
MEX3A	1.21223	1.38534	1.18417				MEX3A	0.534824	0.559904	0.51166				MEX3A	0.70296	0.680508	0.736081
MEX3B	0.828383	0.886798	0.82783				MEX3B	0.320845	0.283411	0.326157				MEX3B	0.854156	0.814359	0.727704
MEX3C	1.09981	1.27733	1.18321				MEX3C	0.452543	0.361121	0.42907				MEX3C	0.703364	0.78975	0.65273
MEX3D	0.639914	0.503026	0.400654				MEX3D	0.606295	0.607654	0.558545				MEX3D	0.839474	0.7095	0.726844
MGRN1	1.26185	1.34981	1.39125				MGRN1	0.477808	0.579177	0.505112				MGRN1	0.820984	0.903813	0.853448
MIB1	1.44548	1.40282	1.86949				MIB1	0.449208	0.446737	0.440436				MIB1	0.81977	0.721636	0.851712
MIB2	1.16051	1.46948	2.04915				MIB2	0.492448	0.564784	0.558915				MIB2	0.686172	0.834013	0.772102
MID1	1.27317	1.36648	1.43559				MID1	0.399543	0.303858	0.309541				MID1	0.894508	0.981771	0.929417
MID2	1.34852	1.48881	1.74238				MID2	0.611051	0.468851	0.504926				MID2	0.755465	0.839356	0.809707
MKRN1	1.38037	1.52702	1.25998				MKRN1	0.527041	0.437965	0.600673				MKRN1	0.747375	0.735458	0.74134
MKRN2	1.36339	1.50976	1.30669				MKRN2	0.422955	0.554097	0.499182				MKRN2	0.777428	0.784002	0.84625
MKRN3	1.68721	1.51449	1.39546				MKRN3	0.646941	0.639034	0.63891				MKRN3	0.856465	0.962083	0.818978
MNAT1	1.73295	1.68265	1.65701				MNAT1	4.46625	4.86955	4.1538				MNAT1	1.50855	1.46484	1.60381
MSL2	1.49427	1.48802	1.28362				MSL2	0.574173	0.54792	0.676653				MSL2	0.852605	0.845138	0.814123
MUL1	2.04101	1.95955	1.92				MUL1	0.578336	0.643573	0.633302				MUL1	1.13903	1.24886	1.26874
MYCBP2	1.3552	1.2405	1.44052				MYCBP2	0.748927	0.79284	0.99216				MYCBP2	1.48919	1.54806	1.67826
MYLIP	1.96677	1.84297	1.85119				MYLIP	1.03637	1.08021	1.19461				MYLIP	1.67708	1.87364	1.78533
NEDD4	2.27578	2.04389	2.18966				NEDD4	0.696952	0.696668	0.684136				NEDD4	2.08014	2.18081	2.4047
NEDD4L	1.02978	1.11533	1.13818				NEDD4L	0.883235	0.879911	0.744939				NEDD4L	0.62072	0.728709	1.03687
NEURL1	0.851578	0.848858	0.921853				NEURL1	1.25202	1.07787	1.06007				NEURL1	1.32924	0.631256	0.607551
NEURL1B	0.515476	0.6847	0.713307				NEURL1B	0.770883	0.58874	0.590562				NEURL1B	1.18701	0.654961	0.752414
NEURL3	0.789453	0.870019	0.567955				NEURL3	0.758232	0.738238	0.781657				NEURL3	0.591747	0.568042	0.597015
NFX1	1.22359	1.14193	1.02014				NFX1	0.812973	0.887502	0.81783				NFX1	0.586369	6.84047	1.32852
NFXL1	1.14682	1.2139	1.20558				NFXL1	0.914576	0.868539	0.866334				NFXL1	0.575503	0.983662	0.64858
NHLRC1	1.63012	1.53578	1.78466				NHLRC1	1.10437	1.57479	1.35395				NHLRC1	1.13992	0.958115	0.753738
NOSIP	1.53282	1.578	1.65949				NOSIP	1.26764	1.39117	1.26342				NOSIP	1.69482	1.6366	0.964056
NSMCE1	1.56884	1.5597	1.66415				NSMCE1	0.755254	0.716353	0.7399				NSMCE1	1.67799	1.31796	1.5588
PARK2	1.26981	1.36607	1.26571				PARK2	0.902931	0.814608	0.917221				PARK2	1.43735	1.39284	1.57772
PCGF1	2.17831	1.76186	1.9547				PCGF1	1.31049	1.11285	0.993445				PCGF1	1.95058	1.97223	2.1978
PCGF2	1.41037	1.32223	1.28415				PCGF2	0.915926	0.904771	0.820239				PCGF2	1.66221	1.75963	1.882
PCGF3	1.06892	0.980112	0.915265				PCGF3	0.738299	0.66152	0.546648				PCGF3	1.85971	1.61422	1.60489
PCGF5	1.25669	1.46159	1.5072				PCGF5	0.644417	0.618757	0.581204				PCGF5	1.77144	1.64579	1.53521
PCGF6	1.92324	1.929	1.98687				PCGF6	1.27005	1.29444	1.45405				PCGF6	1.60624	1.60405	1.67913
PDZRN3	1.50823	1.51721	1.47898				PDZRN3	1.21045	1.2938	1.32685				PDZRN3	1.30509	1.28209	1.43565
PDZRN4	0.938605	1.03271	1.02813				PDZRN4	0.871486	0.849464	0.916084				PDZRN4	1.31659	1.2642	1.33575
PELI1	1.15597	1.35412	1.3199				PELI1	1.07103	1.33747	1.36379				PELI1	1.30836	1.50882	1.59118
PELI2	1.26795	1.24772	1.17341				PELI2	0.978011	1.13103	1.1197				PELI2	1.20498	1.35085	1.38452
PELI3	1.51381	1.41609	1.54719				PELI3	1.15412	1.35396	1.31704				PELI3	1.4261	1.51017	1.43813
PEX10	1.57382	1.71673	1.63697				PEX10	1.32429	1.35258	1.33954				PEX10	1.9839	1.97677	2.04989
PEX12	1.19878	1.17839	1.00906				PEX12	0.88086	0.936268	0.813495				PEX12	1.42599	1.49027	1.495
PEX2	1.60827	1.35707	1.45488				PEX2	1.20213	1.17532	1.23492				PEX2	2.18651	2.21268	2.30141
PHF7	1.19886	1.27178	1.30732				PHF7	1.06726	1.1482	0.948398				PHF7	1.44761	1.70697	1.4939
PHRF1	1.20266	1.21003	1.388				PHRF1	1.05217	0.99449	0.944942				PHRF1	1.4305	1.69532	1.46128
PJA1	1.13329	1.17179	1.06586				PJA1	0.831265	0.888074	0.858881				PJA1	1.47986	1.50855	1.64439
PJA2	1.09251	1.04981	1.11008				PJA2	1.06481	0.992697	1.01248				PJA2	1.27759	1.4643	1.27588
PLAG1	1.45547	1.53172	1.64755				PLAG1	1.23721	1.23846	1.41762				PLAG1	1.23646	1.45841	1.26188
PLAGL1	1.13309	1.35057	1.31519				PLAGL1	1.17411	1.21079	1.20691				PLAGL1	1.17333	1.32579	1.26731
PML	1.38173	1.56726	1.46462				PML	1.08735	1.09624	1.07933				PML	1.18397	1.28487	1.12337
PPIL2	1.5107	1.63773	1.40995				PPIL2	1.34801	1.36716	1.24209				PPIL2	1.45412	1.32073	1.28632
PRPF19	0.832286	0.883742	0.741572				PRPF19	0.908063	0.944496	0.946499				PRPF19	0.981504	0.973703	0.865261
RAD18	Cells are not recovered						RAD18							RAD18
RAG1	1.33277	1.38539	1.58933				RAG1	1.07858	1.08847	1.1199				RAG1	1.17664	1.22412	1.12167
RAPSN	1.15267	1.27987	1.17579				RAPSN	1.00484	0.937986	0.962775				RAPSN	1.21017	1.2065	0.972205
RBBP6	1.32767	1.48797	1.27116				RBBP6	1.04202	1.01836	0.969786				RBBP6	1.03064	0.921575	0.777898
RBCK1	0.315836	0.311844	0.329587				RBCK1	0.648402	0.663551	0.594441				RBCK1	1.18206	1.22231	1.25909
RBX1	0.675809	0.675033	0.731425				RBX1	0.857608	0.883274	0.896795				RBX1	1.04092	1.17783	1.19958
RC3H1	1.24693	1.09888	1.21666				RC3H1	1.11326	1.07796	1.0583				RC3H1	1.17504	1.33349	1.29412
RC3H2	1.06406	1.28131	1.16925				RC3H2	0.942242	0.955388	0.881271				RC3H2	1.25765	1.31845	1.28926
RCHY1	1.20379	1.30659	1.13182				RCHY1	0.983433	0.997079	0.891913				RCHY1	1.05988	1.23615	1.18806
RFFL	1.25231	1.3209	1.31341				RFFL	0.875261	0.834947	0.895043				RFFL	1.25413	1.20769	1.36888
RFPL1	1.13171	1.20895	1.24993				RFPL1	0.798515	0.71651	0.778358				RFPL1	1.12451	1.1708	1.13923
RFPL2	1.11047	0.991202	1.04687				RFPL2	0.788123	0.784117	0.859737				RFPL2	1.06938	1.14461	1.01943
RFPL3	0.803175	0.833838	0.942518				RFPL3	0.765087	0.678199	0.678825				RFPL3	1.10038	1.16491	0.906489
RFPL4A	1.51436	1.48309	1.37923				RFPL4A	0.987314	0.924965	0.907312				RFPL4A	1.12601	1.13489	0.989254
RFPL4AL1	1.43801	1.12483	1.31702				RFPL4AL1	0.837577	0.801895	0.77673				RFPL4AL1	1.11614	1.1646	1.05719
RFPL4B	0.447305	0.653963	0.682519				RFPL4B	0.579668	0.624113	0.595819				RFPL4B	1.12838	1.2796	1.00661
RFWD2	0.806692	0.62735	0.846591				RFWD2	0.53531	0.689625	0.724499				RFWD2	0.757663	0.763757	0.808045
RFWD3	0.701627	0.602775	0.749603				RFWD3	0.725371	0.77245	0.676983				RFWD3	0.837812	0.825952	0.814209
RING1	1.04471	0.792057	0.948895				RING1	0.832171	0.938971	1.02964				RING1	1.06105	1.20547	0.949268
RLF	0.865644	0.746359	0.817046				RLF	0.614647	0.70619	0.672624				RLF	0.953937	0.946186	0.791913
RLIM	0.861034	0.723298	0.865769				RLIM	0.418919	0.455536	0.494769				RLIM	0.65146	0.658114	0.683118
RMND5A	0.688373	0.74912	0.821878				RMND5A	0.786835	0.799913	0.885789				RMND5A	1.01046	0.900661	0.927369
RMND5B	0.717711	0.969397	0.972365				RMND5B	0.765911	0.811247	0.848736				RMND5B	1.07352	1.1175	0.983704
RNF10	0.820153	0.813457	1.01869				RNF10	1.03008	0.792502	0.921099				RNF10	0.899423	0.93442	0.907314
RNF103	0.843347	0.735935	0.752503				RNF103	1.01482	0.934612	1.08413				RNF103	0.766395	0.76336	0.794878
RNF11	0.976162	0.872616	0.836099				RNF11	1.05449	0.991718	1.03226				RNF11	1.03876	1.04191	1.11846
RNF111	1.11112	0.994662	0.922387				RNF111	1.44551	1.69921	1.49085				RNF111	1.07291	1.18399	1.08136
RNF112	0.96843	0.794197	0.911342				RNF112	1.1735	1.14996	1.0279				RNF112	1.02713	0.939929	0.914949
RNF113A	0.928669	0.761062	0.71847				RNF113A	1.017	1.14124	1.12031				RNF113A	1.04777	1.01854	1.00434
RNF113B	0.899469	0.808348	0.83175				RNF113B	0.812554	0.920227	0.994333				RNF113B	0.797563	0.91126	0.789928
RNF114	0.644124	0.598978	0.708599				RNF114	0.780296	0.693112	0.854403				RNF114	0.878038	0.905704	0.869773
RNF115	0.553971	0.558872	0.588969				RNF115	0.769398	0.791194	0.840453				RNF115	0.86982	0.911914	0.817804
RNF121	0.863228	0.582411	0.525392				RNF121	0.721011	0.662162	0.679599				RNF121	0.716247	0.711811	0.72255
RNF122	4.66472	4.66422	4.70385				RNF122	0.799477	0.869224	0.883173				RNF122	1.00637	0.950786	0.872365
RNF123	0.943165	0.82747	0.759613				RNF123	0.969486	0.830863	0.990846				RNF123	0.835174	0.858941	0.862956
RNF125	1.5334	1.07809	2.65668				RNF125	0.99782	0.988666	0.859634				RNF125	0.746317	0.873696	1.08704
RNF126	1.27907	1.40215	1.54573				RNF126	0.886661	0.829119	0.745859				RNF126	0.932412	0.930731	0.979222
RNF128	0.474252	0.57429	0.484793				RNF128	0.788437	0.905337	0.846569				RNF128	0.831036	0.882638	0.859165
RNF13	0.744677	0.665279	0.699056				RNF13	0.831004	0.948539	0.893266				RNF13	0.934054	1.01733	0.967586
RNF130	1.16824	1.18217	1.02385				RNF130	1.17821	1.3364	1.16773				RNF130	1.18163	1.2718	1.35563
RNF133	0.889387	0.822155	0.898831				RNF133	0.89136	1.01525	0.867853				RNF133	1.04415	1.04303	1.05477
RNF135	0.183438	0.255328	0.267354				RNF135	0.628018	0.673761	0.654066				RNF135	1.05607	1.04396	1.08569
RNF138	0.768209	0.752841	0.844245				RNF138	0.795743	0.80432	0.841487				RNF138	1.02235	0.922504	0.97541
RNF139	1.01841	0.95934	1.14295				RNF139	0.999365	0.974269	1.09752				RNF139	0.995156	0.945976	1.07042
RNF14	1.03089	0.952137	0.845366				RNF14	0.713787	0.79479	0.750635				RNF14	1.01248	0.987332	1.08681
RNF141	0.751401	0.801665	0.762926				RNF141	0.663914	0.783355	0.761118				RNF141	1.36289	1.16673	1.14046
RNF144A	0.863935	0.81303	0.782936				RNF144A	0.873253	0.80845	0.908513				RNF144A	1.00727	1.14735	1.11457
RNF144B	0.725442	1.88507	2.13409				RNF144B	1.23158	1.52541	1.48475				RNF144B	1.28167	1.28707	1.19802
RNF145	0.570514	0.622539	0.568753				RNF145	1.0737	1.09466	1.10769				RNF145	0.878726	0.975037	0.925112
RNF146	0.7085	0.680647	0.678246				RNF146	1.28304	1.33259	1.32433				RNF146	1.00466	1.16375	1.05794
RNF148	0.473969	0.693933	0.662078				RNF148	1.21855	1.44568	1.21283				RNF148	0.862891	0.96032	0.899963
RNF149	0.634385	0.672643	0.727069				RNF149	1.20426	1.15692	1.11436				RNF149	1.13767	1.20268	1.14717
RNF150	0.66608	0.704338	0.694413				RNF150	1.12961	1.28018	1.2751				RNF150	0.899031	0.780365	0.940574
RNF151	0.858172	0.761966	0.755243				RNF151	1.56353	1.54193	1.62325				RNF151	0.959389	0.965909	1.00522
RNF152	0.455305	0.525049	0.596267				RNF152	1.22395	1.23094	1.21474				RNF152	0.72839	0.767511	0.783905
RNF157	0.743237	0.731871	0.761325				RNF157	1.25953	1.22205	1.196				RNF157	0.972243	0.996274	1.11494
RNF165	0.384578	0.508884	0.585081				RNF165	0.945362	0.993647	1.05845				RNF165	1.15574	1.02906	1.18182
RNF166	2.83577	2.68424	2.9155				RNF166	2.83577	2.68424	2.9155				RNF166	1.41524	1.26993	1.22765
RNF167	2.41896	0.986248	4.23919				RNF167	2.70299	2.61912	2.57179				RNF167	1.34147	1.2446	1.12686
RNF168	2.10414	2.13006	2.13262				RNF168	1.32876	1.45056	1.58197				RNF168	0.838755	0.848664	0.889751
RNF169	2.00769	2.02142	1.93504				RNF169	1.25252	1.22293	1.18795				RNF169	0.72821	0.765565	0.758926
RNF17	1.25915	1.13424	1.15161				RNF17	1.19324	1.18138	1.21744				RNF17	0.838656	0.846583	0.861941
RNF170	1.2965	1.28722	1.32733				RNF170	0.989809	1.02107	0.999804				RNF170	0.76748	0.809624	0.767249
RNF175	1.60624	1.55422	1.33994				RNF175	1.14081	1.10426	1.03665				RNF175	0.887604	0.874096	0.866334
RNF180	1.37378	1.39123	1.41464				RNF180	1.15179	1.05929	1.13425				RNF180	0.785778	0.807478	0.744559
RNF181	0.637541	0.556308	0.650983				RNF181	0.871926	0.809897	0.918177				RNF181	1.38686	1.3248	1.29237
RNF182	0.954519	0.935009	0.871142				RNF182	0.969623	1.05987	1.12308				RNF182	1.20567	1.19863	1.09766
RNF183	1.21234	1.07501	1.17755				RNF183	1.21323	1.23136	1.15551				RNF183	0.835089	0.856128	0.802589
RNF185	0.500491	0.544695	0.388998				RNF185	0.800558	0.800558	0.870293				RNF185	0.794795	0.770915	0.808105
RNF186	0.853646	0.928052	0.948609				RNF186	1.10054	1.16786	1.19726				RNF186	0.826238	0.870826	0.849985
RNF187	1.02448	1.08301	1.05108				RNF187	1.0392	1.00804	1.12768				RNF187	0.71698	0.745087	0.76715
RNF19A	0.787478	1.05487	0.966994				RNF19A	1.08221	1.21901	1.10563				RNF19A	1.1412	1.1877	1.16319
RNF19B	0.772727	0.887567	0.773773				RNF19B	1.10515	1.10211	1.01097				RNF19B	0.68415	0.7076	0.694653
RNF2	1.03541	1.16837	1.04307				RNF2	1.02136	1.03528	1.01862				RNF2	0.716088	0.726756	0.720349
RNF20	1.10576	1.06381	0.907469				RNF20	1.05046	0.938951	0.971681				RNF20	0.813258	0.857714	0.819764
RNF207	1.19649	1.17348	1.24367				RNF207	1.16727	1.09878	1.13905				RNF207	0.745351	0.878687	0.803646
RNF208	1.08189	1.04323	0.949759				RNF208	1.18246	1.16129	1.19618				RNF208	0.806454	0.805892	0.782442
RNF212	Cells are not recovered						RNF212							RNF212
RNF212B	0.85545	0.861204	0.722957				RNF212B	0.977266	1.01137	1.01235				RNF212B	0.71305	0.649536	0.617664
RNF213	0.867873	0.925881	0.833769				RNF213	1.21097	1.24498	1.25723				RNF213	0.725865	0.709813	0.692341
RNF214	0.655375	0.909241	0.685661				RNF214	1.36743	1.33417	1.41768				RNF214	1.11156	1.17028	1.19244
RNF215	0.597253	0.659829	0.63563				RNF215	0.766158	0.72016	0.720396				RNF215	0.991508	1.03068	1.03147
RNF216	1.12674	0.969813	1.27913				RNF216	1.60379	1.5434	1.6696				RNF216	1.24384	1.17971	1.23877
RNF217	0.401768	0.606606	0.600148				RNF217	0.672511	0.757666	0.760969				RNF217	1.05529	1.06689	1.03321
RNF219	0.815415	0.994977	0.951552				RNF219	1.18674	1.24902	1.38512				RNF219	1.0504	1.09481	1.1106
RNF220	1.21507	1.38134	1.38572				RNF220	1.0412	1.26789	1.19642				RNF220	0.899896	0.970219	0.99334
RNF222	0.564518	0.889645	0.942719				RNF222	1.30233	1.50071	1.50307				RNF222	0.99936	1.0976	1.10537
RNF223	0.482318	0.633104	0.744597				RNF223	0.524847	0.52579	0.471065				RNF223	0.993864	0.989676	1.03252
RNF224	0.662204	0.708672	0.687888				RNF224	1.04592	1.20844	1.1332				RNF224	1.00355	1.02379	1.04874
RNF225	0.585673	0.861734	0.841321				RNF225	0.605992	0.673927	0.692326				RNF225	0.953293	0.984092	0.972138
RNF24	0.595398	0.526067	0.512409				RNF24	0.783614	0.779368	0.711904				RNF24	0.973098	0.932527	0.925634
RNF25	1.10959	1.38342	1.44919				RNF25	1.51463	1.54128	1.42334				RNF25	1.21365	1.18712	1.11968
RNF26	1.11167	1.14655	1.07938				RNF26	0.515655	0.447284	0.48147				RNF26	1.13817	1.10807	1.06314
RNF31	0.812743	0.719436	0.688111				RNF31	0.585469	0.547964	0.472244				RNF31	1.0155	0.997092	0.947447
RNF32	1.0917	0.988445	0.931288				RNF32	1.21552	1.21576	1.3061				RNF32	1.25334	1.31154	1.31852
RNF34	0.934776	1.12518	1.25344				RNF34	1.35894	1.17259	1.21859				RNF34	1.15737	1.36947	1.36433
RNF38	0.447532	0.415984	0.434987				RNF38	0.565655	0.535462	0.523903				RNF38	1.01253	0.924849	0.927379
RNF39	1.1755	1.04018	0.836793				RNF39	1.25185	1.23274	1.29289				RNF39	1.14437	1.09036	1.15981
RNF4	3.5373	2.79071	3.4014				RNF4	0.583111	0.574147	0.520129				RNF4	0.912634	0.965158	0.96446
RNF40	0.580997	0.565112	0.556427				RNF40	0.789983	0.727473	0.757195				RNF40	1.08652	1.06227	1.08469
RNF41	0.703328	0.652406	0.76093				RNF41	1.00771	1.08036	1.0688				RNF41	1.05974	1.14699	1.06419
RNF43	0.804497	0.605812	0.527611				RNF43	0.522488	0.534046	0.602453				RNF43	0.899896	1.00695	0.92101
RNF44	0.919974	0.922103	0.958285				RNF44	0.904629	0.83324	0.761852				RNF44	0.819109	0.830023	0.821651
RNF5	0.907737	1.0829	1.02096				RNF5	3.69244	3.46723	4.08319				RNF5	0.771658	0.840293	0.885066
RNF6	0.899117	0.919549	0.899117				RNF6	0.823201	0.760736	0.790853				RNF6	0.878627	0.835446	0.838835
RNF7	1.06119	1.18527	1.12557				RNF7	0.795873	0.702733	0.817624				RNF7	0.819787	0.876966	0.677637
RNF8	0.760881	0.782697	0.742897				RNF8	0.898494	0.910764	0.886782				RNF8	0.95343	0.928586	0.862459
RNFT1	0.767266	0.802809	0.848462				RNFT1	1.0251	0.920803	0.987172				RNFT1	0.910656	0.918587	0.952956
RNFT2	0.728105	0.731829	0.80398				RNFT2	0.95594	0.935862	1.30675				RNFT2	0.95204	0.978308	0.901471
RSPRY1	0.777163	0.955092	0.808237				RSPRY1	0.878416	1.08477	0.993865				RSPRY1	1.03267	0.997729	0.940144
SCAF11	0.421411	0.431094	0.490227				SCAF11	0.657557	0.986057	0.958171				SCAF11	0.88771	0.847377	0.877881
SH3RF1	0.238335	0.267318	0.228819				SH3RF1	0.756274	0.84551	1.03458				SH3RF1	0.862968	0.913978	0.8649
SH3RF2	1.24763	0.943833	0.837459				SH3RF2	0.842499	0.77217	0.630061				SH3RF2	0.946312	0.918486	0.954074
SH3RF3	1.19681	1.26794	1.1539				SH3RF3	1.26882	1.05929	0.887451				SH3RF3	0.915028	0.92401	0.949736
SHPRH	0.89901	1.1728	0.908971				SHPRH	0.719967	0.690965	0.60976				SHPRH	0.904454	0.952176	0.960073
SIAH1	1.56203	1.42807	1.31021				SIAH1	0.86425	0.902677	0.718516				SIAH1	1.20946	1.15788	1.2339
SIAH2	1.71565	1.86608	1.50469				SIAH2	1.59654	1.42761	1.2478				SIAH2	0.878932	0.965293	0.89598
SIAH3	1.44799	1.4614	1.18608				SIAH3	1.27607	1.21372	0.912828				SIAH3	0.901979	0.917198	0.950142
SMURF1	1.78385	2.04525	1.63635				SMURF1	1.78578	1.6647	2.08595				SMURF1	0.927434	0.99312	0.990544
SMURF2	1.05154	2.18249	1.11992				SMURF2	0.972281	0.809147	0.8657				SMURF2	0.822194	0.827718	0.95543
STUB1	1.11636	1.06438	0.840268				STUB1	0.8744	0.815672	0.873675				STUB1	0.855342	0.870424	0.862086
SYVN1	0.855592	0.768117	0.700181				SYVN1	0.383547	0.482153	0.421249				SYVN1	0.86812	0.828362	0.796095
TMEM129	0.98342	0.993636	0.900543				TMEM129	0.736642	0.820747	0.727942				TMEM129	0.927264	0.951091	0.923265
Topors	0.73466	0.829414	0.712568				Topors	0.696765	0.622811	0.820022				Topors	0.648488	0.699329	0.709192
TRAF2	0.862692	0.780222	0.699972				TRAF2	1.02635	1.06074	0.981339				TRAF2	0.686092	0.733168	0.728188
TRAF3	1.07766	1.11762	1.1078				TRAF3	1.63666	1.62715	1.57263				TRAF3	0.78529	0.811053	0.770351
TRAF4	0.69852	0.63193	0.617331				TRAF4	0.84303	0.841566	0.829857				TRAF4	0.665243	0.683901	0.694458
TRAF5	0.779112	0.786198	0.771173				TRAF5	0.876692	0.822905	0.897183				TRAF5	0.799168	0.799101	0.849829
TRAF6	0.541776	0.563802	0.5679				TRAF6	1.1105	1.02342	1.10282				TRAF6	0.685162	0.724802	0.760922
TRAF7	1.11838	1.29365	1.36588				TRAF7	1.00037	1.08964	1.20564				TRAF7	0.690872	0.709331	0.694856
TRAIP	Cells are not recovered						TRAIP							TRAIP	0.68556	0.676398	0.633836
TRIM10	1.01227	1.11079	1.1294				TRIM10	1.05342	1.07757	1.06586				TRIM10	0.918153	0.877252	0.854145
TRIM11	1.22006	1.27991	1.2922				TRIM11	1.81742	1.93194	1.92975				TRIM11	0.898101	0.906799	0.910252
TRIM13	0.841861	0.996215	0.970689				TRIM13	1.07867	0.986462	1.1116				TRIM13	0.884888	0.931698	0.90899
TRIM15	1.64104	1.30057	1.40464				TRIM15	1.57629	1.65166	1.57702				TRIM15	0.855407	0.850427	0.853083
TRIM17	0.95959	0.961554	0.950114				TRIM17	1.1116	1.10684	1.17234				TRIM17	0.7665	0.756806	0.807799
TRIM2	0.806859	0.773819	0.750598				TRIM2	0.96341	0.886206	0.84925				TRIM2	0.864835	1.0951	0.878181
TRIM21	0.784579	0.772112	0.78654				TRIM21	0.959019	1.04976	1.0161				TRIM21	0.857332	1.37909	0.774733
TRIM22	1.34121	1.39098	1.3138				TRIM22	1.61544	1.69447	1.64252				TRIM22	0.743327	0.754615	0.76059
TRIM23	1.09346	1.07988	1.13332				TRIM23	1.39078	1.41859	1.34943				TRIM23	0.821278	1.24165	0.864437
TRIM24	0.832641	0.843227	0.876523				TRIM24	1.46469	1.43981	1.52946				TRIM24	0.8323	0.81497	0.841795
TRIM25	0.677433	0.582413	0.598207				TRIM25	0.848152	0.794731	0.877058				TRIM25	1.07226	1.05878	1.08827
TRIM26	1.21007	1.20026	1.26403				TRIM26	1.07574	1.12624	1.09989				TRIM26	0.879974	0.783498	0.809725
TRIM27	1.10097	1.12607	1.01952				TRIM27	1.20893	1.40615	1.35895				TRIM27	0.707671	0.837612	0.738214
TRIM28	2.65103	2.52199	2.41642				TRIM28	0.802415	0.848884	0.840468				TRIM28	0.632907	0.634168	0.597915
TRIM3	0.8679	0.952761	0.848008				TRIM3	0.912916	0.989023	1.08525				TRIM3	0.82732	0.820349	0.787747
TRIM31	0.547756	0.835225	0.486618				TRIM31	0.890802	0.904443	0.882227				TRIM31	0.874822	0.861741	0.87056
TRIM32	0.499764	0.507641	0.626753				TRIM32	0.793262	0.39452	0.490337				TRIM32	1.00358	1.00828	1.02621
TRIM33	0.874209	0.945108	0.917707				TRIM33	0.693192	0.739184	0.764519				TRIM33	0.843369	0.846014	0.850718
TRIM34	0.708558	0.733893	0.818395				TRIM34	0.685982	0.749123	0.803105				TRIM34	0.681985	0.70609	0.868355
TRIM35	0.734088	0.776378	0.809703				TRIM35	0.710342	0.77894	0.748344				TRIM35	0.725932	0.778257	0.78928
TRIM36	1.10102	1.11891	1.07408				TRIM36	1.11628	1.04534	1.03228				TRIM36	1.09735	1.25961	1.23904
TRIM37	0.858229	0.853591	0.904026				TRIM37	1.1155	1.12817	1.19423				TRIM37	0.933173	1.03474	1.08118
TRIM38	Cells are not recovered						TRIM38							TRIM38
TRIM39	1.21073	1.26526	1.23159				TRIM39	1.36845	1.51306	1.43588				TRIM39	1.53153	1.43217	1.54681
TRIM4	1.13469	1.16061	1.27041				TRIM4	1.25659	1.19969	1.33786				TRIM4	1.10235	1.15511	1.22596
TRIM40	0.780041	0.760085	0.751082				TRIM40	0.773873	0.752631	0.829414				TRIM40	0.770467	0.708441	0.695213
TRIM41	1.09556	1.20224	1.04586				TRIM41	0.722201	0.76637	0.762495				TRIM41	1.19347	1.12821	1.08633
TRIM42	0.76866	0.6361	0.630059				TRIM42	0.58971	0.629661	0.589126				TRIM42	0.678164	0.679046	0.632012
TRIM43	0.637503	0.608271	0.616924				TRIM43	0.680915	0.704885	0.669027				TRIM43	0.620254	0.561315	0.621136
TRIM43B	0.87113	0.820499	0.817927				TRIM43B	0.77894	0.887489	1.0126				TRIM43B	0.777669	0.786782	0.836167
TRIM45	0.715457	0.670322	0.664242				TRIM45	0.846174	0.805833	0.821034				TRIM45	0.732105	0.736809	0.699917
TRIM46	1.07354	1.11306	1.03436				TRIM46	1.12817	1.18273	1.1116				TRIM46	1.24933	1.19289	1.2383
TRIM47	1.26943	1.21681	1.19296				TRIM47	1.26361	1.32928	1.29128				TRIM47	1.47347	1.51551	1.56342
TRIM48	1.01281	1.08675	1.08722				TRIM48	1.22229	1.52027	1.36573				TRIM48	1.15555	1.21846	1.13939
TRIM49	1.04224	1.08702	0.997337				TRIM49	1.36047	1.24022	1.24412				TRIM49	1.26887	1.39733	1.23845
TRIM49B	1.20851	1.24679	1.31063				TRIM49B	1.63115	1.67481	1.60952				TRIM49B	1.4917	1.54505	1.54255
TRIM49C	0.898102	1.01359	1.05151				TRIM49C	1.39126	1.53469	1.63622				TRIM49C	1.10749	1.14468	1.1898
TRIM49D1	2.10608	2.25955	2.22497				TRIM49D1	1.15023	1.15501	1.10396				TRIM49D1	0.886343	0.884134	0.879809
TRIM5	1.45389	1.45645	1.27271				TRIM5	1.01383	1.06807	1.08482				TRIM5	1.08209	1.09746	1.10151
TRIM50	1.77736	1.82662	1.69306				TRIM50	0.820792	0.836745	0.91013				TRIM50	1.01077	1.015	1.12314
TRIM51	1.11702	1.02375	1.13577				TRIM51	0.999468	0.955597	0.927679				TRIM51	0.904381	0.95104	0.941377
TRIM52	1.09385	1.15941	1.14078				TRIM52	0.666046	0.843924	0.781707				TRIM52	1.02457	1.00267	1.03967
TRIM54	0.971821	0.736376	0.622962				TRIM54	0.650891	0.696357	0.476203				TRIM54	0.955549	0.961163	0.957666
TRIM55	1.48184	1.85783	1.35387				TRIM55	1.04812	0.898165	0.977931				TRIM55	1.01169	1.07077	1.03286
TRIM56	0.44656	0.452425	0.430118				TRIM56	0.686683	0.78805	0.743163				TRIM56	1.31493	1.20366	1.19897
TRIM58	0.549953	0.566022	0.266535				TRIM58	0.651688	0.737835	0.705131				TRIM58	0.978189	0.967973	0.980766
TRIM59	0.414183	0.410107	0.259082				TRIM59	0.555969	0.508907	0.594257				TRIM59	0.950028	0.917725	0.89168
TRIM6	1.52992	1.95307	0.955869				TRIM6	1.02659	1.03536	1.02739				TRIM6	0.9261	0.894349	0.923615
TRIM60	1.41546	1.53109	1.37832				TRIM60	0.875033	0.938846	0.852699				TRIM60	0.993098	1.0185	0.984355
TRIM61	1.52422	1.6438	1.59245				TRIM61	0.978729	0.939643	0.900558				TRIM61	0.987392	1.01767	0.950856
TRIM62	1.7266	1.69259	1.41395				TRIM62	1.20287	1.07604	1.03536				TRIM62	1.01712	1.11743	1.02595
TRIM63	1.46181	1.52154	1.39986				TRIM63	1.06248	0.86227	0.890189				TRIM63	0.988588	1.00745	0.970642
TRIM64	1.53167	1.37075	1.33978				TRIM64	0.621377	0.660462	0.581494				TRIM64	0.909718	0.88984	0.875759
TRIM64B	1.80566	1.47799	1.59327				TRIM64B	0.976336	0.79766	0.893379				TRIM64B	0.971931	0.97414	0.887999
TRIM64C	2.11062	2.12972	2.35095				TRIM64C	0.699548	1.04015	0.851103				TRIM64C	0.855697	0.743512	0.730812
TRIM65	0.401028	0.447888	0.459478				TRIM65	0.611805	1.08322	1.092				TRIM65	1.02476	0.969446	0.927112
TRIM67	1.24884	1.32417	1.19213				TRIM67	0.877426	0.965169	0.934858				TRIM67	0.975612	0.967421	0.919566
TRIM68	0.624942	0.433512	0.714602				TRIM68	0.663653	0.793672	0.717894				TRIM68	1.07629	1.03212	0.92656
TRIM69	1.53726	1.93689	1.73999				TRIM69	0.855092	0.792076	0.869449				TRIM69	0.924351	0.971287	0.992914
TRIM7	1.53501	1.54216	1.51098				TRIM7	1.0232	1.00615	1.02959				TRIM7	1.18032	1.14804	1.25121
TRIM71	1.75913	1.36547	1.69741				TRIM71	0.906746	1.05728	1.13325				TRIM71	1.20294	1.43335	1.3113
TRIM72	1.25958	1.0725	1.10627				TRIM72	1.12686	1.16592	1.17373				TRIM72	1.42629	1.50958	1.54201
TRIM73	0.943225	1.11992	1.47265				TRIM73	1.45491	1.43645	1.36828				TRIM73	2.06797	2.04361	2.06566
TRIM74	0.86917	0.968559	1.02702				TRIM74	1.34698	1.23905	1.18225				TRIM74	1.64777	1.67587	1.77934
TRIM77	0.843835	1.32779	0.903599				TRIM77	1.16166	1.20213	1.16379				TRIM77	1.21591	1.21548	1.80859
TRIM8	0.99974	0.821099	0.922437				TRIM8	1.38746	1.3555	1.42651				TRIM8	1.29055	1.47601	1.5103
TRIM9	0.930233	0.941276	0.997791				TRIM9	1.37183	0.964971	1.37681				TRIM9	1.51319	1.45555	1.37024
TRIML1	1.00624	0.893205	0.735351				TRIML1	1.24118	1.22272	1.25041				TRIML1	1.13939	1.39257	1.21764
TRIML2	0.830843	0.717163	1.07639				TRIML2	0.742722	0.734911	0.448758				TRIML2	1.10913	1.05077	0.950478
TRIP12	0.726257	0.718462	0.552163				TRIP12	0.819408	0.813728	0.84284				TRIP12	1.44243	1.39704	1.35986
TTC3	0.947122	0.891256	0.850981				TTC3	0.857752	0.95858	0.905326				TTC3	1.04371	1.16173	1.13305
UBE3A	1.23035	1.17383	1.14265				UBE3A	1.01964	1.08639	1.07787				UBE3A	1.47572	1.53768	1.53163
UBE3B	0.90165	1.09653	0.879563				UBE3B	0.945799	1.06154	0.857752				UBE3B	1.48278	1.83943	1.55368
UBE3C	1.01663	0.960114	1.05171				UBE3C	0.732071	0.737042	0.688758				UBE3C	1.19458	1.26087	1.14544
UBE3D	1.45446	1.46551	1.81564				UBE3D	1.07716	1.16805	1.27811				UBE3D	1.47831	1.54172	1.40367
UBE4A	1.09198	0.792517	1.13031				UBE4A	0.963551	0.967101	0.968521				UBE4A	1.58178	1.69936	1.73711
UBE4B	1.7981	1.6448	2.3704				UBE4B	1.20568	1.49751	1.19361				UBE4B	2.04102	1.98583	2.07517
UBOX5	0.987398	0.812005	0.9835				UBOX5	1.37183	0.885444	1.19148				UBOX5	1.80686	1.85686	1.81882
UBR1	0.653501	0.713265	0.738599				UBR1	1.39456	1.30012	1.14746				UBR1	1.50641	1.92329	1.4541
UBR2	Cells are not recovered						UBR2							UBR2
UBR3	0.678836	0.739249	0.718462				UBR3	1.31645	1.02959	1.59124				UBR3	2.16783	1.60915	2.21279
UBR4	0.975146	0.950992	0.914903				UBR4	0.742216	0.798925	0.711638				UBR4	0.919046	0.918359	0.87779
UBR5	0.076569	0.077549	0.08663				UBR5	0.522609	0.562083	0.629911				UBR5	0.817419	0.880678	0.980793
UBR7	0.898196	0.783535	0.782484				UBR7	0.713862	0.734989	0.736101				UBR7	0.955077	0.926885	0.95714
UHRF1	1.16724	1.02976	1.01467				UHRF1	0.78447	0.751112	0.782802				UHRF1	0.823883	0.909283	0.915333
UHRF2	1.1722	1.18012	1.30061				UHRF2	0.953484	0.890104	0.921238				UHRF2	1.10057	1.10662	1.00568
UNK	1.04408	1.10957	1.14432				UNK	0.911786	0.966827	0.865641				UNK	1.04886	1.18694	1.07321
UNKL	1.1658	1.30471	1.28447				UNKL	0.9457	0.880096	0.848962				UNKL	0.997983	1.10841	1.07719
VPS11	1.08122	1.0899	1.02298				VPS11	0.823388	0.904559	0.827835				VPS11	0.957965	1.16988	1.04048
VPS18	1.19282	1.0225	1.014				VPS18	0.935137	0.867865	0.800037				VPS18	1.04282	1.07101	0.988769
VPS41	1.56325	1.45565	1.43093				VPS41	1.00074	0.91401	0.834507				VPS41	0.884116	0.94215	0.982718
VPS8	1.05372	1.12599	1.05114				VPS8	1.11027	1.15586	1.09414				VPS8	1.01077	1.02384	1.04955
WDR59	1.16905	0.991949	1.02708				WDR59	1.08525	1.01909	0.995737				WDR59	0.865414	0.955077	0.927023
WDSUB1	0.848455	0.666009	0.823824				WDSUB1	0.984618	0.977946	0.941809				WDSUB1	0.897868	0.964566	1.04598
WWP1	1.26013	1.10336	1.15845				WWP1	0.97739	0.92513	0.871201				WWP1	0.964291	0.850149	0.928673
WWP2	1.05162	0.910416	0.92932				WWP2	0.813936	0.888992	0.849518				WWP2	0.827871	0.743296	0.816869
XIAP	0.898387	0.878147	0.856284				XIAP	0.961267	0.891216	0.729429				XIAP	0.899381	0.865414	0.869539
ZBTB12	1.1637	1.13497	1.13267				ZBTB12	0.870645	0.9596	0.863973				ZBTB12	0.821545	0.909008	0.923585
ZFP91	1.21602	1.05611	1.14432				ZFP91	0.998517	0.961823	0.918458				ZFP91	0.886729	0.898006	0.815631
ZFPL1	1.08904	1.12924	1.18576				ZFPL1	1.12139	1.02409	1.01186				ZFPL1	1.05354	1.18694	0.991657
ZNF280A	1.10709	1.04083	1.13248				ZNF280A	0.987398	0.976835	0.867865				ZNF280A	1.05712	1.1791	0.99757
ZNF341	1.21421	1.15139	1.23359				ZNF341	0.996849	0.81616	0.910674				ZNF341	0.887142	0.931836	1.03855
ZNF511	1.27311	1.22538	1.16829				ZNF511	0.961823	0.864529	0.854522				ZNF511	0.922209	1.05299	0.989594
ZNF521	1.19855	1.04551	0.88798				ZNF521	1.0113	0.937917	1.00964				ZNF521	1.11955	0.959477	0.910245
ZNF598	1.40763	1.29307	1.22328				ZNF598	1.20756	1.08358	1.00352				ZNF598	0.922072	1.01283	0.964978
ZNF645	1.05038	1.04694	1.01591				ZNF645	1.02131	0.883988	0.842846				ZNF645	0.802567	0.782077	0.819757
ZNRF1	0.99529	0.988894	0.985934				ZNRF1	0.931801	0.889548	0.955708				ZNRF1	0.959065	1.04997	0.995233
ZNRF2	1.27416	1.07568	1.08379				ZNRF2	1.12528	0.974611	0.994625				ZNRF2	0.933624	0.941462	0.87614
ZNRF3	0.786972	0.656844	0.842536				ZNRF3	0.88232	0.817828	0.793365				ZNRF3	0.831721	0.831171	0.805867
ZNRF4	0.788022	0.77857	0.672406				ZNRF4	0.977946	0.903447	0.846738				ZNRF4	0.883566	0.870364	0.840935
Zswim2	0.829075	0.654171	0.709735				Zswim2	0.84507	0.815048	0.726649				Zswim2	0.656796	0.911208	0.742608
ZXDC	0.810083	0.834825	0.901792				ZXDC	1.55238	0.985961	0.9973				ZXDC	0.877819	0.96377	0.900558
