# Supplementary material for: UBR5 promotes antiviral immunity by disengaging the transcriptional brake on RIG-I like receptors
Source: Nat Commun. 2024 Jan 26;15:780. doi: 10.1038/s41467-024-45141-1 (PMC10817939; doi:10.1038/s41467-024-45141-1)
Supplement: Supplementary file 6 — Supplementary Data 3 [file 41467_2024_45141_MOESM6_ESM.xlsx]

## Sheet: Sheet1
Supplementary Data 3
gRNAs for CRISPR-Cas9 Knockout of additional genes
Gene symbol	Protein name				CRISPR-Forwad			CRISPR-Reverse
IFIH1 (MDA5)	melanoma differentiation-associated protein 5				CACCG	TCATGAGCGTTCTCAAACGA		AAAC	TCGTTTGAGAACGCTCATGA	C
MAVS	Mitochondrial Antiviral Signaling Protein				CACCG	GTAGATACAACTGACCCTGT		AAAC	ACAGGGTCAGTTGTATCTAC	C
STING (TMEM173)	Stimulator of interferon genes, transmembrane protein 173				CACCG	GCTGGGACTGCTGTTAAACG		AAAC	CGTTTAACAGCAGTCCCAGC	C
IFNAR1	Interferon Alpha And Beta Receptor Subunit 1				CACCG	GCGGCTGCGGACAACACCCA		AAAC	TGGGTGTTGTCCGCAGCCGC	C
TRIM28	tripartite motif containing 28				CACCG	CCAGCGGGTGAAGTACACCA		AAAC	TGGTGTACTTCACCCGCTGG	C
UBR5 -gRNA1	ubiquitin protein ligase E3 component n-recognin 5				CACCG	CGGGTGAACCACGAAATGGA		AAAC	TCCATTTCGTGGTTCACCCG	C
UBR5-gRNA2	ubiquitin protein ligase E3 component n-recognin 5				CACCG	GTAGGACAAGCGACTCTCCA		AAAC	TGGAGAGTCGCTTGTCCTAC	C
UBR5-gRNA3	ubiquitin protein ligase E3 component n-recognin 5				CACCG	TCCAGGCAAATAAGATTCGC		AAAC	GCGAATCTTATTTGCCTGGA	C
