# Supplementary material for: UBR5 promotes antiviral immunity by disengaging the transcriptional brake on RIG-I like receptors
Source: Nat Commun. 2024 Jan 26;15:780. doi: 10.1038/s41467-024-45141-1 (PMC10817939; doi:10.1038/s41467-024-45141-1)
Supplement: Supplementary file 7 — Supplementary Data 4 [file 41467_2024_45141_MOESM7_ESM.xlsx]

## Sheet: Sheet1
Supplementary Data 4
Primers for the T7 endonuclease I (T7EI) mismatch cleavage-assay of E3 genes
	Gene symbol	T7EI-Forwad	T7EI-Reverse
E1	AFF4	GATCAGTCAATTGCTTCACG	CAGCACTTCTCAGTCTCAGA
E2	AMFR	CGGTGAGTGAAATTGGGGAG	CCACCTACAAAGTACCTGC
E3	ANAPC11	CAAGATCGAAACTCGGTCTC	CATGGTGAAACCTCGACTAC
E4	ANKIB1	CGGTAATACCCTAATACC	GCTCATTTTCTGCCATGTG
E5	AREL1	GGCTGGCCTGTTGCATAATG	TGATGAATGGGTGTGGCTG
E6	ARIH1	ACCAGCCGTCAAACGCCAA	TCTGCTTTCGACACCCTCTA
E7	ARIH2	TGCATGAGGTACCCTTATGG	GCGATGCTAATGTGTTTCAG
E8	BARD1	CTAATTTAGAGGGTCTCCGG	AAGAGCTTGGCCGGTTTCGA
E9	BFAR	AATCAGCAGAGAGAGGCACC	AGTGATTCTCCTGTCTCAGC
E10	BIRC2	GAGGACTAACCCCTACAGTT	CATGTAGGCATGCCTACTTC
E78	MARCH8	GACCAAACATTTATGTTGCCG	CAGCCATCTGGTGTCCAAAT
E84	MEX3B	TAGCTAGAGAAAGGCTTGCG	TTTCCGCCCATCTCTTGTCC
E85	MEX3C	TAGTTTCCTGTACGCATGGC	ATCGAGGTTCTTGGACTAGC
E172	RNF130	ACAGAATTGAGGGGTAAGG	CACATAGGAAGGGGAAGAGT
E174	RNF135	ATGTTGGTTTCCCAGGGCAA	AGTAGAACGGCTGAGGAAAG
E192	RNF168	TGCATGGAAATCCTCGTGGA	AGGCAGGAGAATCGCTTGAA
E213	RNF214	AGTGACAGAGTGAGACTCTG	AGACAGAGTCTTGCTCTGTC
E214	RNF215	TTGTCACTAAGGTGGGGAGA	ACTCCAGTCTGGGTGACAAA
E216	RNF217	CACACAATCCTTTATTGCGG	GACTTACATTGGGACCACTG
E217	RNF219	TTGACACCACATCCTCCTCA	CCTGGGACTGCTAAGATTTC
E218	RNF220	GATGGAGAACTCATCCTACC	ACCGACCTGTTGAACATCAC
Primers for the PCR amplification of promoter DNA from ChIP
IFIH1-Forward	AAAAGGTGGCGTCTCCCTGA
IFIH1-Reverse	TCGATTCTCTTCTCA-GGACTTTGT
DDX58-Forward	CGCTAGTTGCACTTTCGATTT
DDX58-Reverse	AAAGC-AGGGATTTTCCGAGG
GAPDH-Forward	TACTAGCGGTTTTACGGGCG
GAPDH-Reverse	GGCTGCGGGCTCAATTTATAG
