# Supplementary material for: UBR5 promotes antiviral immunity by disengaging the transcriptional brake on RIG-I like receptors
Source: Nat Commun. 2024 Jan 26;15:780. doi: 10.1038/s41467-024-45141-1 (PMC10817939; doi:10.1038/s41467-024-45141-1)
Supplement: Supplementary file 8 — Supplementary Data 5 [file 41467_2024_45141_MOESM8_ESM.xlsx]

## Sheet: Validated
Supplementary Data 5
UBR5 interactors identified by UPLC-MS/MS analysis
17 of identified proteins (red) validated by database of Harmonizome protein-protein interactions
database: https://maayanlab.cloud/Harmonizome/gene_set/UBR5/Pathway+Commons+Protein-Protein+Interactions
Positive proteins: log2(FC of A.P.I)>1, two-tailed student’s t-test with Benjamini-Hochberg, p<0.05, FC of A.P.I: fold change of Average Precursor Intensity.
Protein name	Molecular Weight	Protein Grouping Ambiguity	T-Test (p-value)	Fold Change by Category	Validation
UBR5	309 kDa		1e-07	43000000
ABHD10	34 kDa		0.0019	2200000
AIFM1	50 kDa		0.019	5.6	validated
ATAD3A	71 kDa		0.039	2.6	validated
ATP5F1C	33 kDa		0.033	2.2
BAG2	24 kDa		7e-06	2000000	validated
BCKDK	46 kDa		0.00078	3700000
BUB3	32 kDa		0.048	5.9
C1QBP	31 kDa		0.0049	2.6	validated
CHD4	220 kDa		0.041	4
CKMT1A	47 kDa		0.00015	1900000
CNN3	36 kDa		0.043	4.3	validated
CS	45 kDa		0.021	4.7
DDX28	60 kDa		0.0017	1900000	validated
DENR	22 kDa		0.0037	7.2
DNAJA3	52 kDa		0.00065	11	validated
DNAJC7	52 kDa		0.002	1100000
DPM1	33 kDa		0.04	3
EIF1AX	16 kDa		0.012	3.2
EIF2S1	36 kDa		0.011	2500000
EIF3H	42 kDa		0.0039	1900000	validated
FLII	145 kDa		3e-05	2200000
GSTO1	28 kDa		0.03	4.5
HSPA6	71 kDa		0.029	2.2	validated
KIF2A	78 kDa		6e-05	2100000
KPNA1	60 kDa		0.003	2600000	validated
KPNA6	60 kDa		0.0001	1800000
MRS2	50 kDa		0.001	2300000
NAT10	116 kDa		0.015	3.2
NDUFA9	43 kDa		0.0018	1100000
PDIA4	73 kDa		0.013	3.4
PGD	53 kDa		0.046	2.6
PPP2R2A	52 kDa		0.00044	1800000
PRPF4B	117 kDa		0.05	3.2	validated
PSAT1	40 kDa		0.029	4.5
PSMC3	47 kDa		0.014	2300000
PSME3	23 kDa		0.044	2.8	validated
RPS10	19 kDa		0.034	2
RPS27A	18 kDa		0.00078	2.6
SFXN1	36 kDa		0.013	3.3
STRAP	38 kDa		0.049	3.9
SUPT16H	120 kDa		0.012	2000000
SUPT5H	121 kDa		0.0012	2500000
TIMM50	40 kDa		0.00033	970000	validated
TMED10	25 kDa		0.0031	1400000	validated
TPR	267 kDa		0.032	3.4
TRIM28	89 kDa	TRUE	0.035	16	validated
UQCRC1	53 kDa		0.025	4.7
WDR6	125 kDa		0.0001	1300000	validated
XPNPEP3	57 kDa		0.011	2200000	validated

## Sheet: All proteins
Supplementary Data 5
UBR5-FLAG immunoprecipitated proteins identified by UPLC-MS/MS analysis
	Database Set: 1 Database
		Database Name: the jlb20220111_Uniprot_Homosapiens_RefProteome_UP000005640_updated2021June20 database
			Version: unknown
			Taxonomy: All Entries
			Number of Proteins:
		Explain Database w/ < 1000 entries:
		Does database contain common contaminants?: unknown
	Search Engine Set: 1 Search Engine
		Search Engine: MaxQuant
			Version: 1.6.10.43
			Samples: All Samples
			Fragment Tolerance: 20 PPM (Monoisotopic)
			Parent Tolerance: Unknown
			Fixed Modifications: +57 on C (Iodoacetamide derivative)
			Variable Modifications: -17 on Peptide N-Terminal (Pyro-glu from Q), +1 on NQ (Deamidation (NQ)), +16 on M (Oxidation), +42 on Peptide N-Terminal (Acetylation of the protein N-terminus)
			Database: the jlb20220111_Uniprot_Homosapiens_RefProteome_UP000005640_updated2021June20 database (unknown version, 0 entries)
			Digestion Enzyme: stricttrypsin
			Max Missed Cleavages: 2
			Positive proteins: log2(FC of A.P.I)>1, two-tailed student’s t-test with Benjamini-Hochberg, p<0.05, FC of A.P.I: fold change of Average Precursor Intensity.
#	Visible?	Starred?	Identified Proteins (971)	Accession Number	Alternate ID	Molecular Weight	Protein Grouping Ambiguity	T-Test (p-value): *(p < 0.00103)	Fold Change by Category	Quantitative Profile	Taxonomy	ctrl1	ctrl2	ctrl3	UBR5IP1	UBR5IP2	UBR5IP3
1.1	TRUE	Empty	E3 ubiquitin-protein ligase UBR5 OS=Homo sapiens OX=9606 GN=UBR5 PE=1 SV=2	O95071	UBR5	309 kDa	TRUE	< 0.00010	43000000	Ctrl low, UBR5_IP high	unknown	2	2	2	86975000	87724000	80630000
1.2	TRUE	Empty	N-term Flag-tagged, C-term His-tagged E3 ubiquitin-protein ligase UBR5 OS=Homo sapiens OX=9606 GN=Flag-UBR5-His PE=1 SV=2	A12345	Flag-UBR5-His	313 kDa	TRUE	< 0.00010	41000000	Ctrl low, UBR5_IP high	unknown	2	2	2	84836000	84920000	78329000
2	TRUE	Empty	Transcription factor BTF3 OS=Homo sapiens OX=9606 GN=BTF3 PE=1 SV=1	P20290	BTF3	22 kDa		0.37	6500000	[]	unknown	2	2	2	2	38707000	2
4.1	TRUE	Empty	Ubiquitin-conjugating enzyme E2 E1 OS=Homo sapiens OX=9606 GN=UBE2E1 PE=1 SV=1	B7Z306 (+3)	UBE2E1	19 kDa	TRUE	0.37	5500000	[]	unknown	2	2	2	2	32766000	2
3	TRUE	Empty	28 kDa heat- and acid-stable phosphoprotein OS=Homo sapiens OX=9606 GN=PDAP1 PE=1 SV=1	Q13442	PDAP1	21 kDa		0.37	4500000	[]	unknown	2	2	2	2	27074000	2
4.2	TRUE	Empty	Ubiquitin-conjugating enzyme E2 E3 OS=Homo sapiens OX=9606 GN=UBE2E3 PE=1 SV=1	Q969T4	UBE2E3	23 kDa	TRUE	0.37	4100000	[]	unknown	2	2	2	2	24696000	2
5	TRUE	Empty	[3-methyl-2-oxobutanoate dehydrogenase [lipoamide]] kinase, mitochondrial OS=Homo sapiens OX=9606 GN=BCKDK PE=1 SV=2	O14874	BCKDK	46 kDa		0.00078	3700000	Ctrl low, UBR5_IP high	unknown	2	2	2	8789400	6060000	7080600
6	TRUE	Empty	Chromobox protein homolog 5 OS=Homo sapiens OX=9606 GN=CBX5 PE=1 SV=1	P45973	CBX5	22 kDa	TRUE	0.088	3000000	[]	unknown	2	2	2	4201600	11255000	2538600
11.1	TRUE	Empty	Importin subunit alpha-5 OS=Homo sapiens OX=9606 GN=KPNA1 PE=1 SV=3	P52294	KPNA1	60 kDa	TRUE	0.003	2600000	[]	unknown	2	2	2	4865300	6794100	4051900
7	TRUE	Empty	Dr1-associated corepressor OS=Homo sapiens OX=9606 GN=DRAP1 PE=1 SV=1	C9JCC6 (+2)	DRAP1	23 kDa		0.37	2600000	[]	unknown	2	2	2	2	15357000	2
8	TRUE	Empty	Transcription elongation factor SPT5 OS=Homo sapiens OX=9606 GN=SUPT5H PE=1 SV=1	O00267	SUPT5H	121 kDa		0.0012	2500000	[]	unknown	2	2	2	4318400	6286800	4595200
10	TRUE	Empty	Eukaryotic translation initiation factor 2 subunit 1 OS=Homo sapiens OX=9606 GN=EIF2S1 PE=1 SV=3	P05198	EIF2S1	36 kDa		0.011	2500000	[]	unknown	2	2	2	3409900	7017800	4298500
9	TRUE	Empty	Ubiquitin-conjugating enzyme E2 H (Fragment) OS=Homo sapiens OX=9606 GN=UBE2H PE=1 SV=1	C9JZG9 (+3)	UBE2H	12 kDa		0.37	2500000	[]	unknown	2	2	2	2	14872000	2
13	TRUE	Empty	Magnesium transporter MRS2 homolog, mitochondrial OS=Homo sapiens OX=9606 GN=MRS2 PE=1 SV=1	Q9HD23	MRS2	50 kDa		0.001	2300000	[]	unknown	2	2	2	4545000	5668200	3786000
12	TRUE	Empty	26S proteasome regulatory subunit 6A OS=Homo sapiens OX=9606 GN=PSMC3 PE=1 SV=1	R4GNH3	PSMC3	47 kDa		0.014	2300000	[]	unknown	2	2	2	6807000	2971200	4292700
17	TRUE	Empty	Protein flightless-1 homolog OS=Homo sapiens OX=9606 GN=FLII PE=1 SV=2	Q13045	FLII	145 kDa		0.0001	2200000	Ctrl low, UBR5_IP high	unknown	2	2	2	4031600	4089300	4897200
16	TRUE	Empty	SWISS-PROT:P81644 (Bos taurus) Apolipoprotein A-II precursor	CON__P81644		11 kDa		0.0001	2200000	Ctrl low, UBR5_IP high	unknown	2	2	2	3882500	4529400	4841900
15	TRUE	Empty	Palmitoyl-protein thioesterase ABHD10, mitochondrial OS=Homo sapiens OX=9606 GN=ABHD10 PE=1 SV=1	Q9NUJ1	ABHD10	34 kDa		0.0019	2200000	[]	unknown	2	2	2	5390000	3301600	4592700
14	TRUE	Empty	Xaa-Pro aminopeptidase 3 OS=Homo sapiens OX=9606 GN=XPNPEP3 PE=1 SV=1	Q9NQH7	XPNPEP3	57 kDa		0.011	2200000	[]	unknown	2	2	2	6500500	3280700	3681200
20	TRUE	Empty	Kinesin-like protein OS=Homo sapiens OX=9606 GN=KIF2A PE=1 SV=1	A0A6Q8PFA6 (+4)	KIF2A	78 kDa		0.0001	2100000	Ctrl low, UBR5_IP high	unknown	2	2	2	4152800	3660000	4532300
18	TRUE	Empty	Leucine-rich repeat-containing protein 47 OS=Homo sapiens OX=9606 GN=LRRC47 PE=1 SV=1	Q8N1G4	LRRC47	63 kDa		0.14	2100000	[]	unknown	2	2	2	2520400	8900700	1471500
19	TRUE	Empty	Eukaryotic translation initiation factor 1A domain-containing protein (Fragment) OS=Homo sapiens OX=9606 GN=EIF1AD PE=1 SV=1	E9PLI6 (+2)	EIF1AD	13 kDa		0.37	2100000	[]	unknown	2	2	2	2	12416000	2
22	TRUE	Empty	BAG family molecular chaperone regulator 2 OS=Homo sapiens OX=9606 GN=BAG2 PE=1 SV=1	O95816	BAG2	24 kDa		0.0001	2000000	Ctrl low, UBR5_IP high	unknown	2	2	2	4423700	3717400	3816800
21	TRUE	Empty	FACT complex subunit SPT16 OS=Homo sapiens OX=9606 GN=SUPT16H PE=1 SV=1	Q9Y5B9	SUPT16H	120 kDa		0.012	2000000	[]	unknown	2	2	2	5225600	4656400	2233400
23	TRUE	Empty	Glycylpeptide N-tetradecanoyltransferase OS=Homo sapiens OX=9606 GN=NMT1 PE=1 SV=1	A0A7I2V3X4 (+2)	NMT1	55 kDa		0.37	2000000	[]	unknown	2	2	2	2	11720000	2
24	TRUE	Empty	Creatine kinase U-type, mitochondrial OS=Homo sapiens OX=9606 GN=CKMT1A PE=1 SV=1	P12532	CKMT1A	47 kDa		0.00015	1900000	Ctrl low, UBR5_IP high	unknown	2	2	2	3851300	3335200	4280500
26	TRUE	Empty	Probable ATP-dependent RNA helicase DDX28 OS=Homo sapiens OX=9606 GN=DDX28 PE=1 SV=2	Q9NUL7	DDX28	60 kDa		0.0017	1900000	[]	unknown	2	2	2	3053300	4770500	3595400
28	TRUE	Empty	Eukaryotic translation initiation factor 3 subunit H OS=Homo sapiens OX=9606 GN=EIF3H PE=1 SV=1	B3KS98 (+1)	EIF3H	42 kDa		0.0039	1900000	[]	unknown	2	2	2	3396800	5025300	2941900
29	TRUE	Empty	Ubiquitin-conjugating enzyme E2 N OS=Homo sapiens OX=9606 GN=UBE2N PE=1 SV=1	P61088	UBE2N	17 kDa		0.12	1900000	[]	unknown	2	2	2	5516700	2	5596900
25	TRUE	Empty	Serrate RNA effector molecule homolog OS=Homo sapiens OX=9606 GN=SRRT PE=1 SV=1	Q9BXP5	SRRT	101 kDa		0.13	1900000	[]	unknown	2	2	2	4743600	6685500	2
27	TRUE	Empty	General transcription factor IIF subunit 1 OS=Homo sapiens OX=9606 GN=GTF2F1 PE=1 SV=2	P35269	GTF2F1	58 kDa		0.37	1900000	[]	unknown	2	2	2	2	11373000	2
11.2	TRUE	Empty	Importin subunit alpha-7 OS=Homo sapiens OX=9606 GN=KPNA6 PE=1 SV=1	O60684	KPNA6	60 kDa	TRUE	0.0001	1800000	Ctrl low, UBR5_IP high	unknown	2	2	2	3722800	3700500	3140400
32	TRUE	Empty	Serine/threonine-protein phosphatase 2A 55 kDa regulatory subunit B alpha isoform OS=Homo sapiens OX=9606 GN=PPP2R2A PE=1 SV=1	P63151 (+2)	PPP2R2A	52 kDa		0.00044	1800000	Ctrl low, UBR5_IP high	unknown	2	2	2	3969400	3777900	2887400
30	TRUE	Empty	General transcription factor IIF subunit 2 OS=Homo sapiens OX=9606 GN=GTF2F2 PE=1 SV=2	P13984	GTF2F2	28 kDa		0.37	1800000	[]	unknown	2	2	2	2	10773000	2
31	TRUE	Empty	DNA-directed RNA polymerase I subunit RPA43 OS=Homo sapiens OX=9606 GN=POLR1F PE=1 SV=1	Q3B726	POLR1F	37 kDa		0.37	1800000	[]	unknown	2	2	2	2	10752000	2
33	TRUE	Empty	Aspartate aminotransferase, mitochondrial OS=Homo sapiens OX=9606 GN=GOT2 PE=1 SV=3	P00505	GOT2	48 kDa		0.12	1700000	[]	unknown	2	2	2	5563600	4562600	2
34	TRUE	Empty	Transcription factor BTF3 homolog 4 OS=Homo sapiens OX=9606 GN=BTF3L4 PE=1 SV=1	Q96K17	BTF3L4	17 kDa		0.37	1700000	[]	unknown	2	2	2	2	9989900	2
36	TRUE	Empty	SWISS-PROT:P01966 (Bos taurus) Hemoglobin subunit alpha	CON__P01966		15 kDa		0.0029	1600000	[]	unknown	2	2	2	2941000	4115000	2478200
39.1	TRUE	Empty	CTP synthase OS=Homo sapiens OX=9606 GN=CTPS1 PE=1 SV=1	A0A3B3IRI2 (+1)	CTPS1	64 kDa	TRUE	0.1	1600000	[]	unknown	2	2	2	1942700	6104700	1369700
35	TRUE	Empty	S-adenosylhomocysteine hydrolase-like protein 1 OS=Homo sapiens OX=9606 GN=AHCYL1 PE=1 SV=2	O43865	AHCYL1	59 kDa		0.15	1600000	[]	unknown	2	2	2	1640000	6850400	1270600
37	TRUE	Empty	Guanine nucleotide-binding protein-like 1 OS=Homo sapiens OX=9606 GN=GNL1 PE=1 SV=2	P36915	GNL1	69 kDa		0.37	1600000	[]	unknown	2	2	2	2	9409800	2
40	TRUE	Empty	Casein kinase II subunit beta OS=Homo sapiens OX=9606 GN=CSNK2B PE=1 SV=1	A0A0G2JM12 (+5)	CSNK2B	35 kDa		0.084	1500000	[]	unknown	2	2	2	1411300	5591700	1976500
38	TRUE	Empty	Fatty acid-binding protein 5 OS=Homo sapiens OX=9606 GN=FABP5 PE=1 SV=3	Q01469	FABP5	15 kDa		0.14	1500000	[]	unknown	2	2	2	5836200	3376600	2
41	TRUE	Empty	WW domain-binding protein 11 OS=Homo sapiens OX=9606 GN=WBP11 PE=1 SV=1	Q9Y2W2	WBP11	70 kDa		0.37	1500000	[]	unknown	2	2	2	2	8812300	2
42	TRUE	Empty	Transmembrane emp24 domain-containing protein 10 OS=Homo sapiens OX=9606 GN=TMED10 PE=1 SV=2	P49755	TMED10	25 kDa		0.0031	1400000	[]	unknown	2	2	2	2729900	3688000	2154000
44	TRUE	Empty	Serine/threonine-protein kinase PLK1 OS=Homo sapiens OX=9606 GN=PLK1 PE=1 SV=1	P53350	PLK1	68 kDa		0.2	1400000	[]	unknown	2	2	2	6113500	2160700	2
45	TRUE	Empty	Eukaryotic translation initiation factor 5 OS=Homo sapiens OX=9606 GN=EIF5 PE=1 SV=2	P55010	EIF5	49 kDa		0.37	1400000	[]	unknown	2	2	2	2	8197600	2
46	TRUE	Empty	Serine/threonine-protein kinase 26 OS=Homo sapiens OX=9606 GN=STK26 PE=1 SV=1	B4E0Y9 (+2)	STK26	49 kDa		0.37	1400000	[]	unknown	2	2	2	2	8154800	2
43	TRUE	Empty	High mobility group protein HMG-I/HMG-Y OS=Homo sapiens OX=9606 GN=HMGA1 PE=1 SV=3	P17096	HMGA1	12 kDa		0.37	1400000	[]	unknown	2	2	2	2	8437800	2
48	TRUE	Empty	WD repeat-containing protein 6 OS=Homo sapiens OX=9606 GN=WDR6 PE=1 SV=1	A0A087X295 (+1)	WDR6	125 kDa		0.0001	1300000	Ctrl low, UBR5_IP high	unknown	2	2	2	2714000	2705000	2421800
50	TRUE	Empty	Dolichyl-diphosphooligosaccharide--protein glycosyltransferase 48 kDa subunit OS=Homo sapiens OX=9606 GN=DDOST PE=1 SV=1	A0A0C4DGS1 (+1)	DDOST	49 kDa		0.12	1300000	[]	unknown	2	2	2	2	3292100	4407600
52	TRUE	Empty	Glutaredoxin-3 OS=Homo sapiens OX=9606 GN=GLRX3 PE=1 SV=2	O76003	GLRX3	37 kDa		0.12	1300000	[]	unknown	2	2	2	3985300	3594100	2
49	TRUE	Empty	Cold shock domain-containing protein E1 OS=Homo sapiens OX=9606 GN=CSDE1 PE=1 SV=1	E9PLT0 (+1)	CSDE1	75 kDa		0.15	1300000	[]	unknown	2	2	2	4980200	2	2768900
47	TRUE	Empty	Arginine/serine-rich coiled-coil protein 2 OS=Homo sapiens OX=9606 GN=RSRC2 PE=1 SV=1	Q7L4I2	RSRC2	51 kDa		0.37	1300000	[]	unknown	2	2	2	2	7872400	2
51	TRUE	Empty	Craniofacial development protein 1 OS=Homo sapiens OX=9606 GN=CFDP1 PE=1 SV=1	Q9UEE9	CFDP1	34 kDa		0.37	1300000	[]	unknown	2	2	2	2	7645700	2
53	TRUE	Empty	Casein kinase II subunit alpha OS=Homo sapiens OX=9606 GN=CSNK2A1 PE=1 SV=1	A0A2R8Y5A0 (+4)	CSNK2A1	41 kDa		0.16	1200000	[]	unknown	2	2	2	2	4831700	2338200
55	TRUE	Empty	Cyclin-dependent kinase 11B OS=Homo sapiens OX=9606 GN=CDK11B PE=1 SV=1	A0A0D9SEI3 (+5)	CDK11B	89 kDa		0.37	1200000	[]	unknown	2	2	2	2	7036000	2
54	TRUE	Empty	Pre-mRNA-splicing factor SLU7 OS=Homo sapiens OX=9606 GN=SLU7 PE=1 SV=2	O95391	SLU7	68 kDa		0.37	1200000	[]	unknown	2	2	2	2	7150100	2
56	TRUE	Empty	Protein FRA10AC1 OS=Homo sapiens OX=9606 GN=FRA10AC1 PE=1 SV=3	Q70Z53	FRA10AC1	38 kDa		0.37	1200000	[]	unknown	2	2	2	2	6930200	2
65	TRUE	Empty	NADH dehydrogenase [ubiquinone] 1 alpha subcomplex subunit 9, mitochondrial OS=Homo sapiens OX=9606 GN=NDUFA9 PE=1 SV=2	Q16795	NDUFA9	43 kDa		0.0018	1100000	[]	unknown	2	2	2	2649200	2109600	1642100
66	TRUE	Empty	DnaJ homolog subfamily C member 7 OS=Homo sapiens OX=9606 GN=DNAJC7 PE=1 SV=1	A0A6I8PIK4 (+6)	DNAJC7	52 kDa		0.002	1100000	[]	unknown	2	2	2	2651300	2101100	1622600
60	TRUE	Empty	Nuclear migration protein nudC OS=Homo sapiens OX=9606 GN=NUDC PE=1 SV=1	Q9Y266	NUDC	38 kDa		0.12	1100000	[]	unknown	2	2	2	2	3093700	3481500
62	TRUE	Empty	Acyl-coenzyme A thioesterase 9, mitochondrial OS=Homo sapiens OX=9606 GN=ACOT9 PE=1 SV=2	Q9Y305 (+1)	ACOT9	50 kDa		0.12	1100000	[]	unknown	2	2	2	2	3051200	3495800
63	TRUE	Empty	Leucyl-tRNA synthetase OS=Homo sapiens OX=9606 GN=LARS1 PE=1 SV=1	A0A6I8PIT3 (+4)	LARS1	133 kDa		0.12	1100000	[]	unknown	2	2	2	3193500	2	3231700
57	TRUE	Empty	N-alpha-acetyltransferase 15, NatA auxiliary subunit OS=Homo sapiens OX=9606 GN=NAA15 PE=1 SV=1	A0A0B4J1W3 (+1)	NAA15	101 kDa		0.13	1100000	[]	unknown	2	2	2	2	3978200	2895600
39.2	TRUE	Empty	CTP synthase 2 OS=Homo sapiens OX=9606 GN=CTPS2 PE=1 SV=1	Q9NRF8	CTPS2	66 kDa	TRUE	0.37	1100000	[]	unknown	2	2	2	2	6351800	2
64	TRUE	Empty	SAP30-binding protein (Fragment) OS=Homo sapiens OX=9606 GN=SAP30BP PE=1 SV=1	J3QQJ0 (+1)	SAP30BP	36 kDa		0.37	1100000	[]	unknown	2	2	2	2	6412300	2
58	TRUE	Empty	Programmed cell death protein 10 OS=Homo sapiens OX=9606 GN=PDCD10 PE=1 SV=1	Q9BUL8	PDCD10	25 kDa		0.37	1100000	[]	unknown	2	2	2	2	6799800	2
59	TRUE	Empty	SNW domain-containing protein 1 OS=Homo sapiens OX=9606 GN=SNW1 PE=1 SV=1	G3V3A4 (+1)	SNW1	65 kDa		0.37	1100000	[]	unknown	2	2	2	2	6770200	2
61	TRUE	Empty	Calcium load-activated calcium channel OS=Homo sapiens OX=9606 GN=TMCO1 PE=1 SV=1	J3QQY2 (+1)	TMCO1	11 kDa		0.37	1100000	[]	unknown	2	2	2	2	6572200	2
67	TRUE	Empty	ATP-binding cassette sub-family E member 1 OS=Homo sapiens OX=9606 GN=ABCE1 PE=1 SV=1	P61221	ABCE1	67 kDa		0.13	1000000	[]	unknown	2	2	2	2	3796700	2464300
69	TRUE	Empty	Heterogeneous nuclear ribonucleoprotein L-like OS=Homo sapiens OX=9606 GN=HNRNPLL PE=1 SV=1	B7WPG3 (+3)	HNRNPLL	56 kDa		0.37	1000000	[]	unknown	2	2	2	2	6068800	2
68	TRUE	Empty	Acidic leucine-rich nuclear phosphoprotein 32 family member E OS=Homo sapiens OX=9606 GN=ANP32E PE=1 SV=1	Q9BTT0	ANP32E	31 kDa		0.37	1000000	[]	unknown	2	2	2	2	6225300	2
70	TRUE	Empty	Negative elongation factor E OS=Homo sapiens OX=9606 GN=NELFE PE=1 SV=3	P18615	NELFE	43 kDa		0.13	990000	[]	unknown	2	2	2	2	3625300	2334300
71	TRUE	Empty	WD repeat-containing protein 70 OS=Homo sapiens OX=9606 GN=WDR70 PE=1 SV=1	Q9NW82	WDR70	73 kDa		0.37	980000	[]	unknown	2	2	2	2	5850800	2
74	TRUE	Empty	Mitochondrial import inner membrane translocase subunit TIM50 OS=Homo sapiens OX=9606 GN=TIMM50 PE=1 SV=2	Q3ZCQ8 (+2)	TIMM50	40 kDa		0.00033	970000	Ctrl low, UBR5_IP high	unknown	2	2	2	2260500	1705800	1831800
72	TRUE	Empty	Pre-rRNA-processing protein TSR1 homolog OS=Homo sapiens OX=9606 GN=TSR1 PE=1 SV=1	Q2NL82	TSR1	92 kDa		0.37	970000	[]	unknown	2	2	2	2	5844400	2
75	TRUE	Empty	Protein CUSTOS OS=Homo sapiens OX=9606 GN=C12orf43 PE=1 SV=2	F5H7W8 (+1)	C12orf43	32 kDa		0.37	950000	[]	unknown	2	2	2	2	5729700	2
73.1	TRUE	Empty	Eukaryotic peptide chain release factor GTP-binding subunit ERF3A OS=Homo sapiens OX=9606 GN=GSPT1 PE=1 SV=1	P15170	GSPT1	56 kDa	TRUE	0.37	890000	[]	unknown	2	2	2	2	5320700	2
76	TRUE	Empty	PC4 and SFRS1-interacting protein OS=Homo sapiens OX=9606 GN=PSIP1 PE=1 SV=1	O75475	PSIP1	60 kDa	TRUE	0.37	880000	[]	unknown	2	2	2	2	5281800	2
77	TRUE	Empty	PSME3-interacting protein (Fragment) OS=Homo sapiens OX=9606 GN=PSME3IP1 PE=1 SV=1	H3BMX9 (+7)	PSME3IP1	20 kDa		0.37	870000	[]	unknown	2	2	2	2	5215600	2
78	TRUE	Empty	HIRA-interacting protein 3 OS=Homo sapiens OX=9606 GN=HIRIP3 PE=1 SV=3	Q9BW71	HIRIP3	62 kDa		0.37	870000	[]	unknown	2	2	2	2	5210600	2
79	TRUE	Empty	Translocation protein SEC63 homolog OS=Homo sapiens OX=9606 GN=SEC63 PE=1 SV=2	Q9UGP8	SEC63	88 kDa		0.37	860000	[]	unknown	2	2	2	2	5183900	2
80	TRUE	Empty	Signal recognition particle receptor subunit alpha OS=Homo sapiens OX=9606 GN=SRPRA PE=1 SV=2	P08240	SRPRA	70 kDa		0.37	860000	[]	unknown	2	2	2	2	5166600	2
81	TRUE	Empty	Staphylococcal nuclease domain-containing protein 1 OS=Homo sapiens OX=9606 GN=SND1 PE=1 SV=1	Q7KZF4	SND1	102 kDa		0.12	850000	[]	unknown	2	2	2	2	2860500	2257300
82	TRUE	Empty	CWF19-like protein 2 (Fragment) OS=Homo sapiens OX=9606 GN=CWF19L2 PE=1 SV=1	H7C3G7 (+1)	CWF19L2	72 kDa		0.37	850000	[]	unknown	2	2	2	2	5105100	2
84	TRUE	Empty	Acylglycerol kinase, mitochondrial (Fragment) OS=Homo sapiens OX=9606 GN=AGK PE=1 SV=1	A0A0G2JLG5 (+4)	AGK	26 kDa		0.12	840000	[]	unknown	2	2	2	2482100	2	2531700
83	TRUE	Empty	Na(+)/H(+) exchange regulatory cofactor NHE-RF1 OS=Homo sapiens OX=9606 GN=SLC9A3R1 PE=1 SV=4	O14745	SLC9A3R1	39 kDa		0.22	840000	[]	unknown	2	2	2	2	3865600	1156500
86	TRUE	Empty	Pre-mRNA-splicing factor ATP-dependent RNA helicase DHX16 OS=Homo sapiens OX=9606 GN=DHX16 PE=1 SV=2	O60231	DHX16	119 kDa		0.37	810000	[]	unknown	2	2	2	2	4834400	2
85	TRUE	Empty	RNA-binding protein 26 OS=Homo sapiens OX=9606 GN=RBM26 PE=1 SV=1	A0A087X0H9 (+1)	RBM26	114 kDa		0.37	810000	[]	unknown	2	2	2	2	4883700	2
89	TRUE	Empty	Bifunctional arginine demethylase and lysyl-hydroxylase JMJD6 OS=Homo sapiens OX=9606 GN=JMJD6 PE=1 SV=1	B2WTI3 (+3)	JMJD6	39 kDa		0.37	790000	[]	unknown	2	2	2	2	4716700	2
88	TRUE	Empty	Small acidic protein OS=Homo sapiens OX=9606 GN=C11orf58 PE=1 SV=2	E9PM92 (+1)	C11orf58	18 kDa		0.37	790000	[]	unknown	2	2	2	2	4753100	2
87	TRUE	Empty	RNA demethylase ALKBH5 OS=Homo sapiens OX=9606 GN=ALKBH5 PE=1 SV=2	Q6P6C2	ALKBH5	44 kDa		0.37	790000	[]	unknown	2	2	2	2	4769700	2
90	TRUE	Empty	Protein S100-A9 OS=Homo sapiens OX=9606 GN=S100A9 PE=1 SV=1	P06702	S100A9	13 kDa		0.37	780000	[]	unknown	2	2	2	4709500	2	2
91	TRUE	Empty	Carboxymethylenebutenolidase homolog OS=Homo sapiens OX=9606 GN=CMBL PE=1 SV=1	Q96DG6	CMBL	28 kDa		0.14	770000	[]	unknown	2	2	2	2855100	2	1772600
92	TRUE	Empty	RNA cytosine C(5)-methyltransferase NSUN2 OS=Homo sapiens OX=9606 GN=NSUN2 PE=1 SV=2	Q08J23	NSUN2	86 kDa		0.12	760000	[]	unknown	2	2	2	2	2595400	1942600
73.2	TRUE	Empty	Eukaryotic peptide chain release factor GTP-binding subunit ERF3B OS=Homo sapiens OX=9606 GN=GSPT2 PE=1 SV=2	Q8IYD1	GSPT2	69 kDa	TRUE	0.37	760000	[]	unknown	2	2	2	2	4551100	2
93	TRUE	Empty	RING1 and YY1-binding protein OS=Homo sapiens OX=9606 GN=RYBP PE=1 SV=2	Q8N488	RYBP	25 kDa		0.37	730000	[]	unknown	2	2	2	2	4389500	2
244.1	TRUE	Empty	Hepatoma-derived growth factor-related protein 3 OS=Homo sapiens OX=9606 GN=HDGFL3 PE=1 SV=1	Q9Y3E1	HDGFL3	23 kDa	TRUE	0.37	730000	[]	unknown	2	2	2	2	4398500	2
94	TRUE	Empty	Eukaryotic translation initiation factor 3 subunit M OS=Homo sapiens OX=9606 GN=EIF3M PE=1 SV=1	Q7L2H7	EIF3M	43 kDa		0.37	720000	[]	unknown	2	2	2	2	4338200	2
96	TRUE	Empty	U3 small nucleolar RNA-associated protein 25 homolog OS=Homo sapiens OX=9606 GN=UTP25 PE=1 SV=2	Q68CQ4	UTP25	87 kDa		0.37	710000	[]	unknown	2	2	2	2	4237000	2
95	TRUE	Empty	RNA polymerase-associated protein RTF1 homolog OS=Homo sapiens OX=9606 GN=RTF1 PE=1 SV=4	Q92541	RTF1	80 kDa		0.37	710000	[]	unknown	2	2	2	2	4262400	2
97	TRUE	Empty	Probable ATP-dependent RNA helicase DDX47 OS=Homo sapiens OX=9606 GN=DDX47 PE=1 SV=1	Q9H0S4	DDX47	51 kDa		0.37	700000	[]	unknown	2	2	2	2	4179000	2
98	TRUE	Empty	PIH1 domain-containing protein 1 (Fragment) OS=Homo sapiens OX=9606 GN=PIH1D1 PE=1 SV=8	M0QYA2 (+1)	PIH1D1	31 kDa		0.37	690000	[]	unknown	2	2	2	2	4163900	2
99	TRUE	Empty	Origin recognition complex subunit 2 OS=Homo sapiens OX=9606 GN=ORC2 PE=1 SV=2	Q13416	ORC2	66 kDa		0.37	690000	[]	unknown	2	2	2	2	4130400	2
102	TRUE	Empty	HIV Tat-specific factor 1 OS=Homo sapiens OX=9606 GN=HTATSF1 PE=1 SV=1	O43719	HTATSF1	86 kDa		0.37	680000	[]	unknown	2	2	2	2	4057300	2
100	TRUE	Empty	Transcription initiation factor IIE subunit beta OS=Homo sapiens OX=9606 GN=GTF2E2 PE=1 SV=1	P29084	GTF2E2	33 kDa		0.37	680000	[]	unknown	2	2	2	2	4099400	2
101	TRUE	Empty	UPF0690 protein C1orf52 OS=Homo sapiens OX=9606 GN=C1orf52 PE=1 SV=1	Q8N6N3	C1orf52	21 kDa		0.37	680000	[]	unknown	2	2	2	2	4072600	2
104	TRUE	Empty	Elongin-B OS=Homo sapiens OX=9606 GN=ELOB PE=1 SV=1	B8ZZU8 (+2)	ELOB	13 kDa		0.19	670000	[]	unknown	2	2	2	1126100	2911500	2
105	TRUE	Empty	Transducin beta-like protein 2 OS=Homo sapiens OX=9606 GN=TBL2 PE=1 SV=1	E9PF19 (+1)	TBL2	46 kDa		0.37	670000	[]	unknown	2	2	2	2	4011700	2
103	TRUE	Empty	Zinc finger protein 428 (Fragment) OS=Homo sapiens OX=9606 GN=ZNF428 PE=1 SV=1	M0QXZ5 (+1)	ZNF428	24 kDa		0.37	670000	[]	unknown	2	2	2	2	4042900	2
107	TRUE	Empty	Protein pelota homolog OS=Homo sapiens OX=9606 GN=PELO PE=1 SV=2	Q9BRX2	PELO	43 kDa		0.37	660000	[]	unknown	2	2	2	2	3954100	2
106	TRUE	Empty	Thioredoxin domain-containing protein 17 OS=Homo sapiens OX=9606 GN=TXNDC17 PE=1 SV=1	I3L2R6 (+1)	TXNDC17	11 kDa		0.37	660000	[]	unknown	2	2	2	3976700	2	2
108	TRUE	Empty	Nucleolar protein 58 OS=Homo sapiens OX=9606 GN=NOP58 PE=1 SV=1	Q9Y2X3	NOP58	60 kDa		0.37	650000	[]	unknown	2	2	2	2	3921100	2
109	TRUE	Empty	Ran-binding protein 3 OS=Homo sapiens OX=9606 GN=RANBP3 PE=1 SV=1	B7Z7F3 (+1)	RANBP3	53 kDa		0.37	650000	[]	unknown	2	2	2	2	3893300	2
110	TRUE	Empty	(E3-independent) E2 ubiquitin-conjugating enzyme OS=Homo sapiens OX=9606 GN=UBE2O PE=1 SV=3	Q9C0C9	UBE2O	141 kDa		0.37	650000	[]	unknown	2	2	2	2	3882700	2
111	TRUE	Empty	Band 4.1-like protein 2 OS=Homo sapiens OX=9606 GN=EPB41L2 PE=1 SV=1	E9PHY5 (+3)	EPB41L2	104 kDa		0.37	640000	[]	unknown	2	2	2	2	3868700	2
114	TRUE	Empty	DNA mismatch repair protein Msh6 OS=Homo sapiens OX=9606 GN=MSH6 PE=1 SV=2	P52701	MSH6	153 kDa		0.37	600000	[]	unknown	2	2	2	2	3593700	2
113	TRUE	Empty	Deoxyuridine 5'-triphosphate nucleotidohydrolase OS=Homo sapiens OX=9606 GN=DUT PE=1 SV=1	A0A0C4DGL3 (+7)	DUT	15 kDa		0.37	600000	[]	unknown	2	2	2	2	2	3599200
112	TRUE	Empty	Nuclear export mediator factor NEMF OS=Homo sapiens OX=9606 GN=NEMF PE=1 SV=4	O60524	NEMF	123 kDa		0.37	600000	[]	unknown	2	2	2	2	3625500	2
116	TRUE	Empty	HBS1-like protein OS=Homo sapiens OX=9606 GN=HBS1L PE=1 SV=1	B7Z524 (+3)	HBS1L	57 kDa		0.37	580000	[]	unknown	2	2	2	2	3465700	2
115	TRUE	Empty	Basic leucine zipper and W2 domain-containing protein 1 OS=Homo sapiens OX=9606 GN=BZW1 PE=1 SV=1	Q7L1Q6	BZW1	48 kDa		0.37	580000	[]	unknown	2	2	2	2	3474600	2
118	TRUE	Empty	AP-3 complex subunit delta (Fragment) OS=Homo sapiens OX=9606 GN=AP3D1 PE=1 SV=1	A0A2R8Y611 (+1)	AP3D1	106 kDa		0.37	570000	[]	unknown	2	2	2	2	3423000	2
117	TRUE	Empty	Protein disulfide-isomerase A5 OS=Homo sapiens OX=9606 GN=PDIA5 PE=1 SV=1	Q14554	PDIA5	60 kDa		0.37	570000	[]	unknown	2	2	2	2	3431600	2
120	TRUE	Empty	Probable ATP-dependent RNA helicase DHX40 OS=Homo sapiens OX=9606 GN=DHX40 PE=1 SV=2	Q8IX18	DHX40	89 kDa		0.37	570000	[]	unknown	2	2	2	2	3405700	2
119	TRUE	Empty	Cactin OS=Homo sapiens OX=9606 GN=CACTIN PE=1 SV=3	Q8WUQ7	CACTIN	89 kDa		0.37	570000	[]	unknown	2	2	2	2	3421700	2
122	TRUE	Empty	Protein LYRIC OS=Homo sapiens OX=9606 GN=MTDH PE=1 SV=2	Q86UE4	MTDH	64 kDa		0.37	560000	[]	unknown	2	2	2	2	3342000	2
121	TRUE	Empty	Kelch domain-containing protein 4 OS=Homo sapiens OX=9606 GN=KLHDC4 PE=1 SV=1	Q8TBB5	KLHDC4	58 kDa		0.37	560000	[]	unknown	2	2	2	2	3362500	2
123	TRUE	Empty	RNA-binding protein 15 OS=Homo sapiens OX=9606 GN=RBM15 PE=1 SV=1	A0A087WWP4 (+3)	RBM15	102 kDa		0.37	550000	[]	unknown	2	2	2	2	3328200	2
124	TRUE	Empty	DNA mismatch repair protein OS=Homo sapiens OX=9606 GN=MSH2 PE=1 SV=1	A0A2R8Y6P0 (+5)	MSH2	103 kDa		0.37	540000	[]	unknown	2	2	2	2	3262500	2
125	TRUE	Empty	RNA helicase OS=Homo sapiens OX=9606 GN=DDX42 PE=1 SV=1	A0A0A0MSJ0 (+1)	DDX42	78 kDa		0.37	520000	[]	unknown	2	2	2	2	3103100	2
126	TRUE	Empty	RNA polymerase II-associated protein 3 OS=Homo sapiens OX=9606 GN=RPAP3 PE=1 SV=2	Q9H6T3	RPAP3	76 kDa		0.37	500000	[]	unknown	2	2	2	2	3026300	2
128	TRUE	Empty	Nucleolar and coiled-body phosphoprotein 1 (Fragment) OS=Homo sapiens OX=9606 GN=NOLC1 PE=1 SV=1	A0A0A0MRM9 (+1)	NOLC1	75 kDa		0.37	480000	[]	unknown	2	2	2	2	2853800	2
127	TRUE	Empty	GPALPP motifs-containing protein 1 OS=Homo sapiens OX=9606 GN=GPALPP1 PE=1 SV=1	A0A0A0MRI1 (+1)	GPALPP1	38 kDa		0.37	480000	[]	unknown	2	2	2	2	2893200	2
129	TRUE	Empty	SWISS-PROT:Q9TTE1 (Bos taurus) Endopin-1 precursor	CON__Q9TTE1		46 kDa		0.37	480000	[]	unknown	2	2	2	2851900	2	2
130	TRUE	Empty	RNA helicase OS=Homo sapiens OX=9606 GN=DHX8 PE=1 SV=1	F5H658 (+1)	DHX8	134 kDa		0.37	470000	[]	unknown	2	2	2	2	2821400	2
131	TRUE	Empty	Alpha-globin transcription factor CP2 OS=Homo sapiens OX=9606 GN=TFCP2 PE=1 SV=1	F8VX55 (+1)	TFCP2	49 kDa		0.37	470000	[]	unknown	2	2	2	2	2803900	2
133	TRUE	Empty	Interferon-induced, double-stranded RNA-activated protein kinase OS=Homo sapiens OX=9606 GN=EIF2AK2 PE=1 SV=1	A0A7P0TBA9 (+1)	EIF2AK2	61 kDa		0.37	460000	[]	unknown	2	2	2	2	2731600	2
132	TRUE	Empty	Putative small nuclear ribonucleoprotein G-like protein 15 OS=Homo sapiens OX=9606 GN=SNRPGP15 PE=5 SV=2	A8MWD9 (+3)	SNRPGP15	9 kDa		0.37	460000	[]	unknown	2	2	2	2754500	2	2
136	TRUE	Empty	Exosome RNA helicase MTR4 OS=Homo sapiens OX=9606 GN=MTREX PE=1 SV=3	P42285	MTREX	118 kDa		0.37	450000	[]	unknown	2	2	2	2	2671700	2
135	TRUE	Empty	Casein kinase II subunit alpha' OS=Homo sapiens OX=9606 GN=CSNK2A2 PE=1 SV=2	H3BNI9 (+1)	CSNK2A2	35 kDa		0.37	450000	[]	unknown	2	2	2	2	2673100	2
134	TRUE	Empty	BRCA2 and CDKN1A-interacting protein OS=Homo sapiens OX=9606 GN=BCCIP PE=1 SV=1	Q9P287	BCCIP	36 kDa		0.37	450000	[]	unknown	2	2	2	2	2703500	2
137	TRUE	Empty	Uncharacterized protein C1orf131 OS=Homo sapiens OX=9606 GN=C1orf131 PE=1 SV=4	Q8NDD1	C1orf131	33 kDa		0.37	430000	[]	unknown	2	2	2	2	2602800	2
139	TRUE	Empty	Cell division cycle and apoptosis regulator protein 1 (Fragment) OS=Homo sapiens OX=9606 GN=CCAR1 PE=1 SV=1	A0A0C4DGG8 (+3)	CCAR1	120 kDa		0.37	420000	[]	unknown	2	2	2	2	2530700	2
138	TRUE	Empty	UBX domain-containing protein 7 OS=Homo sapiens OX=9606 GN=UBXN7 PE=1 SV=2	O94888	UBXN7	55 kDa		0.37	420000	[]	unknown	2	2	2	2	2538600	2
140	TRUE	Empty	Transcription activator BRG1 (Fragment) OS=Homo sapiens OX=9606 GN=SMARCA4 PE=1 SV=1	A0A2R8Y440 (+15)	SMARCA4	138 kDa		0.37	410000	[]	unknown	2	2	2	2	2488300	2
141	TRUE	Empty	Afadin OS=Homo sapiens OX=9606 GN=AFDN PE=4 SV=1	A0A804HJ20 (+4)	AFDN	208 kDa		0.37	370000	[]	unknown	2	2	2	2	2192300	2
142	TRUE	Empty	Dynactin subunit 1 OS=Homo sapiens OX=9606 GN=DCTN1 PE=1 SV=1	A0A7P0Z4C3 (+3)	DCTN1	140 kDa		0.37	360000	[]	unknown	2	2	2	2	2	2174300
143	TRUE	Empty	Regulator of nonsense transcripts 3B OS=Homo sapiens OX=9606 GN=UPF3B PE=1 SV=1	Q9BZI7	UPF3B	58 kDa		0.37	360000	[]	unknown	2	2	2	2	2143700	2
144	TRUE	Empty	Cap-specific mRNA (nucleoside-2'-O-)-methyltransferase 1 OS=Homo sapiens OX=9606 GN=CMTR1 PE=1 SV=1	Q8N1G2	CMTR1	95 kDa		0.37	350000	[]	unknown	2	2	2	2	2110100	2
145	TRUE	Empty	Integrator complex subunit 3 OS=Homo sapiens OX=9606 GN=INTS3 PE=1 SV=1	Q68E01	INTS3	118 kDa		0.37	300000	[]	unknown	2	2	2	2	1804300	2
761.1	TRUE	Empty	CLIP-associating protein 1 OS=Homo sapiens OX=9606 GN=CLASP1 PE=1 SV=2	F8WA11 (+2)	CLASP1	163 kDa	TRUE	0.37	300000	[]	unknown	2	2	2	2	1772200	2
146	TRUE	Empty	Pyrroline-5-carboxylate reductase OS=Homo sapiens OX=9606 GN=PYCR2 PE=1 SV=1	A0A087WTV6 (+2)	PYCR2	26 kDa		0.37	210000	[]	unknown	2	2	2	2	2	1289100
147	TRUE	Empty	Pre-mRNA-splicing factor ATP-dependent RNA helicase PRP16 OS=Homo sapiens OX=9606 GN=DHX38 PE=1 SV=2	Q92620	DHX38	141 kDa		0.37	210000	[]	unknown	2	2	2	2	1264200	2
148	TRUE	Empty	39S ribosomal protein L14, mitochondrial OS=Homo sapiens OX=9606 GN=MRPL14 PE=1 SV=1	Q6P1L8	MRPL14	16 kDa		0.37	65	[]	unknown	2	2	1664200	2003800	106360000	2
149.1	TRUE	Empty	Transcription intermediary factor 1-beta (Fragment) OS=Homo sapiens OX=9606 GN=TRIM28 PE=1 SV=1	M0R0K9	TRIM28	48 kDa	TRUE	0.048	17	[]	unknown	2	6605200	8189500	140660000	71609000	44492000
149.2	TRUE	Empty	Transcription intermediary factor 1-beta OS=Homo sapiens OX=9606 GN=TRIM28 PE=1 SV=5	Q13263	TRIM28	89 kDa	TRUE	0.035	16	[]	unknown	4115000	4709900	5332400	117160000	59633000	45107000
150	TRUE	Empty	Serine/arginine-rich splicing factor 2 (Fragment) OS=Homo sapiens OX=9606 GN=SRSF2 PE=1 SV=8	J3KP15 (+2)	SRSF2	15 kDa		0.2	14	[]	unknown	2	3706700	2	16007000	34585000	2
151	TRUE	Empty	DnaJ homolog subfamily A member 3, mitochondrial OS=Homo sapiens OX=9606 GN=DNAJA3 PE=1 SV=2	Q96EY1	DNAJA3	52 kDa		0.00065	11	Ctrl low, UBR5_IP high	unknown	2	2179100	2	8459100	8103300	7655700
152	TRUE	Empty	Nascent polypeptide-associated complex subunit alpha OS=Homo sapiens OX=9606 GN=NACA PE=1 SV=1	A0A7I2V2K5 (+5)	NACA	23 kDa		0.33	11	[]	unknown	2	5948900	4972400	6642600	103440000	8110800
153	TRUE	Empty	Nuclear ubiquitous casein and cyclin-dependent kinase substrate 1 OS=Homo sapiens OX=9606 GN=NUCKS1 PE=1 SV=1	Q9H1E3	NUCKS1	27 kDa		0.42	9.6	[]	unknown	2	2103000	2	2	20269000	2
154	TRUE	Empty	Protein RCC2 OS=Homo sapiens OX=9606 GN=RCC2 PE=1 SV=2	Q9P258	RCC2	56 kDa		0.32	7.7	[]	unknown	978080	4120600	4130900	6408800	59922000	4310900
155	TRUE	Empty	FACT complex subunit SSRP1 OS=Homo sapiens OX=9606 GN=SSRP1 PE=1 SV=1	Q08945	SSRP1	81 kDa		0.2	7.5	[]	unknown	2	2	1973900	2481600	10338000	2009600
156	TRUE	Empty	Ran-binding protein 10 OS=Homo sapiens OX=9606 GN=RANBP10 PE=1 SV=1	A0A0D9SEU5 (+2)	RANBP10	67 kDa		0.44	7.3	[]	unknown	2	2304700	2	2	16792000	2
157	TRUE	Empty	Density-regulated protein OS=Homo sapiens OX=9606 GN=DENR PE=1 SV=2	O43583	DENR	22 kDa		0.0037	7.2	[]	unknown	2	1591800	2	3896100	3624200	3942100
158	TRUE	Empty	Eukaryotic translation initiation factor 3 subunit F OS=Homo sapiens OX=9606 GN=EIF3F PE=1 SV=2	H0YDT6 (+1)	EIF3F	38 kDa		0.057	6.4	[]	unknown	2	2	2471500	4635000	8104000	3136100
159	TRUE	Empty	Cleavage and polyadenylation-specificity factor subunit 7 (Fragment) OS=Homo sapiens OX=9606 GN=CPSF7 PE=1 SV=1	F5H669 (+1)	CPSF7	41 kDa		0.33	6	[]	unknown	2	1939000	2	2	9381000	2258500
160	TRUE	Empty	Mitotic checkpoint protein BUB3 (Fragment) OS=Homo sapiens OX=9606 GN=BUB3 PE=1 SV=1	J3QT28 (+1)	BUB3	32 kDa		0.048	5.9	[]	unknown	2	2	3048900	4422800	8792900	4627700
161	TRUE	Empty	Basigin OS=Homo sapiens OX=9606 GN=BSG PE=1 SV=1	A0A087WUV8 (+6)	BSG	21 kDa		0.25	5.8	[]	unknown	2478500	2	2	10363000	1686200	2293800
235.1	TRUE	Empty	Albumin OS=Homo sapiens OX=9606 GN=ALB PE=1 SV=1	A0A0C4DGB6 (+2)	ALB	69 kDa	TRUE	0.32	5.7	[]	unknown	11435000	10939000	11863000	158650000	14930000	19994000
163	TRUE	Empty	Apoptosis-inducing factor 1, mitochondrial OS=Homo sapiens OX=9606 GN=AIFM1 PE=1 SV=1	A0A6Q8PFA7 (+10)	AIFM1	50 kDa		0.019	5.6	[]	unknown	2	1536700	2	2162900	3146600	3225000
162	TRUE	Empty	Peptidyl-prolyl cis-trans isomerase OS=Homo sapiens OX=9606 GN=PPIL3 PE=1 SV=1	B8ZZ77 (+1)	PPIL3	18 kDa		0.2	5.6	[]	unknown	2	2478100	2	6491800	7356200	2
164	TRUE	Empty	TREMBL:Q3SX09 (Bos taurus) similar to HBG protein	CON__Q3SX09		22 kDa		0.02	5	[]	unknown	2	2	2729800	4848500	3903200	4783100
165	TRUE	Empty	Citrate synthase OS=Homo sapiens OX=9606 GN=CS PE=1 SV=1	A0A0C4DGI3 (+2)	CS	45 kDa		0.021	4.7	[]	unknown	2	2	2963800	4874100	4551100	4480100
166	TRUE	Empty	Cytochrome b-c1 complex subunit 1, mitochondrial OS=Homo sapiens OX=9606 GN=UQCRC1 PE=1 SV=3	P31930	UQCRC1	53 kDa		0.025	4.7	[]	unknown	2	2474700	2	3316000	4167900	4070100
168	TRUE	Empty	Phosphoserine aminotransferase OS=Homo sapiens OX=9606 GN=PSAT1 PE=1 SV=2	Q9Y617	PSAT1	40 kDa		0.029	4.5	[]	unknown	2	2	2341500	3022200	3708900	3838100
167	TRUE	Empty	Glutathione S-transferase omega-1 OS=Homo sapiens OX=9606 GN=GSTO1 PE=1 SV=2	P78417	GSTO1	28 kDa		0.03	4.5	[]	unknown	2	2366200	2	4084100	3511300	3105600
169	TRUE	Empty	Formyltetrahydrofolate synthetase OS=Homo sapiens OX=9606 GN=MTHFD1L PE=1 SV=1	A0A087WVM4 (+2)	MTHFD1L	99 kDa		0.23	4.5	[]	unknown	1128900	2	2	2446200	2	2639500
170	TRUE	Empty	Cell growth-regulating nucleolar protein OS=Homo sapiens OX=9606 GN=LYAR PE=1 SV=2	Q9NX58	LYAR	44 kDa		0.49	4.4	[]	unknown	2	1038700	2	2	4608800	2
171	TRUE	Empty	Calponin-3 OS=Homo sapiens OX=9606 GN=CNN3 PE=1 SV=1	Q15417	CNN3	36 kDa		0.043	4.3	[]	unknown	2	1883300	2	3018400	2033800	3121700
172	TRUE	Empty	High mobility group protein B1 OS=Homo sapiens OX=9606 GN=HMGB1 PE=1 SV=3	P09429 (+1)	HMGB1	25 kDa	TRUE	0.21	4.2	[]	unknown	2	6987500	7953000	10142000	41401000	11057000
173	TRUE	Empty	High mobility group protein B3 (Fragment) OS=Homo sapiens OX=9606 GN=HMGB3 PE=1 SV=1	E7EQU1 (+3)	HMGB3	22 kDa		0.12	4.1	[]	unknown	2	2809600	3786700	7247800	15406000	4556400
174	TRUE	Empty	DNA helicase OS=Homo sapiens OX=9606 GN=CHD4 PE=1 SV=1	A0A0C4DGG9 (+16)	CHD4	220 kDa		0.041	4	[]	unknown	2	2584500	2	3316500	3471400	3518000
176	TRUE	Empty	Serine-threonine kinase receptor-associated protein OS=Homo sapiens OX=9606 GN=STRAP PE=1 SV=1	Q9Y3F4	STRAP	38 kDa		0.049	3.9	[]	unknown	2	2	3358000	4863500	4328400	3880000
177	TRUE	Empty	60S ribosomal protein L37a OS=Homo sapiens OX=9606 GN=RPL37A PE=1 SV=2	P61513	RPL37A	10 kDa		0.16	3.9	[]	unknown	2	15197000	11621000	10289000	58830000	34955000
175	TRUE	Empty	Protein DEK OS=Homo sapiens OX=9606 GN=DEK PE=1 SV=1	A0A494C028 (+2)	DEK	43 kDa		0.29	3.9	[]	unknown	2	5296400	6458300	5220600	34106000	7085900
178	TRUE	Empty	Thioredoxin domain-containing protein 5 OS=Homo sapiens OX=9606 GN=TXNDC5 PE=1 SV=2	Q8NBS9	TXNDC5	48 kDa		0.37	3.8	[]	unknown	2	2	1649900	1466700	2	4797600
179	TRUE	Empty	U4/U6.U5 tri-snRNP-associated protein 2 OS=Homo sapiens OX=9606 GN=USP39 PE=1 SV=1	B9A018 (+1)	USP39	62 kDa		0.52	3.8	[]	unknown	2	2	1779300	2	6732500	2
181	TRUE	Empty	dCTP pyrophosphatase 1 OS=Homo sapiens OX=9606 GN=DCTPP1 PE=1 SV=1	Q9H773	DCTPP1	19 kDa		0.057	3.7	[]	unknown	2	2	2489000	2903500	3046000	3151300
180	TRUE	Empty	WD40 repeat-containing protein SMU1 OS=Homo sapiens OX=9606 GN=SMU1 PE=1 SV=2	Q2TAY7	SMU1	58 kDa		0.21	3.7	[]	unknown	2	2692600	2	2079500	6031500	1879300
182	TRUE	Empty	Microtubule-associated protein RP/EB family member 1 OS=Homo sapiens OX=9606 GN=MAPRE1 PE=1 SV=3	Q15691	MAPRE1	30 kDa		0.06	3.6	[]	unknown	2	2	3896500	4807100	4440200	4864800
183	TRUE	Empty	PHD finger protein 6 OS=Homo sapiens OX=9606 GN=PHF6 PE=1 SV=1	A0A0D9SGE8 (+1)	PHF6	41 kDa		0.092	3.6	[]	unknown	2	2	6664500	7321900	10350000	5999800
185	TRUE	Empty	Malate dehydrogenase OS=Homo sapiens OX=9606 GN=MDH1 PE=1 SV=1	A0A5K1VW95 (+2)	MDH1	39 kDa		0.065	3.5	[]	unknown	2	2	4118400	4827100	4732400	4950400
184	TRUE	Empty	Ras GTPase-activating-like protein IQGAP1 OS=Homo sapiens OX=9606 GN=IQGAP1 PE=1 SV=1	P46940	IQGAP1	189 kDa		0.34	3.5	[]	unknown	2	2	1305200	2	3208100	1421400
188	TRUE	Empty	Protein disulfide-isomerase OS=Homo sapiens OX=9606 GN=PDIA4 PE=1 SV=1	A0A499FI48 (+1)	PDIA4	73 kDa		0.013	3.4	[]	unknown	2	2049500	3101100	6101500	6259300	5244100
191	TRUE	Empty	Nucleoprotein TPR OS=Homo sapiens OX=9606 GN=TPR PE=1 SV=3	P12270	TPR	267 kDa		0.032	3.4	[]	unknown	2	841120	1131000	2480000	1530100	2630500
186	TRUE	Empty	Copine-3 OS=Homo sapiens OX=9606 GN=CPNE3 PE=1 SV=1	O75131	CPNE3	60 kDa		0.076	3.4	[]	unknown	2	2	1847600	2332300	1910000	2091500
192	TRUE	Empty	NADH dehydrogenase [ubiquinone] iron-sulfur protein 3, mitochondrial OS=Homo sapiens OX=9606 GN=NDUFS3 PE=1 SV=1	O75489	NDUFS3	30 kDa		0.087	3.4	[]	unknown	2	3259800	2	3740900	4173100	3043300
187	TRUE	Empty	SWISS-PROT:P15497 (Bos taurus) Apolipoprotein A-I precursor	CON__P15497		30 kDa		0.1	3.4	[]	unknown	2	2	2351200	3190500	1769500	3089100
189	TRUE	Empty	Heat shock protein 75 kDa, mitochondrial OS=Homo sapiens OX=9606 GN=TRAP1 PE=1 SV=3	Q12931	TRAP1	80 kDa		0.29	3.4	[]	unknown	2	2	2892800	4866800	2	4959800
190	TRUE	Empty	Prostaglandin E synthase 3 OS=Homo sapiens OX=9606 GN=PTGES3 PE=1 SV=1	A0A087WYT3 (+1)	PTGES3	19 kDa		0.41	3.4	[]	unknown	2	4017600	5754900	5646800	27376000	2
193	TRUE	Empty	Sideroflexin-1 OS=Homo sapiens OX=9606 GN=SFXN1 PE=1 SV=4	Q9H9B4	SFXN1	36 kDa		0.013	3.3	[]	unknown	2489600	2658300	2	5103900	6419900	5705800
194	TRUE	Empty	Protein SET OS=Homo sapiens OX=9606 GN=SET PE=1 SV=1	A0A0C4DFV9 (+1)	SET	31 kDa		0.11	3.3	[]	unknown	2	6576800	10111000	24724000	23765000	7360300
196	TRUE	Empty	Prothymosin alpha OS=Homo sapiens OX=9606 GN=PTMA PE=1 SV=1	B8ZZQ6 (+1)	PTMA	12 kDa		0.31	3.3	[]	unknown	2	10559000	29759000	92210000	12562000	27164000
195	TRUE	Empty	mRNA turnover protein 4 homolog OS=Homo sapiens OX=9606 GN=MRTO4 PE=1 SV=2	Q9UKD2	MRTO4	28 kDa		0.54	3.3	[]	unknown	2	3396100	2	2	11239000	2
199	TRUE	Empty	Eukaryotic translation initiation factor 1A, X-chromosomal OS=Homo sapiens OX=9606 GN=EIF1AX PE=1 SV=2	P47813	EIF1AX	16 kDa		0.012	3.2	[]	unknown	2	4496600	4458500	9689500	9837600	9167100
200	TRUE	Empty	RNA cytidine acetyltransferase OS=Homo sapiens OX=9606 GN=NAT10 PE=1 SV=2	Q9H0A0	NAT10	116 kDa		0.015	3.2	[]	unknown	2	2978100	2983100	5558700	6655300	6702300
203	TRUE	Empty	Serine/threonine-protein kinase PRP4 homolog OS=Homo sapiens OX=9606 GN=PRPF4B PE=1 SV=3	Q13523	PRPF4B	117 kDa		0.05	3.2	[]	unknown	2	3548600	1585000	6217100	6307200	3700300
197	TRUE	Empty	Heterogeneous nuclear ribonucleoprotein D-like OS=Homo sapiens OX=9606 GN=HNRNPDL PE=1 SV=1	A0A087WUK2 (+1)	HNRNPDL	40 kDa	TRUE	0.055	3.2	[]	unknown	2	6075300	6633900	18506000	8734400	13928000
198	TRUE	Empty	Acidic leucine-rich nuclear phosphoprotein 32 family member A OS=Homo sapiens OX=9606 GN=ANP32A PE=1 SV=1	H0YN26 (+1)	ANP32A	20 kDa	TRUE	0.12	3.2	[]	unknown	2	6471300	5233900	13462000	18660000	5404700
202	TRUE	Empty	Apoptosis inhibitor 5 OS=Homo sapiens OX=9606 GN=API5 PE=1 SV=1	G3V1C3 (+1)	API5	58 kDa		0.14	3.2	[]	unknown	2	2905400	2	3265400	3991500	1950500
201	TRUE	Empty	High mobility group protein B2 (Fragment) OS=Homo sapiens OX=9606 GN=HMGB2 PE=1 SV=1	D6R9A6 (+1)	HMGB2	15 kDa	TRUE	0.25	3.2	[]	unknown	2	4011700	3137000	4036900	14908000	3715400
204	TRUE	Empty	Signal recognition particle 14 kDa protein OS=Homo sapiens OX=9606 GN=SRP14 PE=1 SV=1	H0YLA2 (+1)	SRP14	13 kDa		0.42	3.1	[]	unknown	2	2	6562200	2	15589000	4867400
205	TRUE	Empty	RNA-binding protein 8A OS=Homo sapiens OX=9606 GN=RBM8A PE=1 SV=1	Q9Y5S9	RBM8A	20 kDa		0.55	3.1	[]	unknown	2	2	2148600	2	6665700	2
206	TRUE	Empty	RNA-binding protein 27 OS=Homo sapiens OX=9606 GN=RBM27 PE=1 SV=2	Q9P2N5	RBM27	119 kDa		0.56	3.1	[]	unknown	2	1408300	2	2	4326300	2
209	TRUE	Empty	Dolichol-phosphate mannosyltransferase subunit 1 OS=Homo sapiens OX=9606 GN=DPM1 PE=1 SV=2	H0Y368 (+2)	DPM1	33 kDa		0.04	3	[]	unknown	2	2682800	1900800	4578900	5812400	3518800
207	TRUE	Empty	Rho GDP-dissociation inhibitor 1 (Fragment) OS=Homo sapiens OX=9606 GN=ARHGDIA PE=1 SV=8	J3KTF8 (+2)	ARHGDIA	22 kDa		0.12	3	[]	unknown	2	2	6656500	6352300	7581700	6320400
210	TRUE	Empty	Hsp90 co-chaperone Cdc37 OS=Homo sapiens OX=9606 GN=CDC37 PE=1 SV=1	Q16543	CDC37	44 kDa		0.12	3	[]	unknown	2	2	5048600	5598500	5124000	4409200
208	TRUE	Empty	B-cell receptor-associated protein 31 OS=Homo sapiens OX=9606 GN=BCAP31 PE=1 SV=3	P51572	BCAP31	28 kDa		0.13	3	[]	unknown	2	2	5720900	4658700	7183900	5550600
364.1	TRUE	Empty	Peptidyl-prolyl cis-trans isomerase OS=Homo sapiens OX=9606 GN=PPIB PE=1 SV=1	A0A7P0Z497 (+1)	PPIB	20 kDa	TRUE	0.18	3	[]	unknown	2	7317600	7978300	10714000	27117000	8562500
213	TRUE	Empty	Signal recognition particle receptor subunit beta OS=Homo sapiens OX=9606 GN=SRPRB PE=1 SV=3	Q9Y5M8	SRPRB	30 kDa		0.066	2.9	[]	unknown	2	2140300	2306100	3731700	5807800	3154600
212	TRUE	Empty	DNA replication licensing factor MCM4 OS=Homo sapiens OX=9606 GN=MCM4 PE=1 SV=1	A0A3B3IS57 (+4)	MCM4	84 kDa		0.11	2.9	[]	unknown	2	2024900	2448000	2065000	4921800	5983800
211	TRUE	Empty	Aspartate carbamoyltransferase OS=Homo sapiens OX=9606 GN=CAD PE=1 SV=1	F8VPD4 (+1)	CAD	236 kDa		0.35	2.9	[]	unknown	1913600	2	2	3190000	2417600	2
215	TRUE	Empty	Proteasome activator complex subunit 3 OS=Homo sapiens OX=9606 GN=PSME3 PE=1 SV=1	K7ESG5 (+2)	PSME3	23 kDa		0.044	2.8	[]	unknown	2	2025100	3902000	6242600	6070700	4531700
214	TRUE	Empty	Cytochrome b-c1 complex subunit 2, mitochondrial OS=Homo sapiens OX=9606 GN=UQCRC2 PE=1 SV=1	H3BRG4 (+1)	UQCRC2	45 kDa		0.063	2.8	[]	unknown	3897800	2	3111500	8740100	6603700	4595100
580.1	TRUE	Empty	Histone H3.1 OS=Homo sapiens OX=9606 GN=H3C1 PE=1 SV=2	P68431	H3C1	15 kDa	TRUE	0.21	2.8	[]	unknown	2	24706000	13154000	27255000	17646000	62322000
248.1	TRUE	Empty	Protein disulfide-isomerase A3 (Fragment) OS=Homo sapiens OX=9606 GN=PDIA3 PE=1 SV=1	H7BZJ3	PDIA3	14 kDa	TRUE	0.055	2.7	[]	unknown	2	3855100	7193600	9626200	8301500	11664000
218	TRUE	Empty	GTP-binding protein SAR1a OS=Homo sapiens OX=9606 GN=SAR1A PE=1 SV=1	Q9NR31	SAR1A	22 kDa		0.079	2.7	[]	unknown	2	2247200	2218200	3585100	2887900	5369600
216	TRUE	Empty	Leucine-rich repeat-containing protein 59 OS=Homo sapiens OX=9606 GN=LRRC59 PE=1 SV=1	Q96AG4	LRRC59	35 kDa		0.22	2.7	[]	unknown	1912000	7857900	6740100	10325000	27783000	7164300
217	TRUE	Empty	Carbonyl reductase [NADPH] 1 OS=Homo sapiens OX=9606 GN=CBR1 PE=1 SV=1	A8MTM1 (+2)	CBR1	24 kDa		0.37	2.7	[]	unknown	2	2	2199400	2605400	2	3422900
219	TRUE	Empty	Ubiquitin-40S ribosomal protein S27a OS=Homo sapiens OX=9606 GN=RPS27A PE=1 SV=2	P62979	RPS27A	18 kDa		0.00078	2.6	Ctrl low, UBR5_IP high	unknown	7152900	7725100	7776300	20875000	21664000	17323000
225	TRUE	Empty	Complement component 1 Q subcomponent-binding protein, mitochondrial OS=Homo sapiens OX=9606 GN=C1QBP PE=1 SV=1	Q07021	C1QBP	31 kDa		0.0049	2.6	[]	unknown	3719300	6909900	10030000	18337000	18809000	16491000
229	TRUE	Empty	ATPase family AAA domain-containing protein 3A OS=Homo sapiens OX=9606 GN=ATAD3A PE=1 SV=2	Q9NVI7	ATAD3A	71 kDa		0.039	2.6	[]	unknown	3509500	2	2828700	5316600	5837000	5142500
221	TRUE	Empty	6-phosphogluconate dehydrogenase, decarboxylating OS=Homo sapiens OX=9606 GN=PGD PE=1 SV=3	P52209	PGD	53 kDa		0.046	2.6	[]	unknown	2	2941700	3590000	4609300	6343700	6220100
222	TRUE	Empty	Multifunctional protein ADE2 OS=Homo sapiens OX=9606 GN=PAICS PE=1 SV=3	P22234	PAICS	47 kDa		0.058	2.6	[]	unknown	2	3294400	5494600	6362500	7456900	9151300
220	TRUE	Empty	Acetyl-CoA acetyltransferase, mitochondrial OS=Homo sapiens OX=9606 GN=ACAT1 PE=1 SV=1	A0A5F9ZHJ7 (+2)	ACAT1	34 kDa		0.065	2.6	[]	unknown	2	2571200	3487600	6816000	4142200	5006200
226	TRUE	Empty	DNA replication licensing factor MCM2 (Fragment) OS=Homo sapiens OX=9606 GN=MCM2 PE=1 SV=1	H0Y8E6 (+1)	MCM2	94 kDa		0.079	2.6	[]	unknown	2	2715900	1061800	3007000	3919600	2864700
228	TRUE	Empty	Eukaryotic translation initiation factor 3 subunit C OS=Homo sapiens OX=9606 GN=EIF3C PE=1 SV=1	Q99613	EIF3C	105 kDa		0.21	2.6	[]	unknown	2	3302100	2555000	3385500	8603500	3126900
227	TRUE	Empty	ATP-binding cassette sub-family F member 1 OS=Homo sapiens OX=9606 GN=ABCF1 PE=1 SV=10	Q5STZ8 (+1)	ABCF1	96 kDa		0.24	2.6	[]	unknown	2	3131200	3702500	4085800	10605000	2966000
545.1	TRUE	Empty	Heat shock 70 kDa protein 4L (Fragment) OS=Homo sapiens OX=9606 GN=HSPA4L PE=1 SV=1	D6RJ96 (+1)	HSPA4L	59 kDa	TRUE	0.26	2.6	[]	unknown	2	4935700	2	2763900	6704600	3573000
224	TRUE	Empty	Eukaryotic translation initiation factor 2 subunit 3 OS=Homo sapiens OX=9606 GN=EIF2S3 PE=1 SV=3	P41091	EIF2S3	51 kDa		0.31	2.6	[]	unknown	2	3234700	3410900	3277800	11432000	2572900
223	TRUE	Empty	Eukaryotic translation initiation factor 2 subunit 2 OS=Homo sapiens OX=9606 GN=EIF2S2 PE=1 SV=2	P20042	EIF2S2	38 kDa		0.31	2.6	[]	unknown	2	3019800	3527900	3010500	11270000	2749500
235.2	TRUE	Empty	SWISS-PROT:P02769 (Bos taurus) Bovine serum albumin precursor	CON__P02769		69 kDa	TRUE	0.4	2.6	[]	unknown	17469000	13491000	13398000	87412000	12367000	14175000
233	TRUE	Empty	Chromobox protein homolog 3 OS=Homo sapiens OX=9606 GN=CBX3 PE=1 SV=4	Q13185	CBX3	21 kDa	TRUE	0.054	2.5	[]	unknown	2	4915100	5194400	9234800	9411400	6753700
236	TRUE	Empty	Rab GDP dissociation inhibitor beta OS=Homo sapiens OX=9606 GN=GDI2 PE=1 SV=2	P50395	GDI2	51 kDa		0.077	2.5	[]	unknown	2	3222700	3798300	6501600	6627900	4108400
232	TRUE	Empty	Splicing factor 3B subunit 6 OS=Homo sapiens OX=9606 GN=SF3B6 PE=1 SV=1	Q9Y3B4	SF3B6	15 kDa		0.079	2.5	[]	unknown	6802300	2	10858000	17875000	10735000	15813000
231	TRUE	Empty	Ezrin OS=Homo sapiens OX=9606 GN=EZR PE=1 SV=3	E7EQR4 (+1)	EZR	69 kDa		0.23	2.5	[]	unknown	2	2	4538400	3133800	5174600	3243600
234	TRUE	Empty	Splicing regulatory glutamine/lysine-rich protein 1 OS=Homo sapiens OX=9606 GN=SREK1 PE=1 SV=1	A0A087WY03 (+1)	SREK1	11 kDa		0.35	2.5	[]	unknown	2	3141700	2410000	2226100	9514900	2107200
230	TRUE	Empty	Protein Red OS=Homo sapiens OX=9606 GN=IK PE=1 SV=3	Q13123	IK	66 kDa		0.43	2.5	[]	unknown	2	1510000	1614600	1983600	5976100	2
237	TRUE	Empty	Obg-like ATPase 1 (Fragment) OS=Homo sapiens OX=9606 GN=OLA1 PE=1 SV=1	C9JTK6 (+2)	OLA1	12 kDa		0.11	2.4	[]	unknown	2	1598000	2797100	4727900	3376200	2598200
240	TRUE	Empty	Protein ARPC4-TTLL3 OS=Homo sapiens OX=9606 GN=ARPC4-TTLL3 PE=3 SV=1	A0A0A6YYG9 (+3)	ARPC4-TTLL3	72 kDa		0.14	2.4	[]	unknown	2	2263500	1886100	4625600	1824100	3533700
239	TRUE	Empty	Splicing factor 1 OS=Homo sapiens OX=9606 GN=SF1 PE=1 SV=4	Q15637	SF1	68 kDa		0.15	2.4	[]	unknown	2	5903800	3720000	7364300	11061000	4788700
245	TRUE	Empty	Eukaryotic translation initiation factor 5B OS=Homo sapiens OX=9606 GN=EIF5B PE=1 SV=1	A0A087WUT6 (+1)	EIF5B	139 kDa		0.24	2.4	[]	unknown	2	3743100	3445200	3850700	9706400	3403800
242	TRUE	Empty	Eukaryotic translation initiation factor 4H OS=Homo sapiens OX=9606 GN=EIF4H PE=1 SV=5	Q15056	EIF4H	27 kDa		0.26	2.4	[]	unknown	2	2	5905000	5596300	3651700	4754100
241	TRUE	Empty	Cyclin-dependent kinase inhibitor 2A OS=Homo sapiens OX=9606 GN=CDKN2A PE=1 SV=1	J3QRG6 (+1)	CDKN2A	15 kDa		0.42	2.4	[]	unknown	2	2	3067400	3966200	2	3382400
243	TRUE	Empty	Exosome complex exonuclease RRP44 OS=Homo sapiens OX=9606 GN=DIS3 PE=1 SV=1	F2Z2C0 (+2)	DIS3	64 kDa		0.44	2.4	[]	unknown	2	2	1895300	1820700	2653800	2
238	TRUE	Empty	4-trimethylaminobutyraldehyde dehydrogenase OS=Homo sapiens OX=9606 GN=ALDH9A1 PE=1 SV=3	P49189	ALDH9A1	54 kDa		0.44	2.4	[]	unknown	2	2	2322100	2	2028500	3578000
244.2	TRUE	Empty	Hepatoma-derived growth factor-related protein 2 OS=Homo sapiens OX=9606 GN=HDGFL2 PE=1 SV=1	Q7Z4V5	HDGFL2	74 kDa	TRUE	0.62	2.4	[]	unknown	2	2	2245300	2	5335500	2
249	TRUE	Empty	26S proteasome non-ATPase regulatory subunit 1 OS=Homo sapiens OX=9606 GN=PSMD1 PE=1 SV=2	A0A087WW66 (+6)	PSMD1	102 kDa		0.064	2.3	[]	unknown	2	1954500	2337800	3666300	3149700	3138100
256	TRUE	Empty	26S proteasome regulatory subunit 10B OS=Homo sapiens OX=9606 GN=PSMC6 PE=1 SV=1	A0A087X2I1 (+1)	PSMC6	46 kDa		0.073	2.3	[]	unknown	2675700	2	1913200	3454200	3565400	3352100
253	TRUE	Empty	15S Mg(2+)-ATPase p97 subunit OS=Homo sapiens OX=9606 GN=VCP PE=1 SV=1	A0A7P0T8Q5 (+4)	VCP	83 kDa		0.081	2.3	[]	unknown	2	3065700	3615300	6003800	4525400	4652100
252	TRUE	Empty	Hepatoma-derived growth factor OS=Homo sapiens OX=9606 GN=HDGF PE=1 SV=1	P51858	HDGF	27 kDa	TRUE	0.084	2.3	[]	unknown	2	2723600	4457300	5859700	5815500	4740100
246	TRUE	Empty	Delta-1-pyrroline-5-carboxylate synthase OS=Homo sapiens OX=9606 GN=ALDH18A1 PE=1 SV=2	P54886	ALDH18A1	87 kDa		0.084	2.3	[]	unknown	2	2308800	2554700	4589300	2891800	3930400
254	TRUE	Empty	Eukaryotic translation initiation factor 3 subunit D OS=Homo sapiens OX=9606 GN=EIF3D PE=1 SV=1	O15371	EIF3D	64 kDa		0.089	2.3	[]	unknown	2	4214800	4193400	6818500	7372800	4878100
248.2	TRUE	Empty	Protein disulfide-isomerase A3 OS=Homo sapiens OX=9606 GN=PDIA3 PE=1 SV=4	P30101	PDIA3	57 kDa	TRUE	0.1	2.3	[]	unknown	2	2932700	4653800	6907000	4446800	5858600
257	TRUE	Empty	Bifunctional purine biosynthesis protein ATIC OS=Homo sapiens OX=9606 GN=ATIC PE=1 SV=3	P31939	ATIC	65 kDa		0.1	2.3	[]	unknown	2	1966000	3216400	4615800	3163100	3932900
315.1	TRUE	Empty	Histone H2B type 1-K OS=Homo sapiens OX=9606 GN=H2BC12 PE=1 SV=3	O60814 (+9)	H2BC12	14 kDa	TRUE	0.11	2.3	[]	unknown	2	21558000	24822000	29288000	29755000	48119000
251	TRUE	Empty	Protein dpy-30 homolog OS=Homo sapiens OX=9606 GN=DPY30 PE=1 SV=1	Q9C005	DPY30	11 kDa		0.11	2.3	[]	unknown	2	2082900	2792800	3102100	4966100	3100000
255	TRUE	Empty	DNA replication licensing factor MCM6 OS=Homo sapiens OX=9606 GN=MCM6 PE=1 SV=1	Q14566	MCM6	93 kDa		0.14	2.3	[]	unknown	2	1398600	3249400	4257800	3715000	2559400
606.1	TRUE	Empty	Ras-related protein Rab-10 OS=Homo sapiens OX=9606 GN=RAB10 PE=1 SV=1	P61026	RAB10	23 kDa	TRUE	0.19	2.3	[]	unknown	2	4435300	10189000	14800000	6118100	12559000
250	TRUE	Empty	Transformer-2 protein homolog alpha OS=Homo sapiens OX=9606 GN=TRA2A PE=1 SV=1	Q13595	TRA2A	33 kDa		0.22	2.3	[]	unknown	1732100	6188300	2	3886500	9046800	5322400
247	TRUE	Empty	Calumenin OS=Homo sapiens OX=9606 GN=CALU PE=1 SV=2	O43852	CALU	37 kDa		0.63	2.3	[]	unknown	2	2	2338900	5467100	2	2
258	TRUE	Empty	Pescadillo homolog OS=Homo sapiens OX=9606 GN=PES1 PE=1 SV=1	B3KXD6 (+2)	PES1	51 kDa		0.64	2.3	[]	unknown	2	2	1662000	2	3743300	2
331.1	TRUE	Empty	Heat shock 70 kDa protein 6 OS=Homo sapiens OX=9606 GN=HSPA6 PE=1 SV=2	P17066	HSPA6	71 kDa	TRUE	0.029	2.2	[]	unknown	11511000	24049000	24029000	51543000	32519000	46535000
273	TRUE	Empty	ATP synthase subunit gamma, mitochondrial OS=Homo sapiens OX=9606 GN=ATP5F1C PE=1 SV=1	P36542	ATP5F1C	33 kDa		0.033	2.2	[]	unknown	4713600	7634500	5777100	11609000	16947000	10416000
263	TRUE	Empty	Serine/threonine-protein phosphatase 2A 65 kDa regulatory subunit A alpha isoform OS=Homo sapiens OX=9606 GN=PPP2R1A PE=1 SV=4	P30153	PPP2R1A	65 kDa		0.073	2.2	[]	unknown	2	2916000	3423300	4837900	4641500	4593800
266	TRUE	Empty	Lupus La protein OS=Homo sapiens OX=9606 GN=SSB PE=1 SV=2	P05455	SSB	47 kDa		0.092	2.2	[]	unknown	2	4950900	5427800	8904400	6679300	7108100
272	TRUE	Empty	26S proteasome non-ATPase regulatory subunit 10 OS=Homo sapiens OX=9606 GN=PSMD10 PE=1 SV=1	B1AJY5 (+2)	PSMD10	20 kDa		0.097	2.2	[]	unknown	2	4392000	3327800	6185100	5541400	4883400
271	TRUE	Empty	Nucleoside-diphosphate kinase OS=Homo sapiens OX=9606 GN=AK2 PE=1 SV=1	A0A5K1VW67 (+3)	AK2	22 kDa		0.11	2.2	[]	unknown	2	1964800	3613700	4153500	4102500	3760900
267	TRUE	Empty	U1 small nuclear ribonucleoprotein 70 kDa OS=Homo sapiens OX=9606 GN=SNRNP70 PE=1 SV=2	P08621	SNRNP70	52 kDa		0.14	2.2	[]	unknown	2	4833400	4341500	5329500	9212400	5467200
260	TRUE	Empty	Adenine phosphoribosyltransferase (Fragment) OS=Homo sapiens OX=9606 GN=APRT PE=1 SV=8	H3BQF1 (+1)	APRT	16 kDa		0.15	2.2	[]	unknown	2	3176400	5879300	9056000	6626200	4596700
268	TRUE	Empty	Inorganic pyrophosphatase OS=Homo sapiens OX=9606 GN=PPA1 PE=1 SV=2	Q15181	PPA1	33 kDa		0.16	2.2	[]	unknown	2	5260500	6073000	5556400	11646000	7479200
262	TRUE	Empty	Histone-binding protein RBBP7 OS=Homo sapiens OX=9606 GN=RBBP7 PE=1 SV=1	E9PC52 (+1)	RBBP7	47 kDa		0.16	2.2	[]	unknown	2	5989300	7979900	14912000	6934300	9394900
265	TRUE	Empty	ATP-binding cassette sub-family F member 2 OS=Homo sapiens OX=9606 GN=ABCF2 PE=1 SV=2	Q9UG63	ABCF2	71 kDa		0.16	2.2	[]	unknown	2	2515400	3302700	4370000	5805200	2612600
259	TRUE	Empty	Ras-related protein Rab-5C OS=Homo sapiens OX=9606 GN=RAB5C PE=1 SV=2	P51148	RAB5C	23 kDa		0.19	2.2	[]	unknown	2049300	4071400	2	2456500	5351400	5921600
261	TRUE	Empty	3-beta-hydroxysterol Delta (14)-reductase OS=Homo sapiens OX=9606 GN=LBR PE=1 SV=1	A0A494C1L1 (+1)	LBR	47 kDa		0.2	2.2	[]	unknown	3115300	1858400	2130400	3729100	8997600	3177100
270	TRUE	Empty	Importin-5 OS=Homo sapiens OX=9606 GN=IPO5 PE=1 SV=4	O00410	IPO5	124 kDa		0.31	2.2	[]	unknown	2	3746900	2570100	2555700	3025800	8066400
269	TRUE	Empty	Serine/arginine-rich splicing factor 9 OS=Homo sapiens OX=9606 GN=SRSF9 PE=1 SV=1	Q13242	SRSF9	26 kDa	TRUE	0.39	2.2	[]	unknown	2	4571700	7182600	3341100	16948000	5276500
264	TRUE	Empty	Peptidyl-prolyl cis-trans isomerase FKBP4 OS=Homo sapiens OX=9606 GN=FKBP4 PE=1 SV=3	Q02790	FKBP4	52 kDa		0.64	2.2	[]	unknown	2	2241400	2	2	2	4951100
276	TRUE	Empty	Calcium-binding mitochondrial carrier protein Aralar2 OS=Homo sapiens OX=9606 GN=SLC25A13 PE=1 SV=2	Q9UJS0	SLC25A13	74 kDa		0.082	2.1	[]	unknown	2358900	1178600	1124600	4347700	2123300	3472400
281	TRUE	Empty	Exportin-2 OS=Homo sapiens OX=9606 GN=CSE1L PE=1 SV=3	P55060	CSE1L	110 kDa		0.1	2.1	[]	unknown	2	2514100	2788400	4146900	3098600	3985600
284	TRUE	Empty	Probable ATP-dependent RNA helicase DDX41 OS=Homo sapiens OX=9606 GN=DDX41 PE=1 SV=2	Q9UJV9	DDX41	70 kDa		0.1	2.1	[]	unknown	1984200	4074400	4008800	6835900	9904100	4362800
282	TRUE	Empty	Far upstream element-binding protein 1 OS=Homo sapiens OX=9606 GN=FUBP1 PE=1 SV=1	E9PEB5 (+1)	FUBP1	69 kDa		0.1	2.1	[]	unknown	2	2837700	4069000	4835400	4790800	4987200
289	TRUE	Empty	Poly [ADP-ribose] polymerase 1 OS=Homo sapiens OX=9606 GN=PARP1 PE=1 SV=4	P09874	PARP1	113 kDa		0.11	2.1	[]	unknown	2	5601500	5987600	7378300	9280600	7434900
280	TRUE	Empty	Coatomer subunit beta' OS=Homo sapiens OX=9606 GN=COPB2 PE=1 SV=1	A0A7I2V258 (+3)	COPB2	94 kDa		0.11	2.1	[]	unknown	2	1663800	1601900	2753900	2008700	2169600
293	TRUE	Empty	Proteasome subunit alpha type OS=Homo sapiens OX=9606 GN=PSMA2 PE=1 SV=1	A0A024RA52 (+1)	PSMA2	26 kDa		0.11	2.1	[]	unknown	2	2955000	3363200	4565600	4291300	4124500
290	TRUE	Empty	Ran GTPase-activating protein 1 OS=Homo sapiens OX=9606 GN=RANGAP1 PE=1 SV=1	P46060	RANGAP1	64 kDa		0.12	2.1	[]	unknown	2	2677400	2740200	3152200	4520900	3563200
274	TRUE	Empty	DNA damage-binding protein 1 OS=Homo sapiens OX=9606 GN=DDB1 PE=1 SV=1	A0A7P0T965 (+4)	DDB1	118 kDa		0.12	2.1	[]	unknown	2	2372900	2221500	3472600	3877500	2482800
283	TRUE	Empty	Ubiquitin carboxyl-terminal hydrolase OS=Homo sapiens OX=9606 GN=UCHL1 PE=1 SV=1	D6R956 (+1)	UCHL1	27 kDa		0.12	2.1	[]	unknown	2	1930800	3365600	3598000	3377300	4136800
302.1	TRUE	Empty	26S proteasome non-ATPase regulatory subunit 4 OS=Homo sapiens OX=9606 GN=PSMD4 PE=1 SV=1	P55036	PSMD4	41 kDa	TRUE	0.12	2.1	[]	unknown	3379100	2	2744300	5088800	3344700	4591500
294	TRUE	Empty	Adenylyl cyclase-associated protein 1 OS=Homo sapiens OX=9606 GN=CAP1 PE=1 SV=5	Q01518	CAP1	52 kDa		0.14	2.1	[]	unknown	2	3167600	3040700	3329400	5387100	4020400
277	TRUE	Empty	Phosphatidylethanolamine-binding protein 1 OS=Homo sapiens OX=9606 GN=PEBP1 PE=1 SV=3	P30086	PEBP1	21 kDa		0.15	2.1	[]	unknown	2	4390500	4894500	7382700	4232800	8176100
287	TRUE	Empty	Proteasome subunit beta type-2 OS=Homo sapiens OX=9606 GN=PSMB2 PE=1 SV=1	P49721	PSMB2	23 kDa		0.15	2.1	[]	unknown	2	2206400	2082200	3910900	2260500	2772800
288	TRUE	Empty	Parkinson disease protein 7 OS=Homo sapiens OX=9606 GN=PARK7 PE=1 SV=2	Q99497	PARK7	20 kDa		0.2	2.1	[]	unknown	2	9084000	6406300	15344000	9663800	7214000
291	TRUE	Empty	Eukaryotic translation initiation factor 3 subunit L OS=Homo sapiens OX=9606 GN=EIF3L PE=1 SV=1	B0QY89 (+1)	EIF3L	71 kDa		0.22	2.1	[]	unknown	2	2564900	2780000	3327700	5443700	2259000
278	TRUE	Empty	Stathmin (Fragment) OS=Homo sapiens OX=9606 GN=STMN1 PE=1 SV=8	A2A2D0 (+1)	STMN1	10 kDa		0.23	2.1	[]	unknown	2	6436900	6950200	10025000	14045000	4435300
446.1	TRUE	Empty	Histone H1.4 OS=Homo sapiens OX=9606 GN=H1-4 PE=1 SV=2	P10412	H1-4	22 kDa	TRUE	0.26	2.1	[]	unknown	11242000	19064000	28111000	30643000	72002000	20387000
279	TRUE	Empty	DNA replication licensing factor MCM3 OS=Homo sapiens OX=9606 GN=MCM3 PE=1 SV=3	P25205	MCM3	91 kDa		0.27	2.1	[]	unknown	2817500	3565100	3715300	4848400	12968000	3669100
446.2	TRUE	Empty	Histone H1.2 OS=Homo sapiens OX=9606 GN=H1-2 PE=1 SV=2	P16403	H1-2	21 kDa	TRUE	0.28	2.1	[]	unknown	11242000	19064000	28111000	29512000	72002000	19537000
285	TRUE	Empty	60S ribosomal protein L5 (Fragment) OS=Homo sapiens OX=9606 GN=RPL5 PE=1 SV=1	A0A2R8Y6J3 (+2)	RPL5	27 kDa		0.32	2.1	[]	unknown	2	5715800	12025000	21227000	9559400	6360200
275	TRUE	Empty	Aldo-keto reductase family 1 member B1 OS=Homo sapiens OX=9606 GN=AKR1B1 PE=1 SV=3	P15121	AKR1B1	36 kDa		0.32	2.1	[]	unknown	2	2	9064500	6443000	6767300	6129400
292	TRUE	Empty	Serine/arginine-rich splicing factor 1 OS=Homo sapiens OX=9606 GN=SRSF1 PE=1 SV=1	J3KTL2 (+1)	SRSF1	28 kDa	TRUE	0.45	2.1	[]	unknown	2197200	10775000	12430000	6900600	37625000	7703400
286	TRUE	Empty	Elongin-A OS=Homo sapiens OX=9606 GN=ELOA PE=1 SV=1	A0A024RAC6	ELOA	87 kDa		0.66	2.1	[]	unknown	2	2	2738700	2	5719200	2
300	TRUE	Empty	40S ribosomal protein S10 OS=Homo sapiens OX=9606 GN=RPS10 PE=1 SV=1	P46783	RPS10	19 kDa		0.034	2	[]	unknown	5241700	13849000	15799000	27121000	21957000	21341000
315.2	TRUE	Empty	Histone H2B type 1-J OS=Homo sapiens OX=9606 GN=H2BC11 PE=1 SV=3	P06899 (+3)	H2BC11	14 kDa	TRUE	0.054	2	[]	unknown	3516800	19745000	18820000	29288000	27140000	28612000
309	TRUE	Empty	Glutathione S-transferase P OS=Homo sapiens OX=9606 GN=GSTP1 PE=1 SV=2	P09211	GSTP1	23 kDa		0.1	2	[]	unknown	1958400	4844600	9139800	8180000	10649000	12580000
371.1	TRUE	Empty	Cofilin-1 OS=Homo sapiens OX=9606 GN=CFL1 PE=1 SV=3	P23528	CFL1	19 kDa	TRUE	0.12	2	[]	unknown	5706800	9058000	15663000	22379000	12244000	25374000
299	TRUE	Empty	Neutral alpha-glucosidase AB OS=Homo sapiens OX=9606 GN=GANAB PE=1 SV=3	Q14697	GANAB	107 kDa		0.14	2	[]	unknown	2	2450400	2546800	4225900	3048400	2843900
312	TRUE	Empty	TAR DNA-binding protein 43 (Fragment) OS=Homo sapiens OX=9606 GN=TARDBP PE=1 SV=1	A0A087WX29 (+1)	TARDBP	27 kDa		0.14	2	[]	unknown	2	2479600	2460600	3699200	3201600	2794300
297	TRUE	Empty	Endoplasmic reticulum resident protein 29 OS=Homo sapiens OX=9606 GN=ERP29 PE=1 SV=4	P30040	ERP29	29 kDa		0.14	2	[]	unknown	2	2983600	4361600	5636900	4059000	5249400
311	TRUE	Empty	Creatine kinase B-type OS=Homo sapiens OX=9606 GN=CKB PE=1 SV=1	P12277	CKB	43 kDa		0.15	2	[]	unknown	2	8420700	12166000	14109000	11430000	14905000
298	TRUE	Empty	Proliferation-associated protein 2G4 OS=Homo sapiens OX=9606 GN=PA2G4 PE=1 SV=3	Q9UQ80	PA2G4	44 kDa		0.15	2	[]	unknown	2	2923700	5132000	5362800	6073000	4888600
305	TRUE	Empty	Small nuclear ribonucleoprotein E OS=Homo sapiens OX=9606 GN=SNRPE PE=1 SV=1	P62304	SNRPE	11 kDa		0.15	2	[]	unknown	2480800	5032100	6378700	9039100	13344000	5307200
304	TRUE	Empty	3-hydroxyacyl-CoA dehydrogenase type-2 OS=Homo sapiens OX=9606 GN=HSD17B10 PE=4 SV=1	A0A804HHW5 (+1)	HSD17B10	22 kDa		0.16	2	[]	unknown	2	3368600	3844500	4574200	3675900	6164000
295	TRUE	Empty	Heterogeneous nuclear ribonucleoprotein A/B OS=Homo sapiens OX=9606 GN=HNRNPAB PE=1 SV=1	D6R9P3 (+2)	HNRNPAB	30 kDa		0.16	2	[]	unknown	2	8035600	7175800	8723300	8427200	13900000
296	TRUE	Empty	Proteasome subunit beta type-6 OS=Homo sapiens OX=9606 GN=PSMB6 PE=1 SV=4	P28072	PSMB6	25 kDa		0.21	2	[]	unknown	2	2639600	3598200	4523100	2484400	5723500
303	TRUE	Empty	Acidic leucine-rich nuclear phosphoprotein 32 family member B OS=Homo sapiens OX=9606 GN=ANP32B PE=1 SV=1	Q92688	ANP32B	29 kDa	TRUE	0.23	2	[]	unknown	2	4672700	5577200	5227500	10338000	5055600
313	TRUE	Empty	Small nuclear ribonucleoprotein-associated protein N (Fragment) OS=Homo sapiens OX=9606 GN=SNRPN PE=1 SV=1	J3QLE5 (+2)	SNRPN	18 kDa		0.34	2	[]	unknown	2	7626300	2881600	6296500	10971000	3339700
301	TRUE	Empty	Nuclear autoantigenic sperm protein OS=Homo sapiens OX=9606 GN=NASP PE=1 SV=2	P49321	NASP	85 kDa		0.37	2	[]	unknown	2	2	3268000	2428900	1887000	2265700
306	TRUE	Empty	60S ribosomal protein L26-like 1 (Fragment) OS=Homo sapiens OX=9606 GN=RPL26L1 PE=1 SV=1	E5RIT6 (+6)	RPL26L1	15 kDa		0.41	2	[]	unknown	7179300	6818300	5854100	27123000	5882100	6379500
308	TRUE	Empty	Programmed cell death 6-interacting protein OS=Homo sapiens OX=9606 GN=PDCD6IP PE=1 SV=1	Q8WUM4	PDCD6IP	96 kDa		0.53	2	[]	unknown	2	2	2510500	2779400	2	2175900
310	TRUE	Empty	Serine/threonine-protein phosphatase 2A catalytic subunit beta isoform OS=Homo sapiens OX=9606 GN=PPP2CB PE=1 SV=1	P62714 (+1)	PPP2CB	36 kDa		0.53	2	[]	unknown	2	2	4627300	4332100	2	4766400
314	TRUE	Empty	FAS-associated factor 2 OS=Homo sapiens OX=9606 GN=FAF2 PE=1 SV=2	Q96CS3	FAF2	53 kDa		0.53	2	[]	unknown	2563400	2	2	2759200	2	2266900
307	TRUE	Empty	Replication protein A 70 kDa DNA-binding subunit OS=Homo sapiens OX=9606 GN=RPA1 PE=1 SV=2	P27694	RPA1	68 kDa		0.68	2	[]	unknown	2	1181900	2	2343100	2	2	Cut off: Fold Change>2
331.2	TRUE	Empty	Heat shock 70 kDa protein 1B OS=Homo sapiens OX=9606 GN=HSPA1B PE=1 SV=1	A0A0G2JIW1 (+2)	HSPA1B	70 kDa	TRUE	0.016	1.9	[]	unknown	13083000	20057000	18261000	38959000	29334000	29246000
317	TRUE	Empty	Tricarboxylate transport protein, mitochondrial OS=Homo sapiens OX=9606 GN=SLC25A1 PE=1 SV=2	P53007	SLC25A1	34 kDa		0.054	1.9	[]	unknown	1072600	3567000	2779800	5317600	5220400	3897500
337	TRUE	Empty	40S ribosomal protein S19 OS=Homo sapiens OX=9606 GN=RPS19 PE=1 SV=2	P39019	RPS19	16 kDa		0.1	1.9	[]	unknown	2331000	9446900	13857000	14373000	17535000	15800000
328	TRUE	Empty	Spliceosome RNA helicase DDX39B OS=Homo sapiens OX=9606 GN=DDX39B PE=1 SV=1	Q13838	DDX39B	49 kDa		0.16	1.9	[]	unknown	2	4212500	6050000	6844900	5974200	6755400
324	TRUE	Empty	High density lipoprotein binding protein (Vigilin), isoform CRA_a OS=Homo sapiens OX=9606 GN=HDLBP PE=1 SV=1	A0A024R4E5 (+1)	HDLBP	141 kDa		0.16	1.9	[]	unknown	2	2622900	3263500	4289800	3875900	3117200
336	TRUE	Empty	Nucleolin OS=Homo sapiens OX=9606 GN=NCL PE=1 SV=1	A0A7I2V3F3 (+4)	NCL	75 kDa		0.17	1.9	[]	unknown	2	14108000	17917000	20096000	22071000	17775000
323	TRUE	Empty	SWISS-PROT:P34955 (Bos taurus) Alpha-1-antiproteinase precursor	CON__P34955		46 kDa		0.17	1.9	[]	unknown	2	5859700	7961400	9842900	7069900	9588100
335	TRUE	Empty	General transcription factor II-I OS=Homo sapiens OX=9606 GN=GTF2I PE=1 SV=1	A0A494C1K3 (+1)	GTF2I	131 kDa		0.17	1.9	[]	unknown	2	3453700	2545900	3535900	4287500	3451400
329	TRUE	Empty	Tropomyosin alpha-3 chain OS=Homo sapiens OX=9606 GN=TPM3 PE=1 SV=1	A0A087WWU8	TPM3	26 kDa		0.18	1.9	[]	unknown	2	2418700	4063700	4374700	3496200	4484700
325	TRUE	Empty	Profilin-1 OS=Homo sapiens OX=9606 GN=PFN1 PE=1 SV=2	P07737	PFN1	15 kDa		0.18	1.9	[]	unknown	2	9877200	13569000	18511000	12263000	14132000
339	TRUE	Empty	Small nuclear ribonucleoprotein Sm D2 OS=Homo sapiens OX=9606 GN=SNRPD2 PE=1 SV=1	P62316	SNRPD2	14 kDa		0.18	1.9	[]	unknown	4820500	23356000	30135000	33927000	49449000	24961000
322	TRUE	Empty	Transmembrane protein 33 (Fragment) OS=Homo sapiens OX=9606 GN=TMEM33 PE=1 SV=1	D6RAA6 (+1)	TMEM33	25 kDa		0.18	1.9	[]	unknown	3158200	2	5317500	5285100	6385400	4617800
340	TRUE	Empty	Calreticulin OS=Homo sapiens OX=9606 GN=CALR PE=1 SV=2	K7EL50 (+1)	CALR	43 kDa		0.21	1.9	[]	unknown	2	7065100	8277400	9100800	11974000	7393200
327	TRUE	Empty	40S ribosomal protein S21 OS=Homo sapiens OX=9606 GN=RPS21 PE=1 SV=1	P63220 (+2)	RPS21	9 kDa		0.22	1.9	[]	unknown	2	3425700	6020200	7266300	4292900	6462500
338	TRUE	Empty	Vinculin OS=Homo sapiens OX=9606 GN=VCL PE=1 SV=4	P18206	VCL	124 kDa		0.22	1.9	[]	unknown	2	1509700	2441800	3037400	2096100	2214600
334	TRUE	Empty	Ran-specific GTPase-activating protein (Fragment) OS=Homo sapiens OX=9606 GN=RANBP1 PE=1 SV=1	C9JJ34 (+1)	RANBP1	19 kDa		0.24	1.9	[]	unknown	2	11314000	12326000	21067000	12178000	11296000
447.1	TRUE	Empty	Putative heat shock protein HSP 90-beta 4 OS=Homo sapiens OX=9606 GN=HSP90AB4P PE=5 SV=1	Q58FF6	HSP90AB4P	58 kDa	TRUE	0.26	1.9	[]	unknown	2	5600900	17773000	15594000	16221000	12791000
321	TRUE	Empty	Signal recognition particle 9 kDa protein OS=Homo sapiens OX=9606 GN=SRP9 PE=1 SV=2	P49458	SRP9	10 kDa		0.26	1.9	[]	unknown	2	7489900	5843900	6307100	12780000	6555700
332	TRUE	Empty	Proteasome subunit beta type-5 OS=Homo sapiens OX=9606 GN=PSMB5 PE=1 SV=3	P28074	PSMB5	28 kDa		0.27	1.9	[]	unknown	2	1960900	3453000	3619100	2038300	4593700
318	TRUE	Empty	Tubulin-specific chaperone A OS=Homo sapiens OX=9606 GN=TBCA PE=1 SV=2	E5RHG6 (+3)	TBCA	15 kDa		0.28	1.9	[]	unknown	2	3193300	7412600	8385800	3845400	8236200
316	TRUE	Empty	Phosphoglycerate kinase 1 OS=Homo sapiens OX=9606 GN=PGK1 PE=1 SV=3	P00558	PGK1	45 kDa		0.31	1.9	[]	unknown	2	11997000	7960300	13406000	19724000	5726000
333	TRUE	Empty	Cleavage and polyadenylation specificity factor subunit 6 OS=Homo sapiens OX=9606 GN=CPSF6 PE=1 SV=1	F8WJN3 (+1)	CPSF6	52 kDa		0.35	1.9	[]	unknown	4603100	6030900	4752600	5035500	18315000	5697100
319	TRUE	Empty	Protein phosphatase 1G OS=Homo sapiens OX=9606 GN=PPM1G PE=1 SV=1	O15355	PPM1G	59 kDa		0.45	1.9	[]	unknown	2	2374200	3802100	2	6033900	5865900
326	TRUE	Empty	Methionine--tRNA ligase, cytoplasmic OS=Homo sapiens OX=9606 GN=MARS1 PE=1 SV=2	P56192	MARS1	101 kDa		0.55	1.9	[]	unknown	2	2	2634500	2114400	2	2928700
330	TRUE	Empty	TBC1 domain family member 10B OS=Homo sapiens OX=9606 GN=TBC1D10B PE=1 SV=3	Q4KMP7	TBC1D10B	87 kDa		0.7	1.9	[]	unknown	2	1881600	2	2	3579600	2
345	TRUE	Empty	DNA replication licensing factor MCM7 OS=Homo sapiens OX=9606 GN=MCM7 PE=1 SV=4	P33993	MCM7	81 kDa		0.017	1.8	[]	unknown	2272200	2871000	3545600	6242800	5136800	4550700
360	TRUE	Empty	Importin subunit alpha OS=Homo sapiens OX=9606 GN=KPNA2 PE=1 SV=1	A0A7I2V351 (+4)	KPNA2	55 kDa		0.061	1.8	[]	unknown	1770800	3673400	4550000	6909900	5119400	5567300
344	TRUE	Empty	T-complex protein 1 subunit zeta OS=Homo sapiens OX=9606 GN=CCT6A PE=1 SV=3	P40227	CCT6A	58 kDa		0.1	1.8	[]	unknown	1978000	5974500	7935400	9258100	8032800	11910000
363	TRUE	Empty	Protein disulfide-isomerase A6 OS=Homo sapiens OX=9606 GN=PDIA6 PE=1 SV=1	Q15084	PDIA6	48 kDa		0.13	1.8	[]	unknown	1661200	4145500	5702700	8202600	4911800	7105000
357	TRUE	Empty	Receptor of activated protein C kinase 1 OS=Homo sapiens OX=9606 GN=RACK1 PE=1 SV=3	P63244	RACK1	35 kDa		0.17	1.8	[]	unknown	5436400	5392300	4783800	13737000	5667500	8287400
347	TRUE	Empty	3-hydroxyacyl-[acyl-carrier-protein] dehydratase OS=Homo sapiens OX=9606 GN=FASN PE=1 SV=1	A0A0U1RQF0 (+1)	FASN	273 kDa		0.18	1.8	[]	unknown	2	2825400	2895000	3826600	3394700	3216700
350	TRUE	Empty	RNA-binding motif protein, X chromosome (Fragment) OS=Homo sapiens OX=9606 GN=RBMX PE=1 SV=2	H0Y6E7 (+2)	RBMX	32 kDa		0.19	1.8	[]	unknown	2	14967000	12085000	14411000	17084000	17556000
342	TRUE	Empty	Coronin OS=Homo sapiens OX=9606 GN=CORO1C PE=1 SV=1	B4E3S0 (+1)	CORO1C	42 kDa		0.2	1.8	[]	unknown	2	1928400	3163800	2747400	3352100	3297300
362	TRUE	Empty	Calcyclin-binding protein OS=Homo sapiens OX=9606 GN=CACYBP PE=1 SV=2	Q9HB71	CACYBP	26 kDa		0.21	1.8	[]	unknown	2	8554800	6492100	8535100	8964300	8947900
341	TRUE	Empty	Cell division control protein 42 homolog OS=Homo sapiens OX=9606 GN=CDC42 PE=1 SV=2	P60953	CDC42	21 kDa		0.21	1.8	[]	unknown	2	2975200	3233400	4827000	3698700	2933300
358	TRUE	Empty	Heterogeneous nuclear ribonucleoproteins A2/B1 OS=Homo sapiens OX=9606 GN=HNRNPA2B1 PE=1 SV=2	P22626	HNRNPA2B1	37 kDa		0.22	1.8	[]	unknown	2	13003000	11169000	14604000	16385000	11774000
354	TRUE	Empty	Elongation factor 1-delta (Fragment) OS=Homo sapiens OX=9606 GN=EEF1D PE=1 SV=1	E9PK01 (+1)	EEF1D	29 kDa		0.22	1.8	[]	unknown	2	7772700	11364000	12320000	10062000	11716000
346	TRUE	Empty	Septin-2 OS=Homo sapiens OX=9606 GN=SEPTIN2 PE=1 SV=1	B5MCX3 (+1)	SEPTIN2	37 kDa		0.22	1.8	[]	unknown	2	1937800	2992900	3689400	2515400	2795800
351	TRUE	Empty	Malate dehydrogenase, mitochondrial OS=Homo sapiens OX=9606 GN=MDH2 PE=1 SV=3	P40926	MDH2	36 kDa		0.23	1.8	[]	unknown	2	6865200	8546200	11296000	6617700	9933800
355	TRUE	Empty	Plastin-3 OS=Homo sapiens OX=9606 GN=PLS3 PE=1 SV=1	A0A0A0MSQ0 (+1)	PLS3	69 kDa		0.23	1.8	[]	unknown	2	4241200	5322400	6537700	5997500	4443600
348	TRUE	Empty	60S acidic ribosomal protein P1 OS=Homo sapiens OX=9606 GN=RPLP1 PE=1 SV=1	P05386	RPLP1	12 kDa		0.23	1.8	[]	unknown	3982300	18573000	12557000	13097000	31127000	19579000
361	TRUE	Empty	Annexin OS=Homo sapiens OX=9606 GN=ANXA2 PE=1 SV=2	H0YMW4 (+1)	ANXA2	42 kDa		0.24	1.8	[]	unknown	2	3340600	3457400	4900900	3071100	3986200
343	TRUE	Empty	Cold-inducible RNA-binding protein OS=Homo sapiens OX=9606 GN=CIRBP PE=1 SV=1	Q14011	CIRBP	19 kDa		0.25	1.8	[]	unknown	2	33729000	30163000	52521000	38811000	26154000
359	TRUE	Empty	Luc7-like protein 3 OS=Homo sapiens OX=9606 GN=LUC7L3 PE=1 SV=2	O95232	LUC7L3	51 kDa		0.26	1.8	[]	unknown	7148600	8567100	7660600	6007900	21750000	13579000
356	TRUE	Empty	Eukaryotic translation initiation factor 3 subunit I OS=Homo sapiens OX=9606 GN=EIF3I PE=1 SV=1	A0A7I2V3U3 (+5)	EIF3I	36 kDa		0.28	1.8	[]	unknown	2	3550200	3486400	3099800	5810900	3571100
352	TRUE	Empty	Myb-binding protein 1A OS=Homo sapiens OX=9606 GN=MYBBP1A PE=1 SV=2	Q9BQG0	MYBBP1A	149 kDa		0.29	1.8	[]	unknown	2	1914500	1836300	2031800	3202100	1478200
320.1	TRUE	Empty	Serine/threonine-protein phosphatase OS=Homo sapiens OX=9606 GN=PPP1CC PE=1 SV=1	F8VYE8 (+2)	PPP1CC	35 kDa	TRUE	0.3	1.8	[]	unknown	2	2362000	2966900	1889900	3004300	4831500
349	TRUE	Empty	DnaJ homolog subfamily A member 2 OS=Homo sapiens OX=9606 GN=DNAJA2 PE=1 SV=1	O60884	DNAJA2	46 kDa		0.31	1.8	[]	unknown	2	6517800	5679600	6273800	11165000	4701000
353	TRUE	Empty	Eukaryotic peptide chain release factor subunit 1 OS=Homo sapiens OX=9606 GN=ETF1 PE=1 SV=1	B7Z7P8 (+1)	ETF1	47 kDa		0.6	1.8	[]	unknown	2	2645800	2	2900100	2	1834300
366	TRUE	Empty	26S proteasome regulatory subunit 8 OS=Homo sapiens OX=9606 GN=PSMC5 PE=1 SV=1	P62195	PSMC5	46 kDa		0.0086	1.7	[]	unknown	3077400	2178500	2439100	4914500	3916800	4581600
447.2	TRUE	Empty	Heat shock protein HSP 90-alpha OS=Homo sapiens OX=9606 GN=HSP90AA1 PE=1 SV=5	P07900	HSP90AA1	85 kDa	TRUE	0.041	1.7	[]	unknown	10540000	12306000	18446000	21501000	28042000	21106000
447.3	TRUE	Empty	Putative heat shock protein HSP 90-beta 2 OS=Homo sapiens OX=9606 GN=HSP90AB2P PE=1 SV=2	Q58FF8	HSP90AB2P	44 kDa	TRUE	0.057	1.7	[]	unknown	19026000	14206000	27970000	38578000	28384000	34067000
379	TRUE	Empty	60S ribosomal protein L10a OS=Homo sapiens OX=9606 GN=RPL10A PE=1 SV=2	P62906	RPL10A	25 kDa		0.11	1.7	[]	unknown	2561900	6870900	6358500	11109000	7462600	8123100
377	TRUE	Empty	Reticulocalbin-2 OS=Homo sapiens OX=9606 GN=RCN2 PE=1 SV=1	Q14257	RCN2	37 kDa		0.11	1.7	[]	unknown	2882300	7183200	3087300	8610400	6876800	6856900
373	TRUE	Empty	Elongation factor 1-beta OS=Homo sapiens OX=9606 GN=EEF1B2 PE=1 SV=3	P24534	EEF1B2	25 kDa		0.13	1.7	[]	unknown	3799000	7552000	12507000	10553000	15723000	14517000
369	TRUE	Empty	Alpha-enolase OS=Homo sapiens OX=9606 GN=ENO1 PE=1 SV=2	P06733	ENO1	47 kDa		0.15	1.7	[]	unknown	2973800	15050000	16111000	23300000	16423000	19312000
386	TRUE	Empty	60S ribosomal protein L12 OS=Homo sapiens OX=9606 GN=RPL12 PE=1 SV=1	P30050	RPL12	18 kDa		0.16	1.7	[]	unknown	3960000	18004000	16983000	25896000	20243000	18942000
365	TRUE	Empty	Calmodulin-1 OS=Homo sapiens OX=9606 GN=CALM1 PE=1 SV=1	P0DP23 (+2)	CALM1	17 kDa		0.19	1.7	[]	unknown	5507300	13854000	30665000	33392000	30444000	23515000
378	TRUE	Empty	L-lactate dehydrogenase A chain OS=Homo sapiens OX=9606 GN=LDHA PE=1 SV=2	P00338	LDHA	37 kDa	TRUE	0.2	1.7	[]	unknown	1229100	11571000	13118000	15588000	12438000	15813000
410.1	TRUE	Empty	Insulin-like growth factor 2 mRNA-binding protein 1 OS=Homo sapiens OX=9606 GN=IGF2BP1 PE=1 SV=2	Q9NZI8	IGF2BP1	63 kDa	TRUE	0.22	1.7	[]	unknown	2	4897900	5379500	6704000	5379500	5879800
580.3	TRUE	Empty	Histone HIST2H3PS2 OS=Homo sapiens OX=9606 GN=H3-2 PE=1 SV=1	Q5TEC6	H3-2	15 kDa	TRUE	0.22	1.7	[]	unknown	2	28751000	31470000	32415000	33321000	39181000
374	TRUE	Empty	Heterogeneous nuclear ribonucleoprotein Q OS=Homo sapiens OX=9606 GN=SYNCRIP PE=1 SV=1	A0A7I2V4Z0 (+2)	SYNCRIP	61 kDa	TRUE	0.24	1.7	[]	unknown	2	6729500	5335800	7115600	6663200	6796800
390.1	TRUE	Empty	Alpha-actinin-1 OS=Homo sapiens OX=9606 GN=ACTN1 PE=1 SV=1	A0A7I2V4Y4 (+8)	ACTN1	104 kDa	TRUE	0.25	1.7	[]	unknown	2	3003700	3099400	3831000	3140500	3314600
390.2	TRUE	Empty	Actinin, alpha 4, isoform CRA_a OS=Homo sapiens OX=9606 GN=ACTN4 PE=1 SV=3	F5GXS2 (+2)	ACTN4	105 kDa	TRUE	0.26	1.7	[]	unknown	2	2978000	2874500	3718700	3140500	2913100
410.2	TRUE	Empty	Insulin-like growth factor 2 mRNA-binding protein 3 OS=Homo sapiens OX=9606 GN=IGF2BP3 PE=1 SV=2	O00425	IGF2BP3	64 kDa	TRUE	0.26	1.7	[]	unknown	2	2931500	2646400	4139000	2538800	3026600
477.1	TRUE	Empty	Nucleosome assembly protein 1-like 4 (Fragment) OS=Homo sapiens OX=9606 GN=NAP1L4 PE=1 SV=1	C9J6D1 (+7)	NAP1L4	20 kDa	TRUE	0.26	1.7	[]	unknown	2	4636300	6185400	6918100	6145500	5277200
375	TRUE	Empty	Heterogeneous nuclear ribonucleoprotein D0 (Fragment) OS=Homo sapiens OX=9606 GN=HNRNPD PE=1 SV=8	H0Y8G5 (+2)	HNRNPD	30 kDa	TRUE	0.27	1.7	[]	unknown	2	6873800	10914000	10438000	10732000	9134100
381	TRUE	Empty	Electron transfer flavoprotein subunit alpha OS=Homo sapiens OX=9606 GN=ETFA PE=1 SV=1	H0YK49 (+3)	ETFA	24 kDa		0.28	1.7	[]	unknown	2	3404900	2665300	4038300	2662600	3541100
384	TRUE	Empty	10 kDa heat shock protein, mitochondrial OS=Homo sapiens OX=9606 GN=HSPE1 PE=1 SV=2	P61604	HSPE1	11 kDa		0.29	1.7	[]	unknown	2	5782800	8430600	9444600	7640800	6699500
372	TRUE	Empty	DBIRD complex subunit ZNF326 OS=Homo sapiens OX=9606 GN=ZNF326 PE=1 SV=2	Q5BKZ1	ZNF326	66 kDa		0.29	1.7	[]	unknown	2	3876600	2571300	2879800	3516800	4630100
380	TRUE	Empty	Pre-mRNA-processing-splicing factor 8 OS=Homo sapiens OX=9606 GN=PRPF8 PE=1 SV=2	Q6P2Q9	PRPF8	274 kDa		0.3	1.7	[]	unknown	2	2444400	2408400	3357600	2995100	1840300
383	TRUE	Empty	60S ribosomal protein L9 OS=Homo sapiens OX=9606 GN=RPL9 PE=1 SV=1	A0A2R8Y5Y7 (+1)	RPL9	25 kDa		0.3	1.7	[]	unknown	2	11222000	12453000	14752000	15874000	9111100
580.2	TRUE	Empty	Histone H3 (Fragment) OS=Homo sapiens OX=9606 GN=H3-3B PE=1 SV=1	K7EK07 (+1)	H3-3B	15 kDa	TRUE	0.3	1.7	[]	unknown	2	24706000	17024000	17575000	21896000	33251000
382	TRUE	Empty	Programmed cell death protein 5 OS=Homo sapiens OX=9606 GN=PDCD5 PE=1 SV=1	K7EQA1 (+1)	PDCD5	10 kDa		0.3	1.7	[]	unknown	2	3540300	6621500	5552000	5496600	6025100
387	TRUE	Empty	Heterogeneous nuclear ribonucleoprotein R OS=Homo sapiens OX=9606 GN=HNRNPR PE=1 SV=1	O43390	HNRNPR	71 kDa	TRUE	0.31	1.7	[]	unknown	2	7549900	5050400	7392000	8522700	5118300
385	TRUE	Empty	Coiled-coil domain-containing protein 124 OS=Homo sapiens OX=9606 GN=CCDC124 PE=1 SV=1	Q96CT7	CCDC124	26 kDa		0.31	1.7	[]	unknown	2	9340300	5480000	7761400	6947500	10090000
367	TRUE	Empty	ATP synthase subunit delta, mitochondrial OS=Homo sapiens OX=9606 GN=ATP5F1D PE=1 SV=2	P30049	ATP5F1D	17 kDa		0.31	1.7	[]	unknown	2	3366200	4998600	6072600	2932400	5506500
389	TRUE	Empty	U5 small nuclear ribonucleoprotein 200 kDa helicase OS=Homo sapiens OX=9606 GN=SNRNP200 PE=1 SV=2	O75643	SNRNP200	245 kDa		0.32	1.7	[]	unknown	2	3359100	2905500	2958200	4791400	2702500
392	TRUE	Empty	Pre-mRNA-processing factor 6 OS=Homo sapiens OX=9606 GN=PRPF6 PE=1 SV=1	O94906	PRPF6	107 kDa		0.32	1.7	[]	unknown	2	2862200	1538000	2197400	2777900	2307000
320.2	TRUE	Empty	Serine/threonine-protein phosphatase OS=Homo sapiens OX=9606 GN=PPP1CA PE=1 SV=2	E9PMD7 (+1)	PPP1CA	33 kDa	TRUE	0.34	1.7	[]	unknown	2	3389700	2651800	2137300	3257000	4831500
368	TRUE	Empty	Pre-mRNA 3'-end-processing factor FIP1 OS=Homo sapiens OX=9606 GN=FIP1L1 PE=1 SV=1	Q6UN15	FIP1L1	67 kDa		0.35	1.7	[]	unknown	2	4754700	4320400	4176800	8030100	3498200
388	TRUE	Empty	Proteasome subunit alpha type OS=Homo sapiens OX=9606 GN=PSMA6 PE=1 SV=1	G3V5Z7 (+1)	PSMA6	28 kDa		0.53	1.7	[]	unknown	2	2291800	3240000	4528000	2	4701400
376	TRUE	Empty	Protein canopy homolog 2 (Fragment) OS=Homo sapiens OX=9606 GN=CNPY2 PE=1 SV=1	F8VXJ7 (+3)	CNPY2	19 kDa		0.57	1.7	[]	unknown	2	1204900	2476200	4132200	2	2123200
370	TRUE	Empty	Cilia- and flagella-associated protein 20 OS=Homo sapiens OX=9606 GN=CFAP20 PE=1 SV=1	Q9Y6A4	CFAP20	23 kDa		0.61	1.7	[]	unknown	3595700	2	3595700	2	9718900	2682800
391	TRUE	Empty	Talin-1 OS=Homo sapiens OX=9606 GN=TLN1 PE=1 SV=3	Q9Y490	TLN1	270 kDa		0.64	1.7	[]	unknown	2	2	1801300	1536600	2	1456000
422	TRUE	Empty	Mitochondrial import receptor subunit TOM22 homolog OS=Homo sapiens OX=9606 GN=TOMM22 PE=1 SV=3	Q9NS69	TOMM22	16 kDa		0.0062	1.6	[]	unknown	3245800	3366500	3838700	5879700	4827300	5786200
417	TRUE	Empty	Dolichyl-diphosphooligosaccharide--protein glycosyltransferase subunit 1 OS=Homo sapiens OX=9606 GN=RPN1 PE=1 SV=1	P04843	RPN1	69 kDa		0.027	1.6	[]	unknown	2660700	3925300	4785000	5798000	6443300	5806000
425	TRUE	Empty	S-phase kinase-associated protein 1 OS=Homo sapiens OX=9606 GN=SKP1 PE=1 SV=2	P63208	SKP1	19 kDa		0.033	1.6	[]	unknown	2201700	3699900	3730100	5409800	4513400	5221000
400	TRUE	Empty	Aminopeptidase OS=Homo sapiens OX=9606 GN=NPEPPS PE=1 SV=1	E9PLK3 (+1)	NPEPPS	103 kDa		0.055	1.6	[]	unknown	2495200	1457300	2853300	3050200	3909000	4102500
416	TRUE	Empty	40S ribosomal protein S5 (Fragment) OS=Homo sapiens OX=9606 GN=RPS5 PE=1 SV=1	M0R0F0 (+1)	RPS5	22 kDa		0.057	1.6	[]	unknown	9069300	19143000	18798000	24795000	26842000	23066000
572.1	TRUE	Empty	rRNA/tRNA 2'-O-methyltransferase fibrillarin-like protein 1 OS=Homo sapiens OX=9606 GN=FBLL1 PE=3 SV=2	A6NHQ2	FBLL1	35 kDa	TRUE	0.084	1.6	[]	unknown	6425400	6293100	13382000	14167000	15700000	13133000
397	TRUE	Empty	RNA helicase OS=Homo sapiens OX=9606 GN=DDX3X PE=1 SV=1	A0A0D9SF53 (+6)	DDX3X	81 kDa	TRUE	0.096	1.6	[]	unknown	2172500	5271000	4721000	7699000	6998300	5259400
440.1	TRUE	Empty	Heat shock cognate 71 kDa protein OS=Homo sapiens OX=9606 GN=HSPA8 PE=1 SV=1	P11142	HSPA8	71 kDa	TRUE	0.11	1.6	[]	unknown	8009000	17309000	19099000	27162000	20528000	21365000
446.3	TRUE	Empty	Histone H1.3 OS=Homo sapiens OX=9606 GN=H1-3 PE=1 SV=2	P16402	H1-3	22 kDa	TRUE	0.16	1.6	[]	unknown	11242000	19064000	24535000	30643000	38908000	19829000
454.1	TRUE	Empty	RNA-binding protein 39 OS=Homo sapiens OX=9606 GN=RBM39 PE=1 SV=1	G3XAC6	RBM39	48 kDa	TRUE	0.17	1.6	[]	unknown	10030000	13924000	14231000	20263000	27051000	12678000
364.2	TRUE	Empty	Peptidyl-prolyl cis-trans isomerase A OS=Homo sapiens OX=9606 GN=PPIA PE=1 SV=2	P62937	PPIA	18 kDa	TRUE	0.17	1.6	[]	unknown	4191000	18424000	23464000	27940000	23329000	24609000
395	TRUE	Empty	Ras-related protein Rap-1b OS=Homo sapiens OX=9606 GN=RAP1B PE=1 SV=1	P61224 (+1)	RAP1B	21 kDa		0.19	1.6	[]	unknown	524110	2584000	2841600	3763500	2676900	3335800
418	TRUE	Empty	Eukaryotic translation initiation factor 3 subunit A OS=Homo sapiens OX=9606 GN=EIF3A PE=1 SV=1	Q14152	EIF3A	167 kDa		0.21	1.6	[]	unknown	708670	3038800	3123700	3545300	4358600	2976500
428	TRUE	Empty	SWISS-PROT:P12763 (Bos taurus) Alpha-2-HS-glycoprotein precursor	CON__P12763		38 kDa		0.22	1.6	[]	unknown	3757100	12549000	16669000	17140000	20354000	14089000
412	TRUE	Empty	L-lactate dehydrogenase B chain OS=Homo sapiens OX=9606 GN=LDHB PE=1 SV=2	P07195	LDHB	37 kDa	TRUE	0.26	1.6	[]	unknown	1738600	12670000	11617000	15512000	9942700	16204000
402	TRUE	Empty	Helix-destabilizing protein OS=Homo sapiens OX=9606 GN=HNRNPA1 PE=1 SV=1	A0A7I2V3R8 (+3)	HNRNPA1	34 kDa		0.28	1.6	[]	unknown	2	14650000	14865000	16682000	15674000	15497000
401	TRUE	Empty	Glucose-6-phosphate isomerase OS=Homo sapiens OX=9606 GN=GPI PE=1 SV=1	A0A2U3TZU2 (+2)	GPI	67 kDa		0.3	1.6	[]	unknown	2	4265800	5907200	5535100	4969600	6018200
403	TRUE	Empty	Acetyltransferase component of pyruvate dehydrogenase complex OS=Homo sapiens OX=9606 GN=DLAT PE=1 SV=1	A0A7P0T997 (+6)	DLAT	68 kDa		0.3	1.6	[]	unknown	2	1792300	2495700	2466700	2233200	2224900
409	TRUE	Empty	Ubiquitin-like modifier-activating enzyme 1 OS=Homo sapiens OX=9606 GN=UBA1 PE=1 SV=3	P22314	UBA1	118 kDa		0.31	1.6	[]	unknown	2	5997600	4936700	6451000	5974800	5110200
406	TRUE	Empty	Ribosomal L1 domain-containing protein 1 (Fragment) OS=Homo sapiens OX=9606 GN=RSL1D1 PE=1 SV=1	I3L3U9 (+2)	RSL1D1	34 kDa		0.31	1.6	[]	unknown	2	2898900	3085300	3361300	3654200	2618900
430	TRUE	Empty	Splicing factor, proline- and glutamine-rich OS=Homo sapiens OX=9606 GN=SFPQ PE=1 SV=2	P23246	SFPQ	76 kDa	TRUE	0.33	1.6	[]	unknown	2	11783000	12714000	13317000	11727000	12998000
424	TRUE	Empty	26S proteasome non-ATPase regulatory subunit 11 OS=Homo sapiens OX=9606 GN=PSMD11 PE=1 SV=3	O00231	PSMD11	47 kDa		0.34	1.6	[]	unknown	2	3251100	2863900	3113500	2695400	3823400
724.1	TRUE	Empty	SWISS-PROT:P02533 Tax_Id=9606 Gene_Symbol=KRT14 Keratin, type I cytoskeletal 14	CON__P02533		52 kDa	TRUE	0.35	1.6	[]	unknown	2	5980700	7642300	9484600	4455600	8498000
414	TRUE	Empty	Eukaryotic initiation factor 4A-III OS=Homo sapiens OX=9606 GN=EIF4A3 PE=1 SV=4	P38919	EIF4A3	47 kDa	TRUE	0.35	1.6	[]	unknown	2	6354900	8052900	9927200	5904700	7134800
429	TRUE	Empty	Stearoyl-CoA desaturase OS=Homo sapiens OX=9606 GN=SCD PE=1 SV=2	O00767	SCD	42 kDa		0.35	1.6	[]	unknown	5514700	3869700	2	5486800	4691500	4485700
405	TRUE	Empty	Proteasome subunit alpha type-3 OS=Homo sapiens OX=9606 GN=PSMA3 PE=1 SV=2	P25788	PSMA3	28 kDa		0.35	1.6	[]	unknown	2	2704500	4208500	3913600	2755100	4474600
394	TRUE	Empty	Phosphatidylinositol transfer protein beta isoform OS=Homo sapiens OX=9606 GN=PITPNB PE=1 SV=1	A0A0A0MSW4 (+2)	PITPNB	32 kDa		0.35	1.6	[]	unknown	2	2826000	2385900	4031800	2013100	2528300
411	TRUE	Empty	Annexin A5 OS=Homo sapiens OX=9606 GN=ANXA5 PE=1 SV=2	P08758	ANXA5	36 kDa		0.36	1.6	[]	unknown	2	4168300	6555500	6492800	4170800	6516300
420	TRUE	Empty	Stress-induced-phosphoprotein 1 OS=Homo sapiens OX=9606 GN=STIP1 PE=1 SV=1	P31948	STIP1	63 kDa		0.36	1.6	[]	unknown	2	4352100	6051700	6700100	4017400	5727500
431	TRUE	Empty	ATP-citrate synthase OS=Homo sapiens OX=9606 GN=ACLY PE=1 SV=3	P53396	ACLY	121 kDa		0.36	1.6	[]	unknown	2	3097300	3564200	4192900	3073500	3064400
426	TRUE	Empty	G patch domain-containing protein 1 OS=Homo sapiens OX=9606 GN=GPATCH1 PE=1 SV=1	Q9BRR8	GPATCH1	103 kDa		0.37	1.6	[]	unknown	2	3790000	3128900	3767700	4490500	2595700
421	TRUE	Empty	DnaJ homolog subfamily A member 1 OS=Homo sapiens OX=9606 GN=DNAJA1 PE=1 SV=2	P31689	DNAJA1	45 kDa		0.38	1.6	[]	unknown	2	5106100	8974100	6415400	9140300	6675800
432	TRUE	Empty	Annexin A6 OS=Homo sapiens OX=9606 GN=ANXA6 PE=1 SV=3	P08133	ANXA6	76 kDa		0.38	1.6	[]	unknown	2	2699400	3953000	4077000	2644100	3590200
393	TRUE	Empty	Myotrophin OS=Homo sapiens OX=9606 GN=MTPN PE=1 SV=2	P58546	MTPN	13 kDa		0.38	1.6	[]	unknown	2	4726500	6916000	9010100	6410200	3731400
408	TRUE	Empty	Small nuclear ribonucleoprotein Sm D1 OS=Homo sapiens OX=9606 GN=SNRPD1 PE=1 SV=1	P62314	SNRPD1	13 kDa		0.39	1.6	[]	unknown	12602000	22936000	72772000	84075000	48187000	41469000
413	TRUE	Empty	40S ribosomal protein S7 OS=Homo sapiens OX=9606 GN=RPS7 PE=1 SV=1	P62081	RPS7	22 kDa		0.4	1.6	[]	unknown	2	15282000	15991000	11449000	24492000	13950000
419	TRUE	Empty	Serine/arginine-rich splicing factor 11 OS=Homo sapiens OX=9606 GN=SRSF11 PE=1 SV=1	Q05519 (+1)	SRSF11	54 kDa		0.4	1.6	[]	unknown	5793700	5627600	7223600	6777900	17367000	5346900
427	TRUE	Empty	Proteasome subunit alpha type-5 OS=Homo sapiens OX=9606 GN=PSMA5 PE=1 SV=3	P28066	PSMA5	26 kDa		0.4	1.6	[]	unknown	2	4264500	6353500	6824300	3500300	6303300
396	TRUE	Empty	Coatomer subunit alpha OS=Homo sapiens OX=9606 GN=COPA PE=1 SV=1	A0A3B3IS84 (+3)	COPA	136 kDa		0.4	1.6	[]	unknown	2	3395600	4361300	1864400	5399700	5474800
423	TRUE	Empty	Peptidyl-prolyl cis-trans isomerase-like 4 OS=Homo sapiens OX=9606 GN=PPIL4 PE=1 SV=1	Q8WUA2	PPIL4	57 kDa		0.41	1.6	[]	unknown	3310600	7704800	8351600	6801800	17602000	6160200
415	TRUE	Empty	Zinc finger CCCH domain-containing protein 15 OS=Homo sapiens OX=9606 GN=ZC3H15 PE=1 SV=1	Q8WU90	ZC3H15	49 kDa		0.42	1.6	[]	unknown	2	3098500	4844800	2802000	6241200	3602300
407	TRUE	Empty	Pre-mRNA-splicing factor 38B OS=Homo sapiens OX=9606 GN=PRPF38B PE=1 SV=1	Q5VTL8	PRPF38B	64 kDa		0.48	1.6	[]	unknown	4871600	9974600	9707500	7309000	25541000	6539800
398	TRUE	Empty	Serine/arginine-rich-splicing factor 7 OS=Homo sapiens OX=9606 GN=SRSF7 PE=1 SV=1	A0A0B4J1Z1 (+2)	SRSF7	16 kDa	TRUE	0.48	1.6	[]	unknown	33219000	12212000	22159000	19940000	71602000	19025000
399	TRUE	Empty	BUB3-interacting and GLEBS motif-containing protein ZNF207 OS=Homo sapiens OX=9606 GN=ZNF207 PE=1 SV=1	J3QRS9 (+2)	ZNF207	53 kDa		0.59	1.6	[]	unknown	2	4449100	6277300	5755300	11716000	2
404	TRUE	Empty	Rabankyrin-5 OS=Homo sapiens OX=9606 GN=ANKFY1 PE=1 SV=2	Q9P2R3	ANKFY1	128 kDa		0.76	1.6	[]	unknown	3039900	2	2	4900700	2	2
484	TRUE	Empty	C-1-tetrahydrofolate synthase, cytoplasmic OS=Homo sapiens OX=9606 GN=MTHFD1 PE=1 SV=2	F5H2F4 (+2)	MTHFD1	105 kDa		0.016	1.5	[]	unknown	3098500	3511900	3961400	5602600	5211900	4552000
465	TRUE	Empty	RuvB-like 1 OS=Homo sapiens OX=9606 GN=RUVBL1 PE=1 SV=1	Q9Y265	RUVBL1	50 kDa		0.022	1.5	[]	unknown	3064800	3442500	3496100	5802300	4431300	4631900
435	TRUE	Empty	Elongation factor 1-gamma OS=Homo sapiens OX=9606 GN=EEF1G PE=1 SV=3	P26641	EEF1G	50 kDa		0.038	1.5	[]	unknown	5248600	7263500	8791600	12363000	10610000	9863900
456	TRUE	Empty	Histone H4 OS=Homo sapiens OX=9606 GN=H4C1 PE=1 SV=2	P62805	H4C1	11 kDa		0.041	1.5	[]	unknown	19728000	24124000	13923000	28078000	31792000	27082000
445	TRUE	Empty	Acid phosphatase OS=Homo sapiens OX=9606 GN=ACP1 PE=1 SV=1	G5E9R5 (+1)	ACP1	9 kDa		0.042	1.5	[]	unknown	2451100	2432600	2918200	4842700	3442200	3644400
458	TRUE	Empty	Voltage-dependent anion-selective channel protein 1 OS=Homo sapiens OX=9606 GN=VDAC1 PE=1 SV=2	P21796	VDAC1	31 kDa		0.057	1.5	[]	unknown	5030900	6849500	9701900	11073000	10518000	10874000
526.1	TRUE	Empty	ADP/ATP translocase 2 OS=Homo sapiens OX=9606 GN=SLC25A5 PE=1 SV=7	P05141	SLC25A5	33 kDa	TRUE	0.061	1.5	[]	unknown	21889000	18994000	14367000	32966000	25811000	23845000
470	TRUE	Empty	Vimentin OS=Homo sapiens OX=9606 GN=VIM PE=1 SV=4	P08670	VIM	54 kDa	TRUE	0.069	1.5	[]	unknown	4368600	8373700	7264600	9794300	9038600	10707000
468	TRUE	Empty	T-complex protein 1 subunit epsilon OS=Homo sapiens OX=9606 GN=CCT5 PE=1 SV=1	P48643	CCT5	60 kDa		0.076	1.5	[]	unknown	8326500	7727900	8885800	15454000	11498000	9939400
455	TRUE	Empty	T-complex protein 1 subunit delta OS=Homo sapiens OX=9606 GN=CCT4 PE=1 SV=4	P50991	CCT4	58 kDa		0.086	1.5	[]	unknown	4353900	6802100	7750100	9396900	11220000	7853800
680.1	TRUE	Empty	Heterogeneous nuclear ribonucleoprotein H2 OS=Homo sapiens OX=9606 GN=HNRNPH2 PE=1 SV=1	P55795	HNRNPH2	49 kDa	TRUE	0.093	1.5	[]	unknown	19200000	17839000	13093000	30810000	19967000	23598000
526.2	TRUE	Empty	ADP/ATP translocase 1 OS=Homo sapiens OX=9606 GN=SLC25A4 PE=1 SV=4	P12235	SLC25A4	33 kDa	TRUE	0.094	1.5	[]	unknown	16667000	15506000	13744000	28559000	19218000	19271000
434	TRUE	Empty	40S ribosomal protein S9 OS=Homo sapiens OX=9606 GN=RPS9 PE=1 SV=3	P46781	RPS9	23 kDa		0.12	1.5	[]	unknown	10480000	12269000	8848100	15016000	21672000	12242000
485	TRUE	Empty	Prefoldin subunit 2 OS=Homo sapiens OX=9606 GN=PFDN2 PE=1 SV=1	Q9UHV9	PFDN2	17 kDa		0.15	1.5	[]	unknown	2114300	3389200	4842700	4313900	4992500	5700200
454.2	TRUE	Empty	RNA-binding protein 39 OS=Homo sapiens OX=9606 GN=RBM39 PE=1 SV=2	Q14498	RBM39	59 kDa	TRUE	0.16	1.5	[]	unknown	9658100	15421000	13082000	18857000	23846000	13397000
463	TRUE	Empty	Histone H2AX OS=Homo sapiens OX=9606 GN=H2AX PE=1 SV=2	P16104	H2AX	15 kDa	TRUE	0.17	1.5	[]	unknown	28741000	21608000	22331000	33830000	25731000	48523000
473	TRUE	Empty	60S ribosomal protein L35a OS=Homo sapiens OX=9606 GN=RPL35A PE=1 SV=2	P18077	RPL35A	13 kDa		0.18	1.5	[]	unknown	11443000	6481900	9951000	14405000	17154000	9416000
481	TRUE	Empty	Peroxiredoxin-2 OS=Homo sapiens OX=9606 GN=PRDX2 PE=1 SV=5	P32119	PRDX2	22 kDa	TRUE	0.19	1.5	[]	unknown	5799400	6754600	5770800	12380000	7381400	6961700
459	TRUE	Empty	60S acidic ribosomal protein P2 OS=Homo sapiens OX=9606 GN=RPLP2 PE=1 SV=1	P05387	RPLP2	12 kDa		0.2	1.5	[]	unknown	11363000	38851000	40585000	47641000	50008000	38811000
472	TRUE	Empty	Elongation factor 2 OS=Homo sapiens OX=9606 GN=EEF2 PE=1 SV=4	P13639	EEF2	95 kDa	TRUE	0.21	1.5	[]	unknown	4190600	10796000	14768000	15670000	14301000	13848000
461	TRUE	Empty	Stomatin-like protein 2, mitochondrial OS=Homo sapiens OX=9606 GN=STOML2 PE=1 SV=1	Q9UJZ1	STOML2	39 kDa		0.21	1.5	[]	unknown	1365600	1408200	3126400	3501600	2514900	2799100
467	TRUE	Empty	40S ribosomal protein S15a OS=Homo sapiens OX=9606 GN=RPS15A PE=1 SV=2	P62244	RPS15A	15 kDa		0.22	1.5	[]	unknown	6466700	11507000	17076000	15537000	21832000	14501000
462	TRUE	Empty	Histone deacetylase 1 OS=Homo sapiens OX=9606 GN=HDAC1 PE=1 SV=1	Q13547 (+1)	HDAC1	55 kDa		0.24	1.5	[]	unknown	4737600	5203600	5717200	6991400	11352000	5041300
482	TRUE	Empty	Importin subunit beta-1 OS=Homo sapiens OX=9606 GN=KPNB1 PE=1 SV=2	Q14974	KPNB1	97 kDa		0.25	1.5	[]	unknown	1857400	6763200	6620200	6817400	6899000	8443200
439	TRUE	Empty	60S ribosomal protein L11 OS=Homo sapiens OX=9606 GN=RPL11 PE=1 SV=2	P62913	RPL11	20 kDa		0.27	1.5	[]	unknown	3838200	11577000	12107000	16278000	17308000	8604900
442	TRUE	Empty	Protein FRG1 OS=Homo sapiens OX=9606 GN=FRG1 PE=1 SV=1	Q14331	FRG1	29 kDa		0.27	1.5	[]	unknown	2697300	8659900	7110700	6614600	12936000	8743600
443	TRUE	Empty	Calnexin OS=Homo sapiens OX=9606 GN=CANX PE=1 SV=1	A0A7P0T937 (+3)	CANX	67 kDa		0.27	1.5	[]	unknown	6621700	9694100	7314500	7876100	18193000	10125000
535.1	TRUE	Empty	RNA-binding protein FUS OS=Homo sapiens OX=9606 GN=FUS PE=1 SV=1	P35637	FUS	53 kDa	TRUE	0.29	1.5	[]	unknown	7620000	47406000	60795000	69863000	54255000	52804000
448	TRUE	Empty	Proteasome subunit alpha type-4 OS=Homo sapiens OX=9606 GN=PSMA4 PE=1 SV=1	P25789	PSMA4	29 kDa		0.29	1.5	[]	unknown	16087000	9918000	7708200	12462000	25306000	13535000
626.1	TRUE	Empty	SWISS-PROT:P13647 Tax_Id=9606 Gene_Symbol=KRT5 Keratin, type II cytoskeletal 5	CON__P13647		62 kDa	TRUE	0.29	1.5	[]	unknown	3137500	8522300	12695000	13233000	9009600	13634000
580.4	TRUE	Empty	Histone H3.2 OS=Homo sapiens OX=9606 GN=H3C15 PE=1 SV=3	Q71DI3	H3C15	15 kDa	TRUE	0.3	1.5	[]	unknown	7063200	24487000	16108000	15501000	25182000	31032000
466	TRUE	Empty	Lamina-associated polypeptide 2, isoforms beta/gamma OS=Homo sapiens OX=9606 GN=TMPO PE=1 SV=2	P42167	TMPO	51 kDa		0.35	1.5	[]	unknown	3836700	4489500	5723800	4658000	11061000	5133900
452	TRUE	Empty	ATP-dependent RNA helicase A OS=Homo sapiens OX=9606 GN=DHX9 PE=1 SV=4	Q08211	DHX9	141 kDa		0.38	1.5	[]	unknown	2	5215000	6048600	5897600	4603600	6543400
438	TRUE	Empty	Flap endonuclease 1 OS=Homo sapiens OX=9606 GN=FEN1 PE=1 SV=1	P39748	FEN1	43 kDa		0.38	1.5	[]	unknown	2	5062000	7282500	5356600	7150300	6424300
545.2	TRUE	Empty	Heat shock protein 105 kDa OS=Homo sapiens OX=9606 GN=HSPH1 PE=1 SV=1	Q92598	HSPH1	97 kDa	TRUE	0.39	1.5	[]	unknown	2	4351300	5162600	5366800	4177400	4737200
433	TRUE	Empty	Proteasome subunit alpha type-7 OS=Homo sapiens OX=9606 GN=PSMA7 PE=1 SV=1	O14818	PSMA7	28 kDa		0.39	1.5	[]	unknown	2	4503900	6265600	7240000	4638300	4806500
450	TRUE	Empty	Chloride intracellular channel protein 1 OS=Homo sapiens OX=9606 GN=CLIC1 PE=1 SV=4	O00299	CLIC1	27 kDa		0.39	1.5	[]	unknown	2	4026400	4421100	3753300	3709100	5362300
453	TRUE	Empty	26S proteasome non-ATPase regulatory subunit 7 OS=Homo sapiens OX=9606 GN=PSMD7 PE=1 SV=2	P51665	PSMD7	37 kDa		0.39	1.5	[]	unknown	2	3463700	4235400	4247100	4209100	3154200
477.2	TRUE	Empty	Nucleosome assembly protein 1-like 1 OS=Homo sapiens OX=9606 GN=NAP1L1 PE=1 SV=1	B7Z9C2 (+5)	NAP1L1	41 kDa	TRUE	0.4	1.5	[]	unknown	2	4201000	5751100	5165400	5647900	4135100
437	TRUE	Empty	Eukaryotic translation initiation factor 3 subunit K OS=Homo sapiens OX=9606 GN=EIF3K PE=1 SV=1	K7ERF1 (+2)	EIF3K	22 kDa		0.4	1.5	[]	unknown	2	3923400	3834900	3739100	5374500	2835200
460	TRUE	Empty	ELAV-like protein 1 OS=Homo sapiens OX=9606 GN=ELAVL1 PE=1 SV=2	Q15717	ELAVL1	36 kDa		0.4	1.5	[]	unknown	2	4709500	5342300	5324700	3852200	5869200
476	TRUE	Empty	U2 small nuclear ribonucleoprotein A' OS=Homo sapiens OX=9606 GN=SNRPA1 PE=1 SV=2	P09661	SNRPA1	28 kDa		0.42	1.5	[]	unknown	2	3264700	4642000	3663900	4204800	3736000
444	TRUE	Empty	ATP-binding cassette sub-family D member 3 OS=Homo sapiens OX=9606 GN=ABCD3 PE=1 SV=2	A0A3B3ITW3 (+1)	ABCD3	75 kDa		0.42	1.5	[]	unknown	3307300	2	3370300	2836300	4819800	2562000
475	TRUE	Empty	X-ray repair cross-complementing protein 6 OS=Homo sapiens OX=9606 GN=XRCC6 PE=1 SV=2	P12956	XRCC6	70 kDa		0.43	1.5	[]	unknown	2	6068600	4152000	4409300	5782700	4809400
451	TRUE	Empty	Protein disulfide-isomerase OS=Homo sapiens OX=9606 GN=P4HB PE=1 SV=1	A0A7P0TA35 (+3)	P4HB	61 kDa		0.43	1.5	[]	unknown	2	2890300	5379000	5143700	4009100	3392300
436	TRUE	Empty	Hsc70-interacting protein (Fragment) OS=Homo sapiens OX=9606 GN=ST13 PE=1 SV=1	H7C3I1 (+1)	ST13	16 kDa		0.43	1.5	[]	unknown	2	9047900	6659600	7939100	11201000	5053800
486	TRUE	Empty	Cytoskeleton-associated protein 4 OS=Homo sapiens OX=9606 GN=CKAP4 PE=1 SV=2	Q07065	CKAP4	66 kDa		0.43	1.5	[]	unknown	2	2748700	3350500	3068300	2935700	2841600
533.1	TRUE	Empty	Poly(U)-binding-splicing factor PUF60 OS=Homo sapiens OX=9606 GN=PUF60 PE=1 SV=1	Q9UHX1	PUF60	60 kDa	TRUE	0.45	1.5	[]	unknown	5525800	6204300	6169900	5227600	15371000	5689600
469	TRUE	Empty	Adenosylhomocysteinase OS=Homo sapiens OX=9606 GN=AHCY PE=1 SV=4	P23526	AHCY	48 kDa		0.45	1.5	[]	unknown	2	3689700	6624200	5984800	4627500	4621900
449	TRUE	Empty	Spindlin-2A OS=Homo sapiens OX=9606 GN=SPIN2A PE=1 SV=3	Q99865 (+1)	SPIN2A	29 kDa	TRUE	0.48	1.5	[]	unknown	4058200	12102000	12751000	26205000	9083000	8656200
441	TRUE	Empty	RNA-binding protein 25 OS=Homo sapiens OX=9606 GN=RBM25 PE=1 SV=3	P49756	RBM25	100 kDa		0.49	1.5	[]	unknown	3036800	2834800	2519900	2372700	8181600	2306300
474	TRUE	Empty	Splicing factor U2AF 35 kDa subunit OS=Homo sapiens OX=9606 GN=U2AF1 PE=1 SV=3	Q01081	U2AF1	28 kDa		0.61	1.5	[]	unknown	11254000	11789000	10952000	9410800	35761000	4739700
464	TRUE	Empty	Serpin H1 OS=Homo sapiens OX=9606 GN=SERPINH1 PE=1 SV=2	P50454	SERPINH1	46 kDa		0.62	1.5	[]	unknown	2	4841200	3749700	5537900	2	7233100
471	TRUE	Empty	Proteasome subunit beta type-1 OS=Homo sapiens OX=9606 GN=PSMB1 PE=1 SV=2	P20618	PSMB1	26 kDa		0.63	1.5	[]	unknown	2	1907100	2852700	3573200	2	3447000
479	TRUE	Empty	Aconitate hydratase, mitochondrial OS=Homo sapiens OX=9606 GN=ACO2 PE=1 SV=1	A0A7I2V3F1 (+6)	ACO2	86 kDa		0.64	1.5	[]	unknown	2	1478500	2594500	3091100	2861200	2
483	TRUE	Empty	Developmentally-regulated GTP-binding protein 1 OS=Homo sapiens OX=9606 GN=DRG1 PE=1 SV=1	Q9Y295	DRG1	41 kDa		0.65	1.5	[]	unknown	2	2799000	2247500	2917700	4418000	2
480	TRUE	Empty	Protein SON OS=Homo sapiens OX=9606 GN=SON PE=1 SV=4	P18583	SON	264 kDa		0.65	1.5	[]	unknown	2771400	2	3426500	3461300	5583400	2
519	TRUE	Empty	T-complex protein 1 subunit gamma OS=Homo sapiens OX=9606 GN=CCT3 PE=1 SV=1	B4DUR8 (+1)	CCT3	56 kDa		0.0026	1.4	[]	unknown	5399600	5838500	5075500	7416500	7949700	7207700
447.4	TRUE	Empty	Heat shock protein HSP 90-beta OS=Homo sapiens OX=9606 GN=HSP90AB1 PE=1 SV=4	P08238	HSP90AB1	83 kDa	TRUE	0.043	1.4	[]	unknown	15672000	13922000	17237000	22891000	24258000	18086000
495	TRUE	Empty	ATP synthase subunit O, mitochondrial OS=Homo sapiens OX=9606 GN=ATP5PO PE=1 SV=1	P48047	ATP5PO	23 kDa		0.044	1.4	[]	unknown	5236700	5191500	4177700	8149500	6049000	6647600
512	TRUE	Empty	Elongation factor Tu, mitochondrial OS=Homo sapiens OX=9606 GN=TUFM PE=1 SV=2	P49411	TUFM	50 kDa		0.069	1.4	[]	unknown	5492900	5687200	6595300	10068000	7571900	7223200
492	TRUE	Empty	Cytoskeleton-associated protein 5 OS=Homo sapiens OX=9606 GN=CKAP5 PE=1 SV=3	Q14008	CKAP5	226 kDa		0.07	1.4	[]	unknown	2071800	2782400	2917800	4328000	3040800	3753600
538	TRUE	Empty	Sarcoplasmic/endoplasmic reticulum calcium ATPase 2 OS=Homo sapiens OX=9606 GN=ATP2A2 PE=1 SV=1	P16615	ATP2A2	115 kDa		0.074	1.4	[]	unknown	3148300	2925100	2729700	4665600	4048700	3224500
526.3	TRUE	Empty	ADP/ATP translocase 3 OS=Homo sapiens OX=9606 GN=SLC25A6 PE=1 SV=4	P12236	SLC25A6	33 kDa	TRUE	0.077	1.4	[]	unknown	16926000	13816000	11531000	21764000	16209000	20816000
506	TRUE	Empty	Nucleophosmin OS=Homo sapiens OX=9606 GN=NPM1 PE=1 SV=1	A0A7I2V5S2 (+2)	NPM1	34 kDa		0.084	1.4	[]	unknown	12209000	15468000	15740000	22015000	23487000	15808000
494	TRUE	Empty	26S proteasome non-ATPase regulatory subunit 2 OS=Homo sapiens OX=9606 GN=PSMD2 PE=1 SV=3	Q13200	PSMD2	100 kDa		0.084	1.4	[]	unknown	2772100	2582800	3359100	4874600	4371200	3212600
520	TRUE	Empty	26S proteasome non-ATPase regulatory subunit 3 OS=Homo sapiens OX=9606 GN=PSMD3 PE=1 SV=2	O43242	PSMD3	61 kDa		0.089	1.4	[]	unknown	1915400	3035100	2780900	4104700	3136300	3457000
493	TRUE	Empty	40S ribosomal protein S16 OS=Homo sapiens OX=9606 GN=RPS16 PE=1 SV=2	P62249	RPS16	16 kDa		0.096	1.4	[]	unknown	19078000	34027000	33354000	35838000	46258000	41615000
531	TRUE	Empty	Prohibitin OS=Homo sapiens OX=9606 GN=PHB PE=1 SV=1	P35232	PHB	30 kDa		0.1	1.4	[]	unknown	3119900	5495000	5031600	6458400	5630700	6516000
539	TRUE	Empty	Heterogeneous nuclear ribonucleoprotein M OS=Homo sapiens OX=9606 GN=HNRNPM PE=1 SV=3	P52272	HNRNPM	78 kDa		0.11	1.4	[]	unknown	5967000	9578500	11022000	11591000	12297000	12126000
540	TRUE	Empty	Prohibitin-2 OS=Homo sapiens OX=9606 GN=PHB2 PE=1 SV=2	Q99623	PHB2	33 kDa		0.13	1.4	[]	unknown	3374800	5104500	5137400	6089900	7226300	5129000
534	TRUE	Empty	Endoplasmic reticulum chaperone BiP OS=Homo sapiens OX=9606 GN=HSPA5 PE=1 SV=2	P11021	HSPA5	72 kDa	TRUE	0.14	1.4	[]	unknown	6519300	8346500	11216000	12981000	12647000	9866800
532	TRUE	Empty	Ubiquitin-associated protein 2-like OS=Homo sapiens OX=9606 GN=UBAP2L PE=1 SV=2	F8W726 (+1)	UBAP2L	114 kDa		0.14	1.4	[]	unknown	3092100	4548400	4547400	6825600	4674900	5115700
553.1	TRUE	Empty	Eukaryotic initiation factor 4A-I OS=Homo sapiens OX=9606 GN=EIF4A1 PE=1 SV=1	P60842	EIF4A1	46 kDa	TRUE	0.15	1.4	[]	unknown	5253100	9155000	11207000	14190000	10142000	12570000
553.2	TRUE	Empty	RNA helicase OS=Homo sapiens OX=9606 GN=EIF4A2 PE=1 SV=1	E7EQG2 (+1)	EIF4A2	41 kDa	TRUE	0.15	1.4	[]	unknown	4569100	10861000	11197000	12721000	12334000	13136000
499	TRUE	Empty	Histone H2A.Z OS=Homo sapiens OX=9606 GN=H2AZ1 PE=1 SV=2	P0C0S5 (+1)	H2AZ1	14 kDa	TRUE	0.16	1.4	[]	unknown	28741000	27056000	35410000	37368000	57186000	35130000
508	TRUE	Empty	Coordinator of PRMT5 and differentiation stimulator OS=Homo sapiens OX=9606 GN=COPRS PE=1 SV=3	Q9NQ92	COPRS	20 kDa		0.16	1.4	[]	unknown	9215100	6116500	7246000	13210000	7828200	10705000
514	TRUE	Empty	40S ribosomal protein S27 OS=Homo sapiens OX=9606 GN=RPS27 PE=1 SV=3	P42677	RPS27	9 kDa		0.16	1.4	[]	unknown	11526000	10183000	9053600	17731000	15264000	9978400
503	TRUE	Empty	Cytochrome c1, heme protein, mitochondrial OS=Homo sapiens OX=9606 GN=CYC1 PE=1 SV=3	P08574	CYC1	35 kDa		0.16	1.4	[]	unknown	2880800	3817400	4466800	6211300	5844800	3749300
496	TRUE	Empty	E3 ubiquitin-protein ligase RBBP6 (Fragment) OS=Homo sapiens OX=9606 GN=RBBP6 PE=1 SV=1	A0A2R8Y880 (+1)	RBBP6	197 kDa		0.2	1.4	[]	unknown	3247400	4123100	3524300	7111300	4323200	4107400
513	TRUE	Empty	40S ribosomal protein S3 OS=Homo sapiens OX=9606 GN=RPS3 PE=1 SV=2	P23396	RPS3	27 kDa		0.21	1.4	[]	unknown	17999000	19021000	17269000	34010000	24234000	17678000
498	TRUE	Empty	Eukaryotic translation initiation factor 3 subunit G OS=Homo sapiens OX=9606 GN=EIF3G PE=1 SV=2	O75821	EIF3G	36 kDa		0.21	1.4	[]	unknown	2199000	4128100	4355500	4414200	6547500	4240100
509	TRUE	Empty	Very-long-chain (3R)-3-hydroxyacyl-CoA dehydratase 3 OS=Homo sapiens OX=9606 GN=HACD3 PE=1 SV=2	Q9P035	HACD3	43 kDa		0.21	1.4	[]	unknown	2290400	2792600	1990500	2607400	4504800	2812200
530	TRUE	Empty	Pyruvate kinase PKM OS=Homo sapiens OX=9606 GN=PKM PE=1 SV=4	P14618	PKM	58 kDa		0.25	1.4	[]	unknown	5168900	8904000	11784000	14476000	9591000	11350000
537	TRUE	Empty	NF-kappa-B-activating protein (Fragment) OS=Homo sapiens OX=9606 GN=NKAP PE=1 SV=1	A0A494C050 (+1)	NKAP	47 kDa		0.25	1.4	[]	unknown	8247500	4585400	6329200	6608100	11158000	8229100
511	TRUE	Empty	40S ribosomal protein S4, X isoform OS=Homo sapiens OX=9606 GN=RPS4X PE=1 SV=2	P62701	RPS4X	30 kDa		0.26	1.4	[]	unknown	7267400	20112000	11276000	19188000	18578000	16313000
510	TRUE	Empty	60S ribosomal protein L21 OS=Homo sapiens OX=9606 GN=RPL21 PE=1 SV=2	P46778	RPL21	19 kDa		0.27	1.4	[]	unknown	24392000	26970000	7498800	28294000	27050000	27202000
500	TRUE	Empty	40S ribosomal protein SA OS=Homo sapiens OX=9606 GN=RPSA PE=1 SV=1	A0A0C4DG17 (+2)	RPSA	33 kDa		0.31	1.4	[]	unknown	2165000	7020200	7974800	9095400	6076800	9193500
516	TRUE	Empty	Fructose-bisphosphate aldolase A OS=Homo sapiens OX=9606 GN=ALDOA PE=1 SV=2	P04075	ALDOA	39 kDa		0.36	1.4	[]	unknown	2487900	12530000	10639000	12808000	10300000	12515000
501	TRUE	Empty	60S acidic ribosomal protein P0 OS=Homo sapiens OX=9606 GN=RPLP0 PE=1 SV=1	P05388	RPLP0	34 kDa		0.41	1.4	[]	unknown	3050700	17340000	10749000	13931000	19141000	11116000
533.2	TRUE	Empty	60 kDa poly(U)-binding-splicing factor (Fragment) OS=Homo sapiens OX=9606 GN=PUF60 PE=1 SV=8	E9PQ56	PUF60	34 kDa	TRUE	0.41	1.4	[]	unknown	5664800	7069800	8645500	7536600	15868000	6530200
515	TRUE	Empty	40S ribosomal protein S17 OS=Homo sapiens OX=9606 PE=3 SV=2	H3BNC9 (+1)		65 kDa		0.41	1.4	[]	unknown	5743900	17764000	13210000	14115000	24845000	12170000
518	TRUE	Empty	Splicing regulatory glutamine/lysine-rich protein 1 OS=Homo sapiens OX=9606 GN=SREK1 PE=1 SV=1	Q8WXA9	SREK1	59 kDa		0.44	1.4	[]	unknown	2150600	2834400	2382100	2063500	5566200	2582200
488	TRUE	Empty	RNA helicase OS=Homo sapiens OX=9606 GN=DHX30 PE=1 SV=1	H7BXY3 (+1)	DHX30	131 kDa		0.44	1.4	[]	unknown	2	2150500	1952200	2341600	1867000	1721900
502	TRUE	Empty	Cleavage and polyadenylation specificity factor subunit 5 OS=Homo sapiens OX=9606 GN=NUDT21 PE=1 SV=1	O43809	NUDT21	26 kDa		0.45	1.4	[]	unknown	8279800	6196100	6562500	6182200	16812000	6793600
588.1	TRUE	Empty	14-3-3 protein beta/alpha OS=Homo sapiens OX=9606 GN=YWHAB PE=1 SV=3	P31946	YWHAB	28 kDa	TRUE	0.45	1.4	[]	unknown	2	10841000	10523000	9110300	9845600	11439000
489	TRUE	Empty	Tryptophan--tRNA ligase, cytoplasmic OS=Homo sapiens OX=9606 GN=WARS1 PE=1 SV=2	P23381	WARS1	53 kDa		0.45	1.4	[]	unknown	2	2655600	3454700	2494100	3317900	2997500
497	TRUE	Empty	Threonine--tRNA ligase 1, cytoplasmic OS=Homo sapiens OX=9606 GN=TARS1 PE=1 SV=3	P26639	TARS1	83 kDa		0.46	1.4	[]	unknown	2	3072200	2526700	2876500	2215000	2879300
371.2	TRUE	Empty	Cofilin-2 OS=Homo sapiens OX=9606 GN=CFL2 PE=1 SV=1	Q9Y281	CFL2	19 kDa	TRUE	0.47	1.4	[]	unknown	6524200	9852000	19406000	9224600	15511000	26014000
505	TRUE	Empty	RNA transcription, translation and transport factor protein OS=Homo sapiens OX=9606 GN=RTRAF PE=1 SV=1	Q9Y224	RTRAF	28 kDa		0.48	1.4	[]	unknown	2	4957300	5624900	6062900	4213500	4680800
487	TRUE	Empty	Transformer-2 protein homolog beta OS=Homo sapiens OX=9606 GN=TRA2B PE=1 SV=1	P62995	TRA2B	34 kDa		0.48	1.4	[]	unknown	2529900	12699000	10163000	9042000	19874000	7900900
490	TRUE	Empty	40S ribosomal protein S26 OS=Homo sapiens OX=9606 GN=RPS26 PE=1 SV=3	P62854	RPS26	13 kDa		0.49	1.4	[]	unknown	2	16435000	29756000	24888000	21802000	19645000
522	TRUE	Empty	Ras GTPase-activating protein-binding protein 1 OS=Homo sapiens OX=9606 GN=G3BP1 PE=1 SV=1	A0A7I2V5M7 (+2)	G3BP1	53 kDa		0.5	1.4	[]	unknown	2	6889900	6534900	5110900	6993900	6439900
527	TRUE	Empty	60S ribosomal protein L27a OS=Homo sapiens OX=9606 GN=RPL27A PE=1 SV=2	P46776	RPL27A	17 kDa		0.5	1.4	[]	unknown	29878000	17277000	20253000	9541900	43112000	39892000
521	TRUE	Empty	WD repeat-containing protein 26 OS=Homo sapiens OX=9606 GN=WDR26 PE=1 SV=2	A0A499FIZ0 (+3)	WDR26	81 kDa		0.5	1.4	[]	unknown	2	3398800	3381400	3453500	3342300	2582300
517	TRUE	Empty	Dynactin subunit 2 OS=Homo sapiens OX=9606 GN=DCTN2 PE=1 SV=1	A0A7I2V4H4 (+3)	DCTN2	42 kDa		0.5	1.4	[]	unknown	2	3737700	2548600	3027700	2731600	2958200
478.1	TRUE	Empty	Heterogeneous nuclear ribonucleoprotein L OS=Homo sapiens OX=9606 GN=HNRNPL PE=1 SV=2	P14866	HNRNPL	64 kDa	TRUE	0.51	1.4	[]	unknown	2	10124000	7160800	8129000	9262100	6586400
529	TRUE	Empty	Ras GTPase-activating protein-binding protein 2 (Fragment) OS=Homo sapiens OX=9606 GN=G3BP2 PE=1 SV=1	A0A7I2V382 (+4)	G3BP2	8 kDa		0.53	1.4	[]	unknown	2	7044700	9087900	7127100	9045500	5926500
542	TRUE	Empty	U4/U6.U5 tri-snRNP-associated protein 1 OS=Homo sapiens OX=9606 GN=SART1 PE=1 SV=1	O43290	SART1	90 kDa		0.55	1.4	[]	unknown	2	5345800	4766200	3581400	5894000	4195200
523	TRUE	Empty	Phosphoglycerate mutase 1 OS=Homo sapiens OX=9606 GN=PGAM1 PE=1 SV=2	P18669	PGAM1	29 kDa		0.55	1.4	[]	unknown	2	5896400	12035000	7204000	8849000	8697700
528	TRUE	Empty	Triosephosphate isomerase OS=Homo sapiens OX=9606 GN=TPI1 PE=1 SV=4	P60174	TPI1	27 kDa		0.55	1.4	[]	unknown	2	3091000	4927700	4684800	2876400	3427500
524	TRUE	Empty	Splicing factor U2AF 65 kDa subunit OS=Homo sapiens OX=9606 GN=U2AF2 PE=1 SV=4	P26368	U2AF2	54 kDa		0.57	1.4	[]	unknown	8843800	13673000	11609000	10660000	28962000	7384600
525	TRUE	Empty	Guanine nucleotide-binding protein-like 3-like protein OS=Homo sapiens OX=9606 GN=GNL3L PE=1 SV=1	A0A6I8PL80 (+2)	GNL3L	61 kDa		0.62	1.4	[]	unknown	2	2827000	2425600	1578200	4141600	1502300
491	TRUE	Empty	Ubiquitin-conjugating enzyme E2 L3 OS=Homo sapiens OX=9606 GN=UBE2L3 PE=1 SV=1	P68036	UBE2L3	18 kDa		0.65	1.4	[]	unknown	2	3724700	2819200	5255400	2	4124200
504	TRUE	Empty	F-actin-capping protein subunit beta OS=Homo sapiens OX=9606 GN=CAPZB PE=1 SV=2	B1AK87 (+2)	CAPZB	27 kDa		0.66	1.4	[]	unknown	2	3888000	3660600	2	5228000	5450500
507	TRUE	Empty	Translation machinery-associated protein 16 OS=Homo sapiens OX=9606 GN=TMA16 PE=1 SV=1	D6RA57 (+2)	TMA16	17 kDa		0.8	1.4	[]	unknown	2	4648800	3786300	2	11892000	2
536	TRUE	Empty	Serine/Arginine-related protein 53 OS=Homo sapiens OX=9606 GN=RSRC1 PE=4 SV=1	A0A804HJC0 (+5)	RSRC1	34 kDa		0.84	1.4	[]	unknown	4966600	2	2	2	6757700	2
565	TRUE	Empty	RNA helicase OS=Homo sapiens OX=9606 GN=DDX17 PE=1 SV=1	A0A1X7SBZ2 (+2)	DDX17	80 kDa	TRUE	0.019	1.3	[]	unknown	7220300	8110500	9482300	10795000	11087000	10616000
547	TRUE	Empty	T-complex protein 1 subunit alpha OS=Homo sapiens OX=9606 GN=TCP1 PE=1 SV=1	P17987	TCP1	60 kDa		0.043	1.3	[]	unknown	4745800	6628200	5275600	7957000	6819300	7581200
564	TRUE	Empty	DEAD box protein 5 OS=Homo sapiens OX=9606 GN=DDX5 PE=1 SV=1	J3KTA4 (+1)	DDX5	69 kDa	TRUE	0.18	1.3	[]	unknown	5218200	6738200	8397800	10151000	9452300	7096400
587	TRUE	Empty	Mitochondrial 2-oxoglutarate/malate carrier protein (Fragment) OS=Homo sapiens OX=9606 GN=SLC25A11 PE=1 SV=1	I3L1P8 (+1)	SLC25A11	32 kDa		0.18	1.3	[]	unknown	4336800	2853300	3068000	4601600	4622300	3713000
546	TRUE	Empty	60S ribosomal protein L7a OS=Homo sapiens OX=9606 GN=RPL7A PE=1 SV=2	P62424	RPL7A	30 kDa		0.19	1.3	[]	unknown	4594600	8327400	9741000	9475700	11386000	9665600
552	TRUE	Empty	T-complex protein 1 subunit eta OS=Homo sapiens OX=9606 GN=CCT7 PE=1 SV=2	Q99832	CCT7	59 kDa		0.2	1.3	[]	unknown	3359000	6037700	6205700	8264700	6176400	6426300
577	TRUE	Empty	D-3-phosphoglycerate dehydrogenase OS=Homo sapiens OX=9606 GN=PHGDH PE=1 SV=1	A0A286YF22 (+1)	PHGDH	56 kDa		0.2	1.3	[]	unknown	5284400	5612800	8288300	9490600	7303700	7736600
582	TRUE	Empty	Activator of 90 kDa heat shock protein ATPase homolog 1 (Fragment) OS=Homo sapiens OX=9606 GN=AHSA1 PE=1 SV=1	H0YJG7 (+1)	AHSA1	24 kDa		0.2	1.3	[]	unknown	5085500	4425300	2798700	4809900	5596200	5210300
573	TRUE	Empty	60 kDa chaperonin OS=Homo sapiens OX=9606 GN=HSPD1 PE=1 SV=1	A0A7I2V2X6 (+1)	HSPD1	58 kDa		0.22	1.3	[]	unknown	5314500	10779000	9745500	11227000	11244000	10708000
572.2	TRUE	Empty	rRNA 2'-O-methyltransferase fibrillarin OS=Homo sapiens OX=9606 GN=FBL PE=1 SV=2	P22087	FBL	34 kDa	TRUE	0.22	1.3	[]	unknown	6061300	10979000	10401000	14212000	11038000	10640000
551	TRUE	Empty	Dolichyl-diphosphooligosaccharide--protein glycosyltransferase subunit 2 OS=Homo sapiens OX=9606 GN=RPN2 PE=1 SV=3	P04844	RPN2	69 kDa		0.22	1.3	[]	unknown	1702300	3478200	1980400	3011400	3319700	3248300
543	TRUE	Empty	T-complex protein 1 subunit beta OS=Homo sapiens OX=9606 GN=CCT2 PE=1 SV=4	P78371	CCT2	57 kDa		0.24	1.3	[]	unknown	3848100	6485300	9548600	8799900	8736600	9273800
578	TRUE	Empty	Peroxiredoxin-6 OS=Homo sapiens OX=9606 GN=PRDX6 PE=1 SV=3	P30041	PRDX6	25 kDa		0.24	1.3	[]	unknown	6589800	6223800	8188900	8787500	6830300	11177000
541.2	TRUE	Empty	Spindlin-1 OS=Homo sapiens OX=9606 GN=SPIN1 PE=1 SV=3	Q9Y657	SPIN1	30 kDa	TRUE	0.27	1.3	[]	unknown	5344100	12386000	11282000	11671000	14230000	12055000
556	TRUE	Empty	Eukaryotic translation initiation factor 4B OS=Homo sapiens OX=9606 GN=EIF4B PE=1 SV=1	E7EX17 (+1)	EIF4B	70 kDa		0.28	1.3	[]	unknown	11136000	28192000	20699000	30359000	23657000	25758000
557	TRUE	Empty	Glyceraldehyde-3-phosphate dehydrogenase OS=Homo sapiens OX=9606 GN=GAPDH PE=1 SV=3	P04406	GAPDH	36 kDa		0.28	1.3	[]	unknown	7538600	14869000	18767000	20805000	16124000	17672000
576	TRUE	Empty	40S ribosomal protein S3a OS=Homo sapiens OX=9606 GN=RPS3A PE=1 SV=2	P61247	RPS3A	30 kDa		0.28	1.3	[]	unknown	6185200	8859100	9721700	8914200	9248100	13589000
558	TRUE	Empty	T-complex protein 1 subunit theta OS=Homo sapiens OX=9606 GN=CCT8 PE=1 SV=4	P50990	CCT8	60 kDa		0.29	1.3	[]	unknown	3072300	6686900	7493600	8631100	7816600	6377600
588.2	TRUE	Empty	14-3-3 protein epsilon OS=Homo sapiens OX=9606 GN=YWHAE PE=1 SV=1	P62258	YWHAE	29 kDa	TRUE	0.3	1.3	[]	unknown	4041500	10128000	10661000	11993000	10442000	10205000
637.1	TRUE	Empty	Y-box-binding protein 1 OS=Homo sapiens OX=9606 GN=YBX1 PE=1 SV=3	P67809	YBX1	36 kDa	TRUE	0.36	1.3	[]	unknown	3620200	10960000	9689800	11514000	10971000	9160500
562	TRUE	Empty	40S ribosomal protein S14 (Fragment) OS=Homo sapiens OX=9606 GN=RPS14 PE=1 SV=1	A0A2R8Y811 (+1)	RPS14	16 kDa		0.4	1.3	[]	unknown	7432600	17121000	14761000	14789000	23779000	13203000
677.1	TRUE	Empty	Methylosome protein 50 (Fragment) OS=Homo sapiens OX=9606 GN=WDR77 PE=1 SV=1	H0Y711	WDR77	31 kDa	TRUE	0.41	1.3	[]	unknown	89493000	260330000	156220000	263140000	241560000	162070000
586	TRUE	Empty	60S ribosomal protein L35 OS=Homo sapiens OX=9606 GN=RPL35 PE=1 SV=2	P42766	RPL35	15 kDa		0.42	1.3	[]	unknown	22788000	34529000	14732000	24792000	38010000	28080000
637.2	TRUE	Empty	Y-box-binding protein 3 OS=Homo sapiens OX=9606 GN=YBX3 PE=1 SV=4	P16989	YBX3	40 kDa	TRUE	0.43	1.3	[]	unknown	3620200	8290600	7933000	7904000	10413000	6520600
550	TRUE	Empty	Non-POU domain-containing octamer-binding protein OS=Homo sapiens OX=9606 GN=NONO PE=1 SV=1	A0A7I2V4J2 (+3)	NONO	54 kDa	TRUE	0.45	1.3	[]	unknown	1918400	6785800	9110600	5737200	8927600	9218700
560	TRUE	Empty	GTP-binding nuclear protein Ran OS=Homo sapiens OX=9606 GN=RAN PE=1 SV=3	P62826	RAN	24 kDa		0.47	1.3	[]	unknown	3572500	11148000	18659000	15925000	12410000	15770000
569.1	TRUE	Empty	Heterogeneous nuclear ribonucleoproteins C1/C2 OS=Homo sapiens OX=9606 GN=HNRNPC PE=1 SV=1	B2R5W2 (+3)	HNRNPC	32 kDa	TRUE	0.48	1.3	[]	unknown	3322100	10387000	11036000	9592100	8985500	12538000
541.1	TRUE	Empty	Spindlin-3 OS=Homo sapiens OX=9606 GN=SPIN3 PE=1 SV=1	Q5JUX0	SPIN3	29 kDa	TRUE	0.48	1.3	[]	unknown	4170400	22372000	19123000	25373000	15301000	19838000
569.2	TRUE	Empty	Heterogeneous nuclear ribonucleoproteins C1/C2 OS=Homo sapiens OX=9606 GN=HNRNPC PE=1 SV=1	G3V2Q1 (+2)	HNRNPC	34 kDa	TRUE	0.52	1.3	[]	unknown	3322100	11495000	13977000	10958000	10553000	14672000
591	TRUE	Empty	Nucleoside diphosphate kinase OS=Homo sapiens OX=9606 GN=NME1-NME2 PE=1 SV=1	Q32Q12	NME1-NME2	33 kDa		0.52	1.3	[]	unknown	5136500	10132000	17311000	16666000	12780000	11303000
548	TRUE	Empty	60S ribosomal protein L31 OS=Homo sapiens OX=9606 GN=RPL31 PE=1 SV=1	B7Z4C8 (+4)	RPL31	15 kDa		0.52	1.3	[]	unknown	2823900	18250000	18302000	11626000	16933000	24305000
589	TRUE	Empty	Ribosomal protein L19 OS=Homo sapiens OX=9606 GN=RPL19 PE=1 SV=1	A0A7I2YQG2 (+3)	RPL19	26 kDa		0.56	1.3	[]	unknown	3814800	11837000	6426600	12662000	7301800	7745300
575	TRUE	Empty	60S ribosomal protein L38 OS=Homo sapiens OX=9606 GN=RPL38 PE=1 SV=2	P63173	RPL38	8 kDa		0.57	1.3	[]	unknown	25243000	164240000	115500000	131550000	170080000	89844000
566	TRUE	Empty	60S ribosomal protein L10 OS=Homo sapiens OX=9606 GN=RPL10 PE=1 SV=4	P27635 (+1)	RPL10	25 kDa		0.58	1.3	[]	unknown	2	5962100	5668100	5706400	5250900	4262100
567	TRUE	Empty	Cell division cycle 5-like protein OS=Homo sapiens OX=9606 GN=CDC5L PE=1 SV=2	Q99459	CDC5L	92 kDa		0.58	1.3	[]	unknown	2	3214800	3193300	3303100	2807500	2274000
563	TRUE	Empty	BTB/POZ domain-containing protein KCTD12 OS=Homo sapiens OX=9606 GN=KCTD12 PE=1 SV=1	Q96CX2	KCTD12	36 kDa		0.58	1.3	[]	unknown	2	4562000	5611200	5160700	4565300	3651000
555	TRUE	Empty	Thioredoxin-dependent peroxide reductase, mitochondrial OS=Homo sapiens OX=9606 GN=PRDX3 PE=1 SV=3	P30048	PRDX3	28 kDa		0.58	1.3	[]	unknown	2	5478300	8782700	6911100	7060000	5014200
590	TRUE	Empty	Macrophage migration inhibitory factor OS=Homo sapiens OX=9606 GN=MIF PE=1 SV=4	P14174	MIF	12 kDa		0.59	1.3	[]	unknown	8622000	19338000	27686000	25264000	12434000	32047000
544	TRUE	Empty	Phenylalanine--tRNA ligase alpha subunit (Fragment) OS=Homo sapiens OX=9606 GN=FARSA PE=1 SV=8	K7EK06 (+2)	FARSA	18 kDa		0.59	1.3	[]	unknown	2	5152500	7787700	8130600	4591000	4721100
570	TRUE	Empty	Transketolase OS=Homo sapiens OX=9606 GN=TKT PE=1 SV=3	P29401	TKT	68 kDa		0.6	1.3	[]	unknown	2	4491100	5728200	4158400	4127100	4914900
554	TRUE	Empty	Heat shock 70 kDa protein 4 OS=Homo sapiens OX=9606 GN=HSPA4 PE=1 SV=4	P34932	HSPA4	94 kDa	TRUE	0.6	1.3	[]	unknown	2	5666000	3290000	5257600	2908700	3792900
574	TRUE	Empty	C4a anaphylatoxin OS=Homo sapiens OX=9606 GN=C4A PE=1 SV=1	A0A0G2JPR0 (+4)	C4A	193 kDa		0.6	1.3	[]	unknown	2	3373700	3392000	2805600	3083600	2798200
568	TRUE	Empty	Eukaryotic translation initiation factor 4 gamma 1 OS=Homo sapiens OX=9606 GN=EIF4G1 PE=1 SV=1	A0A7I2Y1C3 (+4)	EIF4G1	173 kDa		0.63	1.3	[]	unknown	2	3492100	5753000	3612200	5086000	3274900
457.1	TRUE	Empty	Fragile X mental retardation syndrome-related protein 1 OS=Homo sapiens OX=9606 GN=FXR1 PE=1 SV=3	P51114	FXR1	70 kDa	TRUE	0.63	1.3	[]	unknown	2	4520600	5279200	3451600	6895200	2732300
478.2	TRUE	Empty	Heterogeneous nuclear ribonucleoprotein L (Fragment) OS=Homo sapiens OX=9606 GN=HNRNPL PE=1 SV=1	A0A3B3ITJ4	HNRNPL	59 kDa	TRUE	0.64	1.3	[]	unknown	2	11031000	7775200	8129000	9262100	6586400
626.2	TRUE	Empty	SWISS-PROT:P02538 Tax_Id=9606 Gene_Symbol=KRT6A Keratin, type II cytoskeletal 6A	CON__P02538 (+1)		60 kDa	TRUE	0.64	1.3	[]	unknown	3137500	7877100	15021000	18189000	6606800	8703200
583	TRUE	Empty	Putative bifunctional UDP-N-acetylglucosamine transferase and deubiquitinase ALG13 OS=Homo sapiens OX=9606 GN=ALG13 PE=1 SV=2	Q9NP73	ALG13	126 kDa		0.64	1.3	[]	unknown	2	2762100	2723100	2869700	2107600	1971600
579	TRUE	Empty	40S ribosomal protein S24 OS=Homo sapiens OX=9606 GN=RPS24 PE=1 SV=1	A0A2R8Y849 (+3)	RPS24	15 kDa		0.65	1.3	[]	unknown	2	20855000	29102000	20260000	27449000	15993000
592	TRUE	Empty	Splicing factor 3A subunit 1 OS=Homo sapiens OX=9606 GN=SF3A1 PE=1 SV=1	Q15459	SF3A1	89 kDa		0.65	1.3	[]	unknown	4100500	4457200	2	3840400	3613100	3249000
561	TRUE	Empty	Eukaryotic translation initiation factor 3 subunit E OS=Homo sapiens OX=9606 GN=EIF3E PE=1 SV=1	A0A7I2V2H9 (+7)	EIF3E	53 kDa		0.72	1.3	[]	unknown	2	2912400	2818700	3482200	4084000	2
549	TRUE	Empty	Purine nucleoside phosphorylase OS=Homo sapiens OX=9606 GN=PNP PE=1 SV=2	P00491	PNP	32 kDa		0.72	1.3	[]	unknown	2	1468100	1968900	2768900	2	1840800
581	TRUE	Empty	Protein arginine N-methyltransferase 1 OS=Homo sapiens OX=9606 GN=PRMT1 PE=1 SV=1	E9PKG1 (+1)	PRMT1	38 kDa		0.74	1.3	[]	unknown	1905900	3336100	4326200	2	8204300	3949600
584	TRUE	Empty	Inosine-5'-monophosphate dehydrogenase OS=Homo sapiens OX=9606 GN=IMPDH2 PE=1 SV=1	A0A7I2V2T3 (+4)	IMPDH2	57 kDa		0.79	1.3	[]	unknown	2582100	2	1504700	1526600	2	3650100
559	TRUE	Empty	Leukotriene A-4 hydrolase OS=Homo sapiens OX=9606 GN=LTA4H PE=1 SV=2	P09960	LTA4H	69 kDa		0.86	1.3	[]	unknown	2	2	2600800	3439100	2	2
571	TRUE	Empty	Peptidyl-prolyl cis-trans isomerase FKBP3 OS=Homo sapiens OX=9606 GN=FKBP3 PE=1 SV=1	Q00688	FKBP3	25 kDa		0.87	1.3	[]	unknown	2	2	4522200	5829800	2	2
599	TRUE	Empty	Poly(rC)-binding protein 2 OS=Homo sapiens OX=9606 GN=PCBP2 PE=1 SV=1	Q15366 (+2)	PCBP2	39 kDa	TRUE	0.016	1.2	[]	unknown	4095400	4298200	4074400	4658000	5191500	5395900
603	TRUE	Empty	Cullin-associated NEDD8-dissociated protein 1 OS=Homo sapiens OX=9606 GN=CAND1 PE=1 SV=2	Q86VP6	CAND1	136 kDa		0.045	1.2	[]	unknown	2505000	3052200	3193000	3527900	3655700	3451300
606.2	TRUE	Empty	Ras-related protein Rab-1A OS=Homo sapiens OX=9606 GN=RAB1A PE=1 SV=3	P62820	RAB1A	23 kDa	TRUE	0.099	1.2	[]	unknown	4848400	5963400	6120700	7449400	6753000	6194500
600	TRUE	Empty	Importin-7 OS=Homo sapiens OX=9606 GN=IPO7 PE=1 SV=1	O95373	IPO7	120 kDa	TRUE	0.12	1.2	[]	unknown	2166000	2848300	3136900	3152300	3460900	3322900
630	TRUE	Empty	Splicing factor 3B subunit 2 OS=Homo sapiens OX=9606 GN=SF3B2 PE=1 SV=2	Q13435	SF3B2	100 kDa		0.13	1.2	[]	unknown	7620900	6751600	7533200	8009600	9592600	7861100
593	TRUE	Empty	Clathrin heavy chain OS=Homo sapiens OX=9606 GN=CLTC PE=1 SV=1	A0A087WVQ6 (+1)	CLTC	192 kDa		0.14	1.2	[]	unknown	3528900	2832600	3671800	4811100	3979500	3631300
598	TRUE	Empty	26S proteasome regulatory subunit 6B OS=Homo sapiens OX=9606 GN=PSMC4 PE=1 SV=2	P43686	PSMC4	47 kDa		0.14	1.2	[]	unknown	2321800	2870000	2979800	2988600	3173500	3839700
602	TRUE	Empty	Cell division cycle 2, G1 to S and G2 to M, isoform CRA_a OS=Homo sapiens OX=9606 GN=CDK1 PE=1 SV=1	A0A024QZP7 (+1)	CDK1	34 kDa		0.18	1.2	[]	unknown	7065800	7793100	7296500	10918000	8179800	7851200
618.1	TRUE	Empty	Bcl-2-associated transcription factor 1 OS=Homo sapiens OX=9606 GN=BCLAF1 PE=1 SV=1	E9PK91	BCLAF1	100 kDa	TRUE	0.21	1.2	[]	unknown	7051900	8801400	8811700	10160000	12289000	8182400
597	TRUE	Empty	ATP synthase subunit alpha, mitochondrial OS=Homo sapiens OX=9606 GN=ATP5F1A PE=1 SV=1	P25705	ATP5F1A	60 kDa		0.24	1.2	[]	unknown	9593500	6109900	8412700	11416000	9652300	8504300
618.2	TRUE	Empty	Bcl-2-associated transcription factor 1 OS=Homo sapiens OX=9606 GN=BCLAF1 PE=1 SV=2	Q9NYF8	BCLAF1	106 kDa	TRUE	0.27	1.2	[]	unknown	12315000	10649000	11124000	14674000	16111000	10273000
636	TRUE	Empty	Ras-related protein Rab-7a OS=Homo sapiens OX=9606 GN=RAB7A PE=1 SV=1	A0A6Q8PG52 (+2)	RAB7A	24 kDa		0.27	1.2	[]	unknown	3756900	3095300	3650600	4743000	3522100	3851800
440.2	TRUE	Empty	Heat shock cognate 71 kDa protein (Fragment) OS=Homo sapiens OX=9606 GN=HSPA8 PE=1 SV=8	E9PK54	HSPA8	20 kDa	TRUE	0.31	1.2	[]	unknown	14926000	21401000	26163000	24278000	31400000	21898000
635	TRUE	Empty	OTU domain-containing protein 4 OS=Homo sapiens OX=9606 GN=OTUD4 PE=1 SV=4	Q01804	OTUD4	124 kDa		0.36	1.2	[]	unknown	3605800	5520900	5795700	6293200	5476700	5462600
609	TRUE	Empty	75 kDa glucose-regulated protein OS=Homo sapiens OX=9606 GN=HSPA9 PE=1 SV=1	A0A7I2V2G2 (+3)	HSPA9	67 kDa		0.36	1.2	[]	unknown	4444400	6497600	5691100	8357200	5097300	6604200
674.1	TRUE	Empty	Tubulin beta-4A chain OS=Homo sapiens OX=9606 GN=TUBB4A PE=1 SV=2	P04350	TUBB4A	50 kDa	TRUE	0.38	1.2	[]	unknown	22924000	14190000	12207000	21630000	19277000	18572000
631	TRUE	Empty	Splicing factor 3B subunit 3 OS=Homo sapiens OX=9606 GN=SF3B3 PE=1 SV=4	Q15393	SF3B3	136 kDa		0.39	1.2	[]	unknown	5953200	6921100	7669900	6799900	9946200	7064600
619	TRUE	Empty	Spindlin interactor and repressor of chromatin-binding protein OS=Homo sapiens OX=9606 GN=SPINDOC PE=1 SV=3	Q9BUA3	SPINDOC	41 kDa		0.4	1.2	[]	unknown	5443300	7490700	6727500	9689100	5898500	7621300
611	TRUE	Empty	THO complex subunit 4 OS=Homo sapiens OX=9606 GN=ALYREF PE=1 SV=3	Q86V81	ALYREF	27 kDa		0.41	1.2	[]	unknown	24013000	51403000	39086000	45481000	50161000	41890000
608	TRUE	Empty	Serine/arginine repetitive matrix protein 2 OS=Homo sapiens OX=9606 GN=SRRM2 PE=1 SV=2	Q9UQ35	SRRM2	300 kDa		0.41	1.2	[]	unknown	5923800	8501600	9840100	9079800	7685400	12520000
674.2	TRUE	Empty	Tubulin beta-2A chain OS=Homo sapiens OX=9606 GN=TUBB2A PE=1 SV=1	Q13885	TUBB2A	50 kDa	TRUE	0.43	1.2	[]	unknown	17437000	13651000	9646000	19733000	15781000	13034000
634	TRUE	Empty	60S ribosomal protein L24 OS=Homo sapiens OX=9606 GN=RPL24 PE=1 SV=1	C9JNW5 (+2)	RPL24	18 kDa		0.45	1.2	[]	unknown	7808500	11843000	12445000	12004000	14814000	10256000
674.3	TRUE	Empty	Tubulin beta chain OS=Homo sapiens OX=9606 GN=TUBB PE=1 SV=2	P07437 (+1)	TUBB	50 kDa	TRUE	0.48	1.2	[]	unknown	24611000	17420000	13126000	25281000	19247000	19647000
632	TRUE	Empty	S-adenosylmethionine synthase isoform type-2 OS=Homo sapiens OX=9606 GN=MAT2A PE=1 SV=1	P31153	MAT2A	44 kDa		0.48	1.2	[]	unknown	9040200	5719900	4913100	8405700	7392700	6995600
674.4	TRUE	Empty	Tubulin beta-2B chain OS=Homo sapiens OX=9606 GN=TUBB2B PE=1 SV=1	Q9BVA1	TUBB2B	50 kDa	TRUE	0.49	1.2	[]	unknown	18347000	12247000	9913200	18540000	15075000	13513000
622.1	TRUE	Empty	Polyadenylate-binding protein OS=Homo sapiens OX=9606 GN=PABPC4 PE=1 SV=1	A0A7I2V4L7 (+2)	PABPC4	67 kDa	TRUE	0.49	1.2	[]	unknown	2941000	7730000	7609000	5420900	8516900	8612400
610	TRUE	Empty	60S ribosomal protein L14 OS=Homo sapiens OX=9606 GN=RPL14 PE=1 SV=1	E7EPB3 (+1)	RPL14	15 kDa		0.5	1.2	[]	unknown	8751600	25081000	22375000	21288000	24643000	21844000
605	TRUE	Empty	Polymerase delta-interacting protein 3 OS=Homo sapiens OX=9606 GN=POLDIP3 PE=1 SV=1	F6VRR5 (+1)	POLDIP3	48 kDa		0.51	1.2	[]	unknown	3497200	9720600	10619000	9806900	8337800	10776000
585.1	TRUE	Empty	ADP-ribosylation factor 3 OS=Homo sapiens OX=9606 GN=ARF3 PE=1 SV=2	P61204 (+1)	ARF3	21 kDa	TRUE	0.53	1.2	[]	unknown	3061800	11537000	7460600	8785900	7726600	11017000
614	TRUE	Empty	60S ribosomal protein L6 OS=Homo sapiens OX=9606 GN=RPL6 PE=1 SV=3	Q02878	RPL6	33 kDa		0.54	1.2	[]	unknown	6230500	14221000	14515000	13849000	17451000	10410000
633	TRUE	Empty	Protein arginine N-methyltransferase 5 OS=Homo sapiens OX=9606 GN=PRMT5 PE=1 SV=4	O14744	PRMT5	73 kDa		0.55	1.2	[]	unknown	45761000	99850000	70696000	98045000	76052000	76256000
617	TRUE	Empty	60S ribosomal protein L18 (Fragment) OS=Homo sapiens OX=9606 GN=RPL18 PE=1 SV=1	H0YHA7 (+2)	RPL18	19 kDa		0.57	1.2	[]	unknown	19167000	15787000	10078000	10950000	24040000	18607000
627	TRUE	Empty	Splicing factor, suppressor of white-apricot homolog OS=Homo sapiens OX=9606 GN=SFSWAP PE=1 SV=3	Q12872	SFSWAP	105 kDa		0.59	1.2	[]	unknown	2382800	2707100	3634400	2845800	4884800	2462100
595	TRUE	Empty	60S ribosomal protein L8 OS=Homo sapiens OX=9606 GN=RPL8 PE=1 SV=2	P62917	RPL8	28 kDa		0.59	1.2	[]	unknown	17168000	6060700	7241700	15841000	13073000	8660700
585.2	TRUE	Empty	ADP-ribosylation factor 4 OS=Homo sapiens OX=9606 GN=ARF4 PE=1 SV=3	P18085	ARF4	21 kDa	TRUE	0.61	1.2	[]	unknown	2235600	10365000	6619100	7268800	7254800	8709600
623	TRUE	Empty	Eukaryotic translation initiation factor 5A-1 OS=Homo sapiens OX=9606 GN=EIF5A PE=1 SV=2	P63241	EIF5A	17 kDa		0.66	1.2	[]	unknown	2405000	10425000	13218000	9555500	10214000	10856000
601	TRUE	Empty	60S ribosomal protein L23a OS=Homo sapiens OX=9606 GN=RPL23A PE=1 SV=1	A8MUS3 (+4)	RPL23A	22 kDa		0.66	1.2	[]	unknown	3614200	19266000	31880000	26042000	20798000	19878000
621	TRUE	Empty	SWISS-PROT:P04264 Tax_Id=9606 Gene_Symbol=KRT1 Keratin, type II cytoskeletal 1	CON__P04264		66 kDa	TRUE	0.67	1.2	[]	unknown	8556300	25877000	15334000	25373000	12429000	20766000
596	TRUE	Empty	cDNA FLJ60124, highly similar to Mitochondrial dicarboxylate carrier OS=Homo sapiens OX=9606 PE=2 SV=1	B4DLN1		48 kDa		0.67	1.2	[]	unknown	2	3699900	3991600	2953200	3179000	3344100
594	TRUE	Empty	Interleukin enhancer-binding factor 3 OS=Homo sapiens OX=9606 GN=ILF3 PE=1 SV=3	Q12906	ILF3	95 kDa		0.67	1.2	[]	unknown	2	6621300	5504400	5337900	4434700	5184800
604	TRUE	Empty	Uncharacterized protein OS=Homo sapiens OX=9606 PE=3 SV=1	A0A087WV05 (+1)		13 kDa		0.68	1.2	[]	unknown	5246300	25397000	9952800	20998000	13127000	15209000
616	TRUE	Empty	DNA replication licensing factor MCM5 OS=Homo sapiens OX=9606 GN=MCM5 PE=1 SV=5	P33992	MCM5	82 kDa		0.69	1.2	[]	unknown	3993200	4690600	6984500	4300100	10431000	3921200
625	TRUE	Empty	60S ribosomal protein L23 OS=Homo sapiens OX=9606 GN=RPL23 PE=1 SV=1	P62829	RPL23	15 kDa		0.7	1.2	[]	unknown	11865000	39726000	15027000	30207000	27210000	20661000
613	TRUE	Empty	Splicing factor 3B subunit 5 OS=Homo sapiens OX=9606 GN=SF3B5 PE=1 SV=1	Q9BWJ5	SF3B5	10 kDa		0.73	1.2	[]	unknown	2	7096100	5546300	5245100	5451600	4397800
615	TRUE	Empty	Myristoylated alanine-rich C-kinase substrate OS=Homo sapiens OX=9606 GN=MARCKS PE=1 SV=4	P29966	MARCKS	32 kDa		0.74	1.2	[]	unknown	2	3760600	4353700	3404400	4080000	2187600
624	TRUE	Empty	Transaldolase OS=Homo sapiens OX=9606 GN=TALDO1 PE=1 SV=1	F2Z393 (+1)	TALDO1	35 kDa		0.77	1.2	[]	unknown	2	4114800	2979700	3774600	2184500	2366500
629	TRUE	Empty	Zinc finger protein 706 OS=Homo sapiens OX=9606 GN=ZNF706 PE=1 SV=1	Q9Y5V0	ZNF706	8 kDa		0.78	1.2	[]	unknown	2	25552000	17670000	16569000	21241000	12524000
612	TRUE	Empty	Splicing factor 3A subunit 3 OS=Homo sapiens OX=9606 GN=SF3A3 PE=1 SV=1	Q12874	SF3A3	59 kDa		0.83	1.2	[]	unknown	2	2500300	4776600	3918900	4772800	2
628	TRUE	Empty	Paraspeckle component 1 OS=Homo sapiens OX=9606 GN=PSPC1 PE=1 SV=1	Q8WXF1	PSPC1	59 kDa		0.84	1.2	[]	unknown	2	3208800	3007900	2	3323600	3925400
620	TRUE	Empty	RNA-binding protein NOB1 OS=Homo sapiens OX=9606 GN=NOB1 PE=1 SV=1	Q9ULX3	NOB1	47 kDa		0.91	1.2	[]	unknown	2	3472700	2	2	4095600	2
640	TRUE	Empty	Voltage-dependent anion-selective channel protein 2 OS=Homo sapiens OX=9606 GN=VDAC2 PE=1 SV=2	P45880	VDAC2	32 kDa		0.044	1.1	[]	unknown	6601900	6555700	6467800	7222900	8102100	7088000
656	TRUE	Empty	ATP synthase subunit beta, mitochondrial OS=Homo sapiens OX=9606 GN=ATP5F1B PE=1 SV=3	P06576	ATP5F1B	57 kDa		0.26	1.1	[]	unknown	7630800	6231300	8238100	8931800	7689000	8214300
642	TRUE	Empty	Insulin receptor substrate 4 OS=Homo sapiens OX=9606 GN=IRS4 PE=4 SV=1	A0A804CF45 (+1)	IRS4	134 kDa		0.34	1.1	[]	unknown	2910200	3377100	2434000	3309400	3793300	2854800
666	TRUE	Empty	Methylosome subunit pICln OS=Homo sapiens OX=9606 GN=CLNS1A PE=1 SV=1	P54105	CLNS1A	26 kDa		0.36	1.1	[]	unknown	24017000	19546000	23922000	22543000	23697000	28675000
648	TRUE	Empty	Influenza virus NS1A-binding protein OS=Homo sapiens OX=9606 GN=IVNS1ABP PE=1 SV=3	Q9Y6Y0	IVNS1ABP	72 kDa		0.4	1.1	[]	unknown	6952700	5730400	5298800	8064600	6640100	5666900
660	TRUE	Empty	Far upstream element-binding protein 2 OS=Homo sapiens OX=9606 GN=KHSRP PE=1 SV=1	A0A087WTP3 (+2)	KHSRP	73 kDa		0.41	1.1	[]	unknown	4738300	5231000	6970400	6854100	5970800	6138500
673	TRUE	Empty	Sodium/potassium-transporting ATPase subunit alpha-1 OS=Homo sapiens OX=9606 GN=ATP1A1 PE=1 SV=1	P05023	ATP1A1	113 kDa		0.44	1.1	[]	unknown	3585600	3299600	4801700	4409100	4197200	4277500
645	TRUE	Empty	Heterogeneous nuclear ribonucleoprotein U OS=Homo sapiens OX=9606 GN=HNRNPU PE=1 SV=6	Q00839	HNRNPU	91 kDa		0.47	1.1	[]	unknown	10666000	17075000	13861000	15371000	18538000	13366000
683	TRUE	Empty	Splicing factor 3B subunit 1 OS=Homo sapiens OX=9606 GN=SF3B1 PE=1 SV=3	O75533	SF3B1	146 kDa		0.47	1.1	[]	unknown	5915300	7294500	7784900	7490000	8381300	6827500
651	TRUE	Empty	40S ribosomal protein S11 OS=Homo sapiens OX=9606 GN=RPS11 PE=1 SV=3	P62280	RPS11	18 kDa		0.47	1.1	[]	unknown	9099300	13879000	10087000	12303000	14299000	10711000
607.1	TRUE	Empty	Serine/arginine-rich-splicing factor 6 OS=Homo sapiens OX=9606 GN=SRSF6 PE=1 SV=1	A0A590UJK4 (+4)	SRSF6	26 kDa	TRUE	0.48	1.1	[]	unknown	7243800	8958300	11231000	11833000	11594000	7957800
658	TRUE	Empty	Bifunctional glutamate/proline--tRNA ligase OS=Homo sapiens OX=9606 GN=EPRS1 PE=1 SV=5	P07814	EPRS1	171 kDa		0.49	1.1	[]	unknown	3007700	3444500	2891800	3826500	4088300	2564300
650	TRUE	Empty	60S ribosomal protein L27 OS=Homo sapiens OX=9606 GN=RPL27 PE=1 SV=2	P61353	RPL27	16 kDa		0.5	1.1	[]	unknown	13222000	10814000	13060000	15414000	16500000	9998800
657	TRUE	Empty	40S ribosomal protein S12 OS=Homo sapiens OX=9606 GN=RPS12 PE=1 SV=3	P25398	RPS12	15 kDa		0.51	1.1	[]	unknown	7365700	9157600	8697800	12044000	8219100	8039300
638	TRUE	Empty	Small nuclear ribonucleoprotein Sm D3 OS=Homo sapiens OX=9606 GN=SNRPD3 PE=1 SV=1	P62318	SNRPD3	14 kDa		0.52	1.1	[]	unknown	10450000	21292000	16444000	16004000	20410000	18924000
679	TRUE	Empty	ORC ubiquitin ligase 1 OS=Homo sapiens OX=9606 GN=OBI1 PE=1 SV=1	Q5W0B1	OBI1	81 kDa		0.55	1.1	[]	unknown	4356900	7016100	6553000	6573900	6886200	6136200
641.1	TRUE	Empty	SWISS-PROT:P35908 Tax_Id=9606 Gene_Symbol=KRT2 Keratin, type II cytoskeletal 2 epidermal	CON__P35908		66 kDa	TRUE	0.57	1.1	[]	unknown	8774500	13553000	13797000	15164000	11257000	13414000
654	TRUE	Empty	40S ribosomal protein S6 OS=Homo sapiens OX=9606 GN=RPS6 PE=1 SV=1	P62753	RPS6	29 kDa		0.57	1.1	[]	unknown	11023000	17680000	20148000	15184000	21412000	18341000
692	TRUE	Empty	RuvB-like 2 OS=Homo sapiens OX=9606 GN=RUVBL2 PE=1 SV=3	Q9Y230	RUVBL2	51 kDa		0.61	1.1	[]	unknown	3552100	3653000	3347600	3022800	3962800	4159900
674.5	TRUE	Empty	Tubulin beta-4B chain OS=Homo sapiens OX=9606 GN=TUBB4B PE=1 SV=1	P68371	TUBB4B	50 kDa	TRUE	0.62	1.1	[]	unknown	24547000	14220000	11249000	20811000	18753000	17157000
664	TRUE	Empty	40S ribosomal protein S25 OS=Homo sapiens OX=9606 GN=RPS25 PE=1 SV=1	P62851	RPS25	14 kDa		0.63	1.1	[]	unknown	98707000	167700000	151360000	119390000	192200000	152510000
643	TRUE	Empty	Importin-8 OS=Homo sapiens OX=9606 GN=IPO8 PE=1 SV=2	O15397	IPO8	120 kDa	TRUE	0.64	1.1	[]	unknown	1443800	3850400	4328500	3524100	3637600	3823000
647	TRUE	Empty	60S ribosomal protein L36 OS=Homo sapiens OX=9606 GN=RPL36 PE=1 SV=3	Q9Y3U8	RPL36	12 kDa		0.64	1.1	[]	unknown	8061400	16052000	7531700	10809000	13244000	11888000
670	TRUE	Empty	Poly(rC)-binding protein 1 OS=Homo sapiens OX=9606 GN=PCBP1 PE=1 SV=2	Q15365	PCBP1	37 kDa	TRUE	0.65	1.1	[]	unknown	6392000	6027300	6617600	4658600	9346800	7046000
685	TRUE	Empty	Ribosomal protein L15 (Fragment) OS=Homo sapiens OX=9606 GN=RPL15 PE=1 SV=1	A0A2R8YEM3 (+2)	RPL15	20 kDa		0.65	1.1	[]	unknown	7759600	8080600	8267300	7704800	10931000	7203400
672	TRUE	Empty	40S ribosomal protein S18 OS=Homo sapiens OX=9606 GN=RPS18 PE=1 SV=3	P62269	RPS18	18 kDa		0.68	1.1	[]	unknown	17023000	23996000	35678000	30412000	30857000	23323000
691	TRUE	Empty	Ras-related protein Rab-11A (Fragment) OS=Homo sapiens OX=9606 GN=RAB11A PE=4 SV=1	H3BMH2 (+3)	RAB11A	18 kDa		0.69	1.1	[]	unknown	5446400	4240900	5105200	6277200	4427700	4944300
661	TRUE	Empty	40S ribosomal protein S2 OS=Homo sapiens OX=9606 GN=RPS2 PE=1 SV=2	P15880	RPS2	31 kDa		0.7	1.1	[]	unknown	13096000	34901000	28925000	35187000	24925000	25939000
674.6	TRUE	Empty	Tubulin beta-8 chain OS=Homo sapiens OX=9606 GN=TUBB8 PE=1 SV=2	Q3ZCM7	TUBB8	50 kDa	TRUE	0.7	1.1	[]	unknown	18302000	9808400	7764700	12823000	12536000	14660000
667	TRUE	Empty	Serine/arginine repetitive matrix protein 1 OS=Homo sapiens OX=9606 GN=SRRM1 PE=1 SV=1	A9Z1X7 (+1)	SRRM1	103 kDa		0.7	1.1	[]	unknown	17056000	11762000	14061000	9859900	16039000	21645000
646	TRUE	Empty	Pre-mRNA-processing factor 40 homolog A OS=Homo sapiens OX=9606 GN=PRPF40A PE=1 SV=1	A0A7N4I394 (+1)	PRPF40A	112 kDa		0.71	1.1	[]	unknown	6115800	5168900	4859800	3653100	9561300	5125200
694	TRUE	Empty	Voltage-dependent anion-selective channel protein 3 OS=Homo sapiens OX=9606 GN=VDAC3 PE=1 SV=1	Q9Y277	VDAC3	31 kDa		0.71	1.1	[]	unknown	3717200	4896000	3693500	5054300	3666600	4250600
676	TRUE	Empty	40S ribosomal protein S13 OS=Homo sapiens OX=9606 GN=RPS13 PE=1 SV=2	P62277	RPS13	17 kDa		0.72	1.1	[]	unknown	13646000	30692000	29292000	22379000	32912000	25656000
718.1	TRUE	Empty	RNA-binding protein 10 OS=Homo sapiens OX=9606 GN=RBM10 PE=1 SV=3	P98175	RBM10	104 kDa	TRUE	0.73	1.1	[]	unknown	8768800	18108000	13507000	12450000	14886000	16257000
665	TRUE	Empty	Heterogeneous nuclear ribonucleoprotein K OS=Homo sapiens OX=9606 GN=HNRNPK PE=1 SV=1	P61978	HNRNPK	51 kDa		0.76	1.1	[]	unknown	5812400	24019000	20241000	18738000	17172000	19707000
688	TRUE	Empty	BolA-like protein 2 OS=Homo sapiens OX=9606 GN=BOLA2 PE=1 SV=1	Q9H3K6	BOLA2	10 kDa		0.77	1.1	[]	unknown	14896000	8867000	7916500	10595000	11067000	12076000
687.1	TRUE	Empty	Actin, cytoplasmic 2 OS=Homo sapiens OX=9606 GN=ACTG1 PE=1 SV=1	P63261	ACTG1	42 kDa	TRUE	0.78	1.1	[]	unknown	30028000	19681000	18015000	30717000	15689000	26592000
681	TRUE	Empty	60S ribosomal protein L18a OS=Homo sapiens OX=9606 GN=RPL18A PE=1 SV=2	Q02543 (+2)	RPL18A	21 kDa		0.79	1.1	[]	unknown	11833000	6338500	5399400	11295000	7375500	7022400
644	TRUE	Empty	Caprin-1 OS=Homo sapiens OX=9606 GN=CAPRIN1 PE=1 SV=2	Q14444	CAPRIN1	78 kDa		0.8	1.1	[]	unknown	2	8116300	8549300	7172400	4960500	6813900
652	TRUE	Empty	Transgelin-2 OS=Homo sapiens OX=9606 GN=TAGLN2 PE=1 SV=3	P37802 (+1)	TAGLN2	22 kDa		0.83	1.1	[]	unknown	2	7481900	9357300	8967000	4150100	5861600
711.1	TRUE	Empty	Elongation factor 1-alpha OS=Homo sapiens OX=9606 GN=EEF1A1 PE=1 SV=2	A0A087WVQ9 (+2)	EEF1A1	50 kDa	TRUE	0.84	1.1	[]	unknown	21608000	32950000	45558000	48912000	25413000	32326000
668	TRUE	Empty	Interleukin enhancer-binding factor 2 OS=Homo sapiens OX=9606 GN=ILF2 PE=1 SV=1	B4DY09 (+1)	ILF2	39 kDa		0.85	1.1	[]	unknown	2	8193200	10453000	7472100	4889800	8309100
669	TRUE	Empty	Heterogeneous nuclear ribonucleoprotein A3 OS=Homo sapiens OX=9606 GN=HNRNPA3 PE=1 SV=1	A0A7I2V2R3 (+4)	HNRNPA3	35 kDa		0.86	1.1	[]	unknown	2	11899000	6420300	7209400	5405800	7690200
663	TRUE	Empty	Lactoylglutathione lyase OS=Homo sapiens OX=9606 GN=GLO1 PE=1 SV=4	Q04760	GLO1	21 kDa		0.86	1.1	[]	unknown	7353200	2	3717300	4326000	3095100	4894400
639	TRUE	Empty	ATP synthase F(0) complex subunit B1, mitochondrial OS=Homo sapiens OX=9606 GN=ATP5PB PE=1 SV=2	P24539	ATP5PB	29 kDa		0.86	1.1	[]	unknown	2766200	2	3000100	2596300	2	4015800
659	TRUE	Empty	Component 3 of promoter of RISC OS=Homo sapiens OX=9606 GN=TSN PE=1 SV=1	E9PGT1 (+2)	TSN	26 kDa		0.88	1.1	[]	unknown	2	2792500	2497500	3128000	2	2794700
655	TRUE	Empty	Arf-GAP with coiled-coil, ANK repeat and PH domain-containing protein 2 OS=Homo sapiens OX=9606 GN=ACAP2 PE=1 SV=3	Q15057 (+2)	ACAP2	88 kDa		0.88	1.1	[]	unknown	2	3056000	2864000	4012700	2	2644700
671	TRUE	Empty	Putative RNA-binding protein Luc7-like 1 OS=Homo sapiens OX=9606 GN=LUC7L PE=1 SV=1	Q9NQ29	LUC7L	44 kDa	TRUE	0.89	1.1	[]	unknown	23076000	4560500	4048600	10132000	19571000	5299200
684	TRUE	Empty	X-ray repair cross-complementing protein 5 OS=Homo sapiens OX=9606 GN=XRCC5 PE=1 SV=3	P13010	XRCC5	83 kDa		0.89	1.1	[]	unknown	2	4964700	5634400	3699300	4810600	2877300
662	TRUE	Empty	Cytochrome c (Fragment) OS=Homo sapiens OX=9606 GN=CYCS PE=1 SV=1	C9JFR7 (+1)	CYCS	11 kDa		0.89	1.1	[]	unknown	2	6347500	6216800	8316300	5710100	2
649	TRUE	Empty	Coilin OS=Homo sapiens OX=9606 GN=COIL PE=1 SV=1	P38432	COIL	63 kDa		0.9	1.1	[]	unknown	2	4796300	1547400	1708400	5462200	2
675	TRUE	Empty	ADP-sugar pyrophosphatase OS=Homo sapiens OX=9606 GN=NUDT5 PE=1 SV=1	A6NFX8 (+1)	NUDT5	26 kDa		0.9	1.1	[]	unknown	2	2466300	3337200	2	3241600	3151100
678	TRUE	Empty	Serine hydroxymethyltransferase, mitochondrial OS=Homo sapiens OX=9606 GN=SHMT2 PE=1 SV=3	P34897	SHMT2	56 kDa		0.91	1.1	[]	unknown	2	3048600	3814400	4793000	2	2718100
689	TRUE	Empty	40S ribosomal protein S15 OS=Homo sapiens OX=9606 GN=RPS15 PE=1 SV=1	K7ELC2 (+1)	RPS15	18 kDa		0.92	1.1	[]	unknown	2	6399300	12928000	6491500	7601000	6478200
682	TRUE	Empty	Uncharacterized protein (Fragment) OS=Homo sapiens OX=9606 PE=1 SV=1	H0YHG0 (+1)		59 kDa		0.92	1.1	[]	unknown	2	2358100	5099800	2	3768800	4307000
693	TRUE	Empty	Zinc finger Ran-binding domain-containing protein 2 OS=Homo sapiens OX=9606 GN=ZRANB2 PE=1 SV=2	O95218	ZRANB2	37 kDa		0.94	1.1	[]	unknown	3234700	6333500	4135500	2	10621000	3826500
690	TRUE	Empty	Farnesyl pyrophosphate synthase (Fragment) OS=Homo sapiens OX=9606 GN=FDPS PE=1 SV=1	A0A087WVN4 (+2)	FDPS	32 kDa		0.94	1.1	[]	unknown	2	1993600	2644100	2954100	2	1971300
653	TRUE	Empty	Coatomer subunit beta OS=Homo sapiens OX=9606 GN=COPB1 PE=1 SV=3	P53618	COPB1	107 kDa		0.94	1.1	[]	unknown	2	1638700	2	2	1846000	2
686	TRUE	Empty	Ribonuclease inhibitor OS=Homo sapiens OX=9606 GN=RNH1 PE=1 SV=2	P13489	RNH1	50 kDa		0.97	1.1	[]	unknown	2	2	1880100	2	2006000	2
741	TRUE	Empty	ATP-dependent RNA helicase DDX1 OS=Homo sapiens OX=9606 GN=DDX1 PE=1 SV=1	A0A7I2V2M5 (+3)	DDX1	81 kDa		0.59	1	[]	unknown	3888300	4687300	4568200	4633700	4143200	3742700
696	TRUE	Empty	Trifunctional purine biosynthetic protein adenosine-3 OS=Homo sapiens OX=9606 GN=GART PE=1 SV=1	P22102	GART	108 kDa		0.68	1	[]	unknown	2259700	2431200	3030200	2913000	2375600	2808600
698	TRUE	Empty	DNA-dependent protein kinase catalytic subunit OS=Homo sapiens OX=9606 GN=PRKDC PE=1 SV=3	P78527	PRKDC	469 kDa		0.75	1	[]	unknown	2929200	1885100	2141300	2534200	2463600	2286200
738	TRUE	Empty	40S ribosomal protein S23 OS=Homo sapiens OX=9606 GN=RPS23 PE=1 SV=3	P62266	RPS23	16 kDa		0.79	1	[]	unknown	20785000	22501000	19652000	19806000	24965000	15801000
737	TRUE	Empty	Serine/threonine-protein kinase RIO1 OS=Homo sapiens OX=9606 GN=RIOK1 PE=1 SV=2	Q9BRS2	RIOK1	66 kDa		0.81	1	[]	unknown	9316200	14591000	11346000	11961000	12077000	9898800
701	TRUE	Empty	Protein LSM14 homolog A OS=Homo sapiens OX=9606 GN=LSM14A PE=1 SV=3	Q8ND56	LSM14A	51 kDa		0.81	1	[]	unknown	20390000	17917000	21077000	14649000	24883000	22323000
739	TRUE	Empty	Cytochrome c oxidase subunit 4 isoform 1, mitochondrial OS=Homo sapiens OX=9606 GN=COX4I1 PE=1 SV=1	P13073	COX4I1	20 kDa		0.84	1	[]	unknown	4369800	3691000	5124500	5455700	2856200	4329700
734	TRUE	Empty	DNA-directed RNA polymerases I, II, and III subunit RPABC3 (Fragment) OS=Homo sapiens OX=9606 GN=POLR2H PE=1 SV=8	C9JLU1 (+1)	POLR2H	17 kDa		0.84	1	[]	unknown	4046500	3616000	3247600	3166800	3093800	4351000
710	TRUE	Empty	Arginine--tRNA ligase, cytoplasmic OS=Homo sapiens OX=9606 GN=RARS1 PE=1 SV=2	P54136	RARS1	75 kDa		0.85	1	[]	unknown	2309900	2323700	2681000	3002800	2264000	2213600
740	TRUE	Empty	Transcription initiation factor TFIID subunit 2 OS=Homo sapiens OX=9606 GN=TAF2 PE=1 SV=3	Q6P1X5	TAF2	137 kDa		0.85	1	[]	unknown	4077100	2787700	2299600	3117000	3594100	2033300
677.2	TRUE	Empty	Methylosome protein 50 OS=Homo sapiens OX=9606 GN=WDR77 PE=1 SV=1	Q9BQA1	WDR77	37 kDa	TRUE	0.86	1	[]	unknown	96617000	169390000	97853000	137410000	139760000	102270000
767.1	TRUE	Empty	Tubulin alpha-1B chain OS=Homo sapiens OX=9606 GN=TUBA1B PE=1 SV=1	P68363	TUBA1B	50 kDa	TRUE	0.86	1	[]	unknown	40769000	18651000	31099000	29900000	30755000	33581000
736	TRUE	Empty	Plasminogen activator inhibitor 1 RNA-binding protein OS=Homo sapiens OX=9606 GN=SERBP1 PE=1 SV=2	Q8NC51	SERBP1	45 kDa		0.87	1	[]	unknown	9802600	14886000	13190000	13410000	8073000	15091000
700	TRUE	Empty	60S ribosomal protein L17 (Fragment) OS=Homo sapiens OX=9606 GN=RPL17 PE=1 SV=1	A0A087WXM6 (+4)	RPL17	20 kDa		0.87	1	[]	unknown	16732000	40324000	40657000	32368000	39735000	29889000
697	TRUE	Empty	Ribose-phosphate pyrophosphokinase 1 OS=Homo sapiens OX=9606 GN=PRPS1 PE=1 SV=2	B1ALA9 (+1)	PRPS1	31 kDa		0.88	1	[]	unknown	7415100	3380500	4059200	6320000	5469100	3779600
728	TRUE	Empty	TAK1-binding protein 3, isoform CRA_c OS=Homo sapiens OX=9606 GN=TAB3 PE=1 SV=2	F6SS63 (+1)	TAB3	67 kDa		0.89	1	[]	unknown	4689200	5494700	4563800	5253400	4543800	4792100
708	TRUE	Empty	40S ribosomal protein S8 OS=Homo sapiens OX=9606 GN=RPS8 PE=1 SV=2	P62241	RPS8	24 kDa		0.9	1	[]	unknown	11983000	14095000	18559000	17626000	16487000	11632000
588.4	TRUE	Empty	14-3-3 protein zeta/delta OS=Homo sapiens OX=9606 GN=YWHAZ PE=1 SV=1	P63104	YWHAZ	28 kDa	TRUE	0.9	1	[]	unknown	14325000	11576000	9803300	15168000	8701300	10921000
702	TRUE	Empty	Serine/arginine-rich splicing factor 3 OS=Homo sapiens OX=9606 GN=SRSF3 PE=1 SV=1	P84103	SRSF3	19 kDa	TRUE	0.9	1	[]	unknown	29343000	28737000	27876000	20619000	46847000	21991000
714	TRUE	Empty	116 kDa U5 small nuclear ribonucleoprotein component OS=Homo sapiens OX=9606 GN=EFTUD2 PE=1 SV=1	Q15029	EFTUD2	109 kDa	TRUE	0.9	1	[]	unknown	4821800	4346300	4132100	5404400	4295700	3800900
724.2	TRUE	Empty	Keratin, type I cytoskeletal 10 OS=Homo sapiens OX=9606 GN=KRT10 PE=1 SV=2	A0A1B0GVI3 (+1)	KRT10	63 kDa	TRUE	0.91	1	[]	unknown	5684200	18551000	18619000	15066000	9164500	16943000
742	TRUE	Empty	RNA helicase OS=Homo sapiens OX=9606 GN=DDX46 PE=1 SV=1	A0A0C4DG89	DDX46	117 kDa		0.91	1	[]	unknown	11570000	6137500	6873500	4274500	14006000	5084300
711.2	TRUE	Empty	Elongation factor 1-alpha OS=Homo sapiens OX=9606 GN=EEF1A2 PE=1 SV=1	A0A2U3TZH3 (+1)	EEF1A2	54 kDa	TRUE	0.91	1	[]	unknown	20926000	35212000	37254000	37221000	20113000	33309000
709	TRUE	Empty	Eukaryotic translation initiation factor 3 subunit B OS=Homo sapiens OX=9606 GN=EIF3B PE=1 SV=3	P55884	EIF3B	92 kDa		0.91	1	[]	unknown	2779200	4612800	4736100	4203400	4758400	3444700
705	TRUE	Empty	Pre-mRNA-processing factor 19 OS=Homo sapiens OX=9606 GN=PRPF19 PE=1 SV=1	Q9UMS4	PRPF19	55 kDa		0.91	1	[]	unknown	3509600	8637000	6742200	5982100	5735200	7740400
715	TRUE	Empty	Multiple myeloma tumor-associated protein 2 OS=Homo sapiens OX=9606 GN=MMTAG2 PE=1 SV=1	Q9BU76	MMTAG2	29 kDa		0.91	1	[]	unknown	6838000	8047100	7336800	7143700	8982100	6407800
703	TRUE	Empty	SWISS-PROT:P35527 Tax_Id=9606 Gene_Symbol=KRT9 Keratin, type I cytoskeletal 9	CON__P35527		62 kDa	TRUE	0.92	1	[]	unknown	6728800	21267000	13137000	18001000	9463900	15144000
687.3	TRUE	Empty	Actin, alpha cardiac muscle 1 OS=Homo sapiens OX=9606 GN=ACTC1 PE=1 SV=1	P68032	ACTC1	42 kDa	TRUE	0.92	1	[]	unknown	34871000	18490000	18767000	26850000	15483000	27601000
731	TRUE	Empty	U4/U6 small nuclear ribonucleoprotein Prp31 OS=Homo sapiens OX=9606 GN=PRPF31 PE=1 SV=2	Q8WWY3	PRPF31	55 kDa		0.92	1	[]	unknown	5938300	9879500	7452100	5850100	9576000	7336600
716	TRUE	Empty	RNA-splicing ligase RtcB homolog OS=Homo sapiens OX=9606 GN=RTCB PE=1 SV=1	Q9Y3I0	RTCB	55 kDa		0.92	1	[]	unknown	6034900	5464700	5446600	5774900	6917000	4484600
674.7	TRUE	Empty	Tubulin beta-6 chain OS=Homo sapiens OX=9606 GN=TUBB6 PE=1 SV=1	Q9BUF5	TUBB6	50 kDa	TRUE	0.95	1	[]	unknown	24030000	12516000	9692100	16758000	14587000	15859000
712	TRUE	Empty	Protein FAM98A OS=Homo sapiens OX=9606 GN=FAM98A PE=1 SV=2	Q8NCA5	FAM98A	55 kDa	TRUE	0.95	1	[]	unknown	1779500	5171000	4367100	4107100	4406700	3032800
713	TRUE	Empty	Microtubule-associated protein 1B OS=Homo sapiens OX=9606 GN=MAP1B PE=1 SV=2	P46821	MAP1B	271 kDa		0.95	1	[]	unknown	3165600	3400500	2617100	2231200	4758600	2374000
622.2	TRUE	Empty	Polyadenylate-binding protein 1 OS=Homo sapiens OX=9606 GN=PABPC1 PE=1 SV=1	A0A7I2V649 (+4)	PABPC1	65 kDa	TRUE	0.96	1	[]	unknown	2941000	9703300	10749000	8601600	5924100	8489400
588.3	TRUE	Empty	14-3-3 protein eta OS=Homo sapiens OX=9606 GN=YWHAH PE=1 SV=4	Q04917	YWHAH	28 kDa	TRUE	0.96	1	[]	unknown	5578400	12391000	17169000	13828000	9518600	12340000
704	TRUE	Empty	Heterogeneous nuclear ribonucleoprotein A0 OS=Homo sapiens OX=9606 GN=HNRNPA0 PE=1 SV=1	Q13151	HNRNPA0	31 kDa		0.96	1	[]	unknown	2	7931900	7172000	3847900	7443700	4269700
719	TRUE	Empty	Leucine-rich PPR motif-containing protein, mitochondrial OS=Homo sapiens OX=9606 GN=LRPPRC PE=4 SV=1	A0A804HI40 (+10)	LRPPRC	153 kDa		0.96	1	[]	unknown	1739300	2561700	2973600	2417500	2833000	2099000
706	TRUE	Empty	Pyruvate dehydrogenase E1 component subunit beta, mitochondrial OS=Homo sapiens OX=9606 GN=PDHB PE=1 SV=3	P11177	PDHB	39 kDa		0.96	1	[]	unknown	2	2995200	3011600	2282300	1775900	2115700
720	TRUE	Empty	Matrin-3 OS=Homo sapiens OX=9606 GN=MATR3 PE=1 SV=1	A0A0R4J2E8 (+2)	MATR3	95 kDa		0.97	1	[]	unknown	7934400	6928200	5249800	6224400	7531900	6453400
717	TRUE	Empty	60S ribosomal protein L13a OS=Homo sapiens OX=9606 GN=RPL13A PE=1 SV=1	A0A7I2V5L3 (+1)	RPL13A	22 kDa		0.97	1	[]	unknown	9810300	5160000	11010000	9626100	11636000	5044700
730	TRUE	Empty	60S ribosomal protein L22 OS=Homo sapiens OX=9606 GN=RPL22 PE=1 SV=2	P35268	RPL22	15 kDa		0.97	1	[]	unknown	23107000	83805000	38586000	36302000	72550000	33808000
707	TRUE	Empty	Protein mago nashi homolog 2 OS=Homo sapiens OX=9606 GN=MAGOHB PE=1 SV=1	Q96A72	MAGOHB	17 kDa		0.97	1	[]	unknown	2	4355800	5280200	6012800	3885200	2
733	TRUE	Empty	Survival of motor neuron-related-splicing factor 30 OS=Homo sapiens OX=9606 GN=SMNDC1 PE=1 SV=1	O75940	SMNDC1	27 kDa		0.97	1	[]	unknown	2	5092100	4099000	4206400	4766500	2
735	TRUE	Empty	F-actin-capping protein subunit alpha-1 OS=Homo sapiens OX=9606 GN=CAPZA1 PE=1 SV=3	P52907	CAPZA1	33 kDa		0.97	1	[]	unknown	2865600	3501100	2	4148000	2020400	2
695	TRUE	Empty	60S ribosomal protein L32 (Fragment) OS=Homo sapiens OX=9606 GN=RPL32 PE=1 SV=1	D3YTB1 (+2)	RPL32	16 kDa		0.97	1	[]	unknown	9767600	2	2	8008400	2235100	2
699	TRUE	Empty	Tumor protein D54 OS=Homo sapiens OX=9606 GN=TPD52L2 PE=1 SV=1	A0A087WYR3 (+1)	TPD52L2	24 kDa		0.97	1	[]	unknown	2	1598100	2176000	2	2	3939500
727	TRUE	Empty	Thioredoxin OS=Homo sapiens OX=9606 GN=TXN PE=1 SV=3	P10599	TXN	12 kDa		0.98	1	[]	unknown	17200000	8726700	8402800	16229000	8769700	9019100
732	TRUE	Empty	RNA-binding protein 3 OS=Homo sapiens OX=9606 GN=RBM3 PE=1 SV=1	P98179	RBM3	17 kDa		0.98	1	[]	unknown	2	4224000	3359000	3378100	4033200	2
729	TRUE	Empty	Glucose-induced degradation protein 8 homolog OS=Homo sapiens OX=9606 GN=GID8 PE=1 SV=1	Q9NWU2	GID8	27 kDa		0.98	1	[]	unknown	2	3541400	2924000	2672200	3690100	2
687.2	TRUE	Empty	Actin, cytoplasmic 1 OS=Homo sapiens OX=9606 GN=ACTB PE=1 SV=1	P60709	ACTB	42 kDa	TRUE	0.99	1	[]	unknown	33394000	16824000	18177000	28318000	16320000	23419000
680.2	TRUE	Empty	Heterogeneous nuclear ribonucleoprotein H OS=Homo sapiens OX=9606 GN=HNRNPH1 PE=1 SV=1	G8JLB6 (+1)	HNRNPH1	51 kDa	TRUE	0.99	1	[]	unknown	13325000	20170000	18307000	20750000	13440000	17694000
722	TRUE	Empty	RNA-binding protein 14 OS=Homo sapiens OX=9606 GN=RBM14 PE=1 SV=2	Q96PK6	RBM14	69 kDa		0.99	1	[]	unknown	3645400	3207900	4355600	3699600	3996700	3530700
726	TRUE	Empty	Telomere-associated protein RIF1 OS=Homo sapiens OX=9606 GN=RIF1 PE=1 SV=2	Q5UIP0	RIF1	274 kDa		0.99	1	[]	unknown	2	3118100	3655100	4475900	2	2257000
607.2	TRUE	Empty	Serine/arginine-rich-splicing factor 4 (Fragment) OS=Homo sapiens OX=9606 GN=SRSF4 PE=1 SV=1	A0A0D9SEM4 (+1)	SRSF4	44 kDa	TRUE	1	1	[]	unknown	7243800	6192900	28784000	15649000	8310400	18211000
721	TRUE	Empty	Mitochondrial import receptor subunit TOM40 homolog OS=Homo sapiens OX=9606 GN=TOMM40 PE=1 SV=1	O96008	TOMM40	38 kDa		1	1	[]	unknown	2481500	3220500	3123800	6680900	2	2175800
725	TRUE	Empty	NADH-cytochrome b5 reductase 3 OS=Homo sapiens OX=9606 GN=CYB5R3 PE=1 SV=3	P00387 (+1)	CYB5R3	34 kDa		1	1	[]	unknown	3716000	1646100	2363000	2102400	3146900	2463000
723	TRUE	Empty	Mitogen-activated protein kinase kinase kinase kinase 4 OS=Homo sapiens OX=9606 GN=MAP4K4 PE=1 SV=1	A0A0D9SG62	MAP4K4	120 kDa		1	1	[]	unknown	2	2	2	2	2	2
764	TRUE	Empty	60S ribosomal protein L4 OS=Homo sapiens OX=9606 GN=RPL4 PE=1 SV=5	P36578	RPL4	48 kDa		0.16	0.9	[]	unknown	10018000	8969300	9538400	9426100	7780100	8418900
766	TRUE	Empty	60S ribosomal protein L7 OS=Homo sapiens OX=9606 GN=RPL7 PE=1 SV=1	P18124	RPL7	29 kDa		0.18	0.9	[]	unknown	8628700	8840000	9200300	7818400	8962500	7118200
770.1	TRUE	Empty	RNA-binding protein EWS OS=Homo sapiens OX=9606 GN=EWSR1 PE=1 SV=1	B0QYK0 (+1)	EWSR1	65 kDa	TRUE	0.55	0.9	[]	unknown	12301000	23193000	15286000	10598000	17439000	15212000
765	TRUE	Empty	Heterogeneous nuclear ribonucleoprotein F OS=Homo sapiens OX=9606 GN=HNRNPF PE=1 SV=3	P52597	HNRNPF	46 kDa	TRUE	0.56	0.9	[]	unknown	9913800	16176000	17555000	13041000	12617000	13492000
763	TRUE	Empty	Myosin light polypeptide 6 OS=Homo sapiens OX=9606 GN=MYL6 PE=1 SV=1	F8W1R7 (+2)	MYL6	16 kDa		0.56	0.9	[]	unknown	9299700	5929500	7093500	6180300	7722900	6285700
769	TRUE	Empty	U2 snRNP-associated SURP motif-containing protein OS=Homo sapiens OX=9606 GN=U2SURP PE=1 SV=2	O15042	U2SURP	118 kDa		0.57	0.9	[]	unknown	9436400	6334200	7178800	5752000	8871500	5736600
751	TRUE	Empty	Splicing factor 45 OS=Homo sapiens OX=9606 GN=RBM17 PE=1 SV=1	Q96I25	RBM17	45 kDa		0.57	0.9	[]	unknown	6469700	6542900	6345600	5871900	7349100	4748600
748	TRUE	Empty	Pre-mRNA-splicing factor ATP-dependent RNA helicase DHX15 OS=Homo sapiens OX=9606 GN=DHX15 PE=1 SV=2	O43143	DHX15	91 kDa		0.61	0.9	[]	unknown	8917400	7892300	8276300	6920300	9672300	6899500
749	TRUE	Empty	Spectrin alpha chain, non-erythrocytic 1 OS=Homo sapiens OX=9606 GN=SPTAN1 PE=1 SV=1	A0A0D9SF54 (+2)	SPTAN1	283 kDa		0.61	0.9	[]	unknown	2899000	4275800	4043600	3620300	3472300	3409000
781.1	TRUE	Empty	Mitogen-activated protein kinase kinase kinase OS=Homo sapiens OX=9606 GN=MAP3K7 PE=1 SV=1	Q9UG54	MAP3K7	29 kDa	TRUE	0.69	0.9	[]	unknown	5360000	5672300	4621700	4581700	3554200	6373300
750	TRUE	Empty	Spectrin beta chain OS=Homo sapiens OX=9606 GN=SPTBN1 PE=1 SV=1	A0A087WUZ3 (+1)	SPTBN1	275 kDa		0.7	0.9	[]	unknown	2296100	3711900	3773700	2991500	2622700	3500600
754	TRUE	Empty	Aspartate--tRNA ligase, cytoplasmic OS=Homo sapiens OX=9606 GN=DARS1 PE=1 SV=2	P14868	DARS1	57 kDa		0.71	0.9	[]	unknown	4119500	2305200	3066800	2430400	2693300	3602400
762	TRUE	Empty	60S ribosomal protein L13 OS=Homo sapiens OX=9606 GN=RPL13 PE=1 SV=4	P26373	RPL13	24 kDa		0.73	0.9	[]	unknown	13471000	11903000	10717000	8279300	7805900	16695000
743	TRUE	Empty	Enhancer of rudimentary homolog OS=Homo sapiens OX=9606 GN=ERH PE=1 SV=1	P84090	ERH	12 kDa		0.74	0.9	[]	unknown	32443000	41675000	31910000	31098000	41122000	28376000
775	TRUE	Empty	H/ACA ribonucleoprotein complex subunit 1 OS=Homo sapiens OX=9606 GN=GAR1 PE=1 SV=1	Q9NY12	GAR1	22 kDa		0.74	0.9	[]	unknown	8023100	28855000	41136000	23405000	26583000	17225000
758	TRUE	Empty	60S ribosomal protein L3 OS=Homo sapiens OX=9606 GN=RPL3 PE=1 SV=2	P39023	RPL3	46 kDa		0.76	0.9	[]	unknown	12200000	6679500	5458900	8105300	7211700	6949200
747	TRUE	Empty	Splicing factor 3B subunit 4 OS=Homo sapiens OX=9606 GN=SF3B4 PE=1 SV=1	Q15427	SF3B4	44 kDa		0.76	0.9	[]	unknown	8949400	17234000	15975000	12469000	12870000	14207000
777	TRUE	Empty	Serine/arginine-rich splicing factor 5 OS=Homo sapiens OX=9606 GN=SRSF5 PE=1 SV=1	Q13243	SRSF5	31 kDa	TRUE	0.77	0.9	[]	unknown	7243800	12983000	28784000	7472100	16489000	18211000
772	TRUE	Empty	Putative RNA-binding protein Luc7-like 2 OS=Homo sapiens OX=9606 GN=LUC7L2 PE=1 SV=2	Q9Y383	LUC7L2	47 kDa	TRUE	0.78	0.9	[]	unknown	36100000	11836000	17256000	13759000	29506000	13928000
744	TRUE	Empty	Thyroid hormone receptor-associated protein 3 OS=Homo sapiens OX=9606 GN=THRAP3 PE=1 SV=2	Q9Y2W1	THRAP3	109 kDa	TRUE	0.79	0.9	[]	unknown	9533400	18481000	14763000	13590000	15389000	11385000
773	TRUE	Empty	Pre-mRNA-splicing factor 38A OS=Homo sapiens OX=9606 GN=PRPF38A PE=1 SV=1	Q8NAV1	PRPF38A	37 kDa		0.8	0.9	[]	unknown	18089000	6768500	6484100	5453600	15963000	5822900
776	TRUE	Empty	ATP-dependent RNA helicase DDX50 OS=Homo sapiens OX=9606 GN=DDX50 PE=1 SV=1	Q9BQ39	DDX50	83 kDa	TRUE	0.8	0.9	[]	unknown	2	7779000	8222300	4948600	4468400	4359600
774	TRUE	Empty	SLAIN motif-containing protein 2 OS=Homo sapiens OX=9606 GN=SLAIN2 PE=1 SV=2	Q9P270	SLAIN2	63 kDa		0.8	0.9	[]	unknown	4703400	3845500	2325700	3434400	2	5950200
761.2	TRUE	Empty	CLIP-associating protein 2 OS=Homo sapiens OX=9606 GN=CLASP2 PE=4 SV=1	A0A804HJG7 (+1)	CLASP2	165 kDa	TRUE	0.81	0.9	[]	unknown	3825600	2128600	2726500	2672800	3326600	2215300
753	TRUE	Empty	Polypyrimidine tract-binding protein 1 OS=Homo sapiens OX=9606 GN=PTBP1 PE=1 SV=1	A0A0U1RRM4 (+1)	PTBP1	62 kDa		0.83	0.9	[]	unknown	3385600	14589000	14023000	8976500	10397000	10135000
757	TRUE	Empty	40S ribosomal protein S30 OS=Homo sapiens OX=9606 GN=FAU PE=1 SV=1	E9PR30 (+1)	FAU	11 kDa		0.83	0.9	[]	unknown	31234000	91893000	85505000	58559000	93410000	39443000
768	TRUE	Empty	Histone H2A type 2-C OS=Homo sapiens OX=9606 GN=H2AC20 PE=1 SV=4	Q16777 (+1)	H2AC20	14 kDa	TRUE	0.85	0.9	[]	unknown	28741000	110850000	26493000	50170000	38355000	60090000
535.2	TRUE	Empty	TATA-binding protein-associated factor 2N OS=Homo sapiens OX=9606 GN=TAF15 PE=1 SV=1	A0A075B7D9 (+1)	TAF15	49 kDa	TRUE	0.86	0.9	[]	unknown	10222000	99581000	85246000	57057000	43042000	78631000
752	TRUE	Empty	Endoplasmin OS=Homo sapiens OX=9606 GN=HSP90B1 PE=1 SV=1	A0A7P0TAE1 (+3)	HSP90B1	91 kDa	TRUE	0.88	0.9	[]	unknown	23000000	6103400	6796300	10285000	11568000	11454000
746	TRUE	Empty	60S ribosomal protein L30 (Fragment) OS=Homo sapiens OX=9606 GN=RPL30 PE=1 SV=1	E5RI99 (+1)	RPL30	13 kDa		0.9	0.9	[]	unknown	1897400	10988000	15702000	11271000	7797500	7817300
687.4	TRUE	Empty	Beta-actin-like protein 2 OS=Homo sapiens OX=9606 GN=ACTBL2 PE=1 SV=2	Q562R1	ACTBL2	42 kDa	TRUE	0.91	0.9	[]	unknown	44500000	16122000	13974000	22712000	14503000	33175000
724.3	TRUE	Empty	SWISS-PROT:P08779 Tax_Id=9606 Gene_Symbol=KRT16 Keratin, type I cytoskeletal 16	CON__P08779		51 kDa	TRUE	0.91	0.9	[]	unknown	2	10134000	20422000	12779000	4455600	10881000
760	TRUE	Empty	Insulin-like growth factor 2 mRNA-binding protein 2 OS=Homo sapiens OX=9606 GN=IGF2BP2 PE=1 SV=1	F8W930 (+1)	IGF2BP2	67 kDa	TRUE	0.91	0.9	[]	unknown	2	3476000	2273200	2	2361600	2893000
759	TRUE	Empty	NEDD8 OS=Homo sapiens OX=9606 GN=NEDD8 PE=1 SV=1	Q15843	NEDD8	9 kDa		0.91	0.9	[]	unknown	2	6047200	6060700	6294000	2	4780100
771	TRUE	Empty	26S proteasome regulatory subunit 4 OS=Homo sapiens OX=9606 GN=PSMC1 PE=1 SV=1	P62191	PSMC1	49 kDa		0.92	0.9	[]	unknown	3382300	4147300	2	2	2	6663400
756	TRUE	Empty	TNF receptor-associated factor OS=Homo sapiens OX=9606 GN=TRAF4 PE=1 SV=1	F6SA91 (+1)	TRAF4	49 kDa		0.94	0.9	[]	unknown	2	2554000	2807100	2	4920800	2
745	TRUE	Empty	Treacle protein OS=Homo sapiens OX=9606 GN=TCOF1 PE=1 SV=3	Q13428	TCOF1	152 kDa		0.96	0.9	[]	unknown	2605900	2	4190400	2	6403800	2
755	TRUE	Empty	Ensconsin OS=Homo sapiens OX=9606 GN=MAP7 PE=1 SV=1	A0A087WZ40 (+1)	MAP7	88 kDa		0.96	0.9	[]	unknown	2	2649700	2	2	2434800	2
785	TRUE	Empty	Filamin-A OS=Homo sapiens OX=9606 GN=FLNA PE=1 SV=4	P21333	FLNA	281 kDa		0.0005	0.8	Ctrl high, UBR5_IP low	unknown	6899700	6878400	7196500	5609800	5707000	5844700
803	TRUE	Empty	Phosphate carrier protein, mitochondrial OS=Homo sapiens OX=9606 GN=SLC25A3 PE=1 SV=1	F8VVM2	SLC25A3	36 kDa		0.0093	0.8	[]	unknown	10756000	11407000	11418000	8369200	9453700	7610600
802	TRUE	Empty	Glutaminyl-peptide cyclotransferase-like protein OS=Homo sapiens OX=9606 GN=QPCTL PE=1 SV=2	Q9NXS2	QPCTL	43 kDa		0.1	0.8	[]	unknown	7734200	5984900	5990800	5939200	4655100	4367400
780	TRUE	Empty	TGF-beta-activated kinase 1 and MAP3K7-binding protein 1 OS=Homo sapiens OX=9606 GN=TAB1 PE=1 SV=1	Q15750	TAB1	55 kDa		0.27	0.8	[]	unknown	5544100	4837500	5159600	5568300	3635400	3884200
788	TRUE	Empty	Peroxiredoxin-1 OS=Homo sapiens OX=9606 GN=PRDX1 PE=1 SV=1	Q06830	PRDX1	22 kDa	TRUE	0.28	0.8	[]	unknown	16886000	10966000	11301000	9650900	10479000	11504000
782	TRUE	Empty	KH domain-containing, RNA-binding, signal transduction-associated protein 1 OS=Homo sapiens OX=9606 GN=KHDRBS1 PE=1 SV=1	Q07666	KHDRBS1	48 kDa		0.28	0.8	[]	unknown	9526300	13181000	8469500	8367100	8474200	8970800
790	TRUE	Empty	SWISS-PROT:P00761|TRYP_PIG Trypsin - Sus scrofa (Pig).	CON__P00761		24 kDa		0.3	0.8	[]	unknown	87201000	65207000	54245000	55421000	65173000	45933000
793	TRUE	Empty	26S proteasome AAA-ATPase subunit RPT1 OS=Homo sapiens OX=9606 GN=PSMC2 PE=1 SV=1	C9JX88 (+1)	PSMC2	48 kDa		0.3	0.8	[]	unknown	3862800	3065400	4695100	3791200	2311800	3246400
781.2	TRUE	Empty	Mitogen-activated protein kinase kinase kinase 7 OS=Homo sapiens OX=9606 GN=MAP3K7 PE=1 SV=1	O43318	MAP3K7	67 kDa	TRUE	0.32	0.8	[]	unknown	5574700	4729100	3698900	4581700	2971200	4019600
770.2	TRUE	Empty	RNA-binding protein EWS (Fragment) OS=Homo sapiens OX=9606 GN=EWSR1 PE=1 SV=1	H7BY36	EWSR1	32 kDa	TRUE	0.39	0.8	[]	unknown	18938000	16704000	10345000	7437300	11561000	16409000
796	TRUE	Empty	Serine/threonine-protein kinase 38-like OS=Homo sapiens OX=9606 GN=STK38L PE=1 SV=3	Q9Y2H1	STK38L	54 kDa	TRUE	0.4	0.8	[]	unknown	19490000	11319000	10162000	11492000	11998000	8788300
792	TRUE	Empty	Myosin-10 OS=Homo sapiens OX=9606 GN=MYH10 PE=1 SV=3	P35580	MYH10	229 kDa	TRUE	0.44	0.8	[]	unknown	5163900	2938500	2901500	3382900	3251900	2220500
786	TRUE	Empty	Serine/threonine-protein kinase 38 OS=Homo sapiens OX=9606 GN=STK38 PE=1 SV=1	Q15208	STK38	54 kDa	TRUE	0.47	0.8	[]	unknown	41766000	22348000	22149000	25436000	25691000	18614000
779	TRUE	Empty	Isoleucine--tRNA ligase, cytoplasmic OS=Homo sapiens OX=9606 GN=IARS1 PE=4 SV=1	A0A804HL54 (+2)	IARS1	142 kDa		0.47	0.8	[]	unknown	3161000	5134300	3094600	3517400	3531800	2543200
767.2	TRUE	Empty	Tubulin alpha-1A chain OS=Homo sapiens OX=9606 GN=TUBA1A PE=1 SV=1	Q71U36	TUBA1A	50 kDa	TRUE	0.53	0.8	[]	unknown	40677000	17397000	30116000	24270000	24185000	25839000
799	TRUE	Empty	Cancer-related nucleoside-triphosphatase OS=Homo sapiens OX=9606 GN=NTPCR PE=1 SV=1	Q5TDF0 (+1)	NTPCR	25 kDa		0.61	0.8	[]	unknown	3532900	3599200	3056100	3619000	4340700	2
800	TRUE	Empty	Neutral amino acid transporter B(0) OS=Homo sapiens OX=9606 GN=SLC1A5 PE=1 SV=2	Q15758	SLC1A5	57 kDa		0.62	0.8	[]	unknown	1797400	1649700	2400800	2390500	2	2164300
787	TRUE	Empty	Activated RNA polymerase II transcriptional coactivator p15 OS=Homo sapiens OX=9606 GN=SUB1 PE=1 SV=3	P53999	SUB1	14 kDa		0.66	0.8	[]	unknown	20070000	46324000	45100000	25292000	53758000	11057000
795	TRUE	Empty	Pre-mRNA-splicing factor CWC25 homolog OS=Homo sapiens OX=9606 GN=CWC25 PE=1 SV=1	Q9NXE8	CWC25	50 kDa		0.66	0.8	[]	unknown	5293700	9250800	5843000	2	8727800	7448100
794	TRUE	Empty	Microfibrillar-associated protein 1 OS=Homo sapiens OX=9606 GN=MFAP1 PE=1 SV=2	P55081	MFAP1	52 kDa		0.69	0.8	[]	unknown	8370200	6831800	5081600	2	10753000	5404000
783	TRUE	Empty	U4/U6.U5 small nuclear ribonucleoprotein 27 kDa protein OS=Homo sapiens OX=9606 GN=SNRNP27 PE=1 SV=1	Q8WVK2	SNRNP27	19 kDa		0.75	0.8	[]	unknown	21038000	10703000	6602900	5436500	20207000	6096400
801	TRUE	Empty	WD repeat domain-containing protein 83 OS=Homo sapiens OX=9606 GN=WDR83 PE=1 SV=1	Q9BRX9	WDR83	34 kDa		0.82	0.8	[]	unknown	2	2593100	3522800	2	4747400	2
641.2	TRUE	Empty	SWISS-PROT:Q3TTY5 Tax_Id=10090 Gene_Symbol=Krt2 Keratin, type II cytoskeletal 2 epidermal	CON__Q3TTY5		71 kDa	TRUE	0.83	0.8	[]	unknown	2	6503100	10658000	2	2	13445000
798	TRUE	Empty	RNA-binding motif protein, X-linked 2 OS=Homo sapiens OX=9606 GN=RBMX2 PE=1 SV=1	A0A1W2PP04 (+1)	RBMX2	32 kDa		0.83	0.8	[]	unknown	2	3015600	2907200	2	4637100	2
797	TRUE	Empty	E3 SUMO-protein ligase RanBP2 OS=Homo sapiens OX=9606 GN=RANBP2 PE=1 SV=2	P49792	RANBP2	358 kDa		0.83	0.8	[]	unknown	1385100	2	1027200	1897300	2	2
791	TRUE	Empty	STING ER exit protein OS=Homo sapiens OX=9606 GN=STEEP1 PE=1 SV=1	Q9H5V9	STEEP1	26 kDa		0.85	0.8	[]	unknown	2	1327300	1816200	2	2530400	2
778	TRUE	Empty	Cytochrome c oxidase subunit NDUFA4 OS=Homo sapiens OX=9606 GN=NDUFA4 PE=1 SV=1	O00483	NDUFA4	9 kDa		0.89	0.8	[]	unknown	4884800	2	2329200	2	6087100	2
789	TRUE	Empty	Signal sequence receptor subunit delta OS=Homo sapiens OX=9606 GN=SSR4 PE=1 SV=1	A6NLM8 (+1)	SSR4	16 kDa		0.89	0.8	[]	unknown	3341900	2	2	2693900	2	2
784	TRUE	Empty	Apoptotic chromatin condensation inducer in the nucleus OS=Homo sapiens OX=9606 GN=ACIN1 PE=1 SV=1	S4R3H4	ACIN1	145 kDa		0.9	0.8	[]	unknown	2	3569900	2	2	2921900	2
820	TRUE	Empty	60S ribosomal protein L28 OS=Homo sapiens OX=9606 GN=RPL28 PE=1 SV=1	H0YKD8 (+2)	RPL28	19 kDa		0.025	0.7	[]	unknown	11057000	9507500	9829100	5243100	7459300	7862700
818	TRUE	Empty	6-pyruvoyl tetrahydrobiopterin synthase OS=Homo sapiens OX=9606 GN=PTS PE=1 SV=1	Q03393	PTS	16 kDa		0.049	0.7	[]	unknown	14711000	12213000	10553000	7938600	7877900	9998700
811	TRUE	Empty	60S ribosomal protein L36a OS=Homo sapiens OX=9606 GN=RPL36A PE=1 SV=2	H0Y5B4 (+3)	RPL36A	13 kDa		0.11	0.7	[]	unknown	10931000	8260500	7647400	5642000	7717200	6027400
814	TRUE	Empty	Transcription initiation factor TFIID subunit 4 OS=Homo sapiens OX=9606 GN=TAF4 PE=1 SV=2	O00268	TAF4	110 kDa		0.15	0.7	[]	unknown	4302200	3587600	2865800	2190200	3346000	2124800
808	TRUE	Empty	Proliferating cell nuclear antigen OS=Homo sapiens OX=9606 GN=PCNA PE=1 SV=1	P12004	PCNA	29 kDa		0.2	0.7	[]	unknown	9138100	8980500	12156000	7029200	10054000	5141900
804	TRUE	Empty	Tyrosine-protein kinase JAK1 OS=Homo sapiens OX=9606 GN=JAK1 PE=1 SV=2	P23458	JAK1	133 kDa		0.23	0.7	[]	unknown	4368900	7322200	8484700	4711300	5077400	5205500
810	TRUE	Empty	Calcium homeostasis endoplasmic reticulum protein OS=Homo sapiens OX=9606 GN=CHERP PE=1 SV=3	Q8IWX8	CHERP	104 kDa		0.23	0.7	[]	unknown	10702000	5884300	6834100	5668900	6347500	5004700
821	TRUE	Empty	Nucleolar protein of 40 kDa OS=Homo sapiens OX=9606 GN=ZCCHC17 PE=1 SV=1	A0A087WXF8 (+2)	ZCCHC17	30 kDa		0.3	0.7	[]	unknown	24626000	13902000	10988000	9083100	14384000	10035000
809	TRUE	Empty	Protein phosphatase 1B OS=Homo sapiens OX=9606 GN=PPM1B PE=1 SV=1	O75688	PPM1B	53 kDa		0.36	0.7	[]	unknown	44192000	23156000	22922000	28801000	19265000	18011000
812.1	TRUE	Empty	Myosin-9 OS=Homo sapiens OX=9606 GN=MYH9 PE=1 SV=4	P35579	MYH9	227 kDa	TRUE	0.36	0.7	[]	unknown	7275500	3391600	3621000	3382900	4017400	2910000
815	TRUE	Empty	Membrane-associated progesterone receptor component 1 OS=Homo sapiens OX=9606 GN=PGRMC1 PE=1 SV=3	O00264	PGRMC1	22 kDa		0.42	0.7	[]	unknown	8140700	3017300	3914400	3487100	4419200	2736200
806	TRUE	Empty	Retinitis pigmentosa 9 protein OS=Homo sapiens OX=9606 GN=RP9 PE=4 SV=1	A0A804HI79 (+1)	RP9	18 kDa		0.43	0.7	[]	unknown	14954000	6856200	7347300	5368900	7031200	9194800
805	TRUE	Empty	Ornithine aminotransferase, mitochondrial OS=Homo sapiens OX=9606 GN=OAT PE=1 SV=1	P04181	OAT	49 kDa		0.45	0.7	[]	unknown	2580100	4266700	7442400	4135600	2857400	3617300
819	TRUE	Empty	Emerin OS=Homo sapiens OX=9606 GN=EMD PE=4 SV=1	A0A804HIV7 (+1)	EMD	24 kDa		0.45	0.7	[]	unknown	4450900	2750100	3373400	2	4031000	3190100
588.5	TRUE	Empty	14-3-3 protein theta OS=Homo sapiens OX=9606 GN=YWHAQ PE=1 SV=1	P27348	YWHAQ	28 kDa	TRUE	0.62	0.7	[]	unknown	7195000	36025000	5070100	8891500	14543000	8452000
807	TRUE	Empty	Cytoplasmic dynein 1 heavy chain 1 OS=Homo sapiens OX=9606 GN=DYNC1H1 PE=1 SV=2	A0A2R8Y5T0 (+10)	DYNC1H1	528 kDa		0.7	0.7	[]	unknown	2411500	2	1914300	1708000	2	1470700
817	TRUE	Empty	Pre-mRNA-splicing factor SPF27 OS=Homo sapiens OX=9606 GN=BCAS2 PE=1 SV=1	O75934	BCAS2	26 kDa		0.75	0.7	[]	unknown	2	2758100	5207300	2	2	5518400
816	TRUE	Empty	Actin-like protein 3 OS=Homo sapiens OX=9606 GN=ACTR3 PE=1 SV=1	B4DXW1 (+1)	ACTR3	42 kDa		0.81	0.7	[]	unknown	2	2	3773200	2616600	2	2
813	TRUE	Empty	Ubiquitin carboxyl-terminal hydrolase 15 OS=Homo sapiens OX=9606 GN=USP15 PE=1 SV=3	Q9Y4E8	USP15	112 kDa		0.83	0.7	[]	unknown	3369900	2	2	2	2412100	2
824	TRUE	Empty	SUN domain-containing protein 2 OS=Homo sapiens OX=9606 GN=SUN2 PE=1 SV=3	Q9UH99	SUN2	80 kDa		0.061	0.6	[]	unknown	4652200	3025400	4245300	3076500	2324100	2038300
822	TRUE	Empty	6-phosphofructo-2-kinase OS=Homo sapiens OX=9606 GN=PFKFB3 PE=1 SV=1	A0A1W2PR17 (+3)	PFKFB3	64 kDa	TRUE	0.11	0.6	[]	unknown	12305000	7258500	8053100	5748700	5614800	6341000
825	TRUE	Empty	Arginine and glutamate-rich protein 1 OS=Homo sapiens OX=9606 GN=ARGLU1 PE=1 SV=1	Q9NWB6	ARGLU1	33 kDa		0.19	0.6	[]	unknown	17341000	27969000	14960000	10140000	18057000	9358100
830	TRUE	Empty	UDP-N-acetylglucosamine--peptide N-acetylglucosaminyltransferase 110 kDa subunit OS=Homo sapiens OX=9606 GN=OGT PE=1 SV=3	O15294	OGT	117 kDa		0.3	0.6	[]	unknown	3433200	1972200	2441700	2637600	2	1975900
827	TRUE	Empty	Exportin-1 OS=Homo sapiens OX=9606 GN=XPO1 PE=1 SV=1	A0A7I2V2H0 (+5)	XPO1	113 kDa		0.33	0.6	[]	unknown	3119500	3804500	4272800	4491600	2268400	2
831	TRUE	Empty	Nucleolar RNA helicase 2 OS=Homo sapiens OX=9606 GN=DDX21 PE=1 SV=5	Q9NR30	DDX21	87 kDa	TRUE	0.42	0.6	[]	unknown	14713000	3718800	4724300	5674600	3668800	4255100
457.2	TRUE	Empty	Synaptic functional regulator FMR1 OS=Homo sapiens OX=9606 GN=FMR1 PE=1 SV=1	A8MQB8 (+3)	FMR1	66 kDa	TRUE	0.56	0.6	[]	unknown	2	3504900	3222100	2	2204700	1990000
832	TRUE	Empty	Regulator of nonsense transcripts 1 OS=Homo sapiens OX=9606 GN=UPF1 PE=1 SV=2	Q92900	UPF1	124 kDa		0.6	0.6	[]	unknown	2	3023300	1539600	2	2	2515300
829	TRUE	Empty	60S ribosomal protein L34 OS=Homo sapiens OX=9606 GN=RPL34 PE=1 SV=3	P49207	RPL34	13 kDa		0.64	0.6	[]	unknown	15186000	2	18477000	2	2	20172000
823	TRUE	Empty	40S ribosomal protein S29 OS=Homo sapiens OX=9606 GN=RPS29 PE=1 SV=1	A0A2R8Y851 (+1)	RPS29	10 kDa		0.67	0.6	[]	unknown	7339300	65246000	3212700	19264000	9485500	18668000
826	TRUE	Empty	Peptidyl-prolyl cis-trans isomerase G OS=Homo sapiens OX=9606 GN=PPIG PE=1 SV=1	A0A7I2V5Q5 (+2)	PPIG	88 kDa		0.67	0.6	[]	unknown	2	4195500	7650500	2	7270700	2
828	TRUE	Empty	Zinc finger protein 638 OS=Homo sapiens OX=9606 GN=ZNF638 PE=1 SV=2	Q14966	ZNF638	221 kDa		0.75	0.6	[]	unknown	2	2	2532100	1522400	2	2
835	TRUE	Empty	40S ribosomal protein S20 OS=Homo sapiens OX=9606 GN=RPS20 PE=1 SV=1	P60866	RPS20	13 kDa		0.15	0.5	[]	unknown	22302000	61099000	51010000	29184000	22172000	19110000
838	TRUE	Empty	Alpha-centractin OS=Homo sapiens OX=9606 GN=ACTR1A PE=1 SV=1	P61163	ACTR1A	43 kDa		0.15	0.5	[]	unknown	3732400	7597000	3025000	2475200	1842900	2369200
834	TRUE	Empty	Midkine OS=Homo sapiens OX=9606 GN=MDK PE=1 SV=1	E9PLM6 (+2)	MDK	17 kDa		0.16	0.5	[]	unknown	4652400	4842100	3669900	2	3845100	3058300
718.2	TRUE	Empty	RNA-binding protein 6 OS=Homo sapiens OX=9606 GN=RBM6 PE=1 SV=5	P78332	RBM6	129 kDa	TRUE	0.44	0.5	[]	unknown	4175900	16239000	23425000	19043000	2	3933900
837	TRUE	Empty	Transcription factor E2F7 (Fragment) OS=Homo sapiens OX=9606 GN=E2F7 PE=1 SV=1	F8VSE7 (+1)	E2F7	77 kDa		0.54	0.5	[]	unknown	2582700	2	1174300	1811100	2	2
836	TRUE	Empty	NEDD8-conjugating enzyme Ubc12 OS=Homo sapiens OX=9606 GN=UBE2M PE=1 SV=1	P61081	UBE2M	21 kDa		0.54	0.5	[]	unknown	2	3124000	2076600	2	2	2667000
588.6	TRUE	Empty	14-3-3 protein gamma OS=Homo sapiens OX=9606 GN=YWHAG PE=1 SV=2	P61981	YWHAG	28 kDa	TRUE	0.55	0.5	[]	unknown	2	14395000	56257000	9876100	15746000	11941000
833	TRUE	Empty	Lysine--tRNA ligase OS=Homo sapiens OX=9606 GN=KARS1 PE=1 SV=3	Q15046	KARS1	68 kDa		0.58	0.5	[]	unknown	2	3833300	2854500	2	2	3652800
840	TRUE	Empty	Protein FAM133B OS=Homo sapiens OX=9606 GN=FAM133B PE=1 SV=1	Q5BKY9 (+1)	FAM133B	28 kDa		0.13	0.4	[]	unknown	34419000	12832000	16071000	6587000	10179000	7898300
842	TRUE	Empty	DNA topoisomerase 1 OS=Homo sapiens OX=9606 GN=TOP1 PE=1 SV=2	P11387	TOP1	91 kDa		0.44	0.4	[]	unknown	50928000	5672300	4342300	9560100	7026000	4956000
839	TRUE	Empty	Heat shock protein beta-1 OS=Homo sapiens OX=9606 GN=HSPB1 PE=1 SV=1	A0A6Q8PFK8 (+2)	HSPB1	22 kDa		0.45	0.4	[]	unknown	2	4561000	3339300	2	2	3454000
302.2	TRUE	Empty	Putative PIP5K1A and PSMD4-like protein OS=Homo sapiens OX=9606 GN=PIPSL PE=5 SV=1	A2A3N6	PIPSL	95 kDa	TRUE	0.46	0.4	[]	unknown	2006000	2	2744300	2	2123700	2
841	TRUE	Empty	Immunoglobulin kappa variable 2D-29 OS=Homo sapiens OX=9606 GN=IGKV2D-29 PE=3 SV=1	A0A075B6S2 (+2)	IGKV2D-29	13 kDa		0.51	0.4	[]	unknown	1011000000	90077000	28353000	81387000	161890000	188410000
847	TRUE	Empty	La-related protein 1 OS=Homo sapiens OX=9606 GN=LARP1 PE=1 SV=2	Q6PKG0	LARP1	124 kDa		0.11	0.3	[]	unknown	1895700	2948100	3805200	2	2480900	2
848	TRUE	Empty	5'-3' exoribonuclease 2 OS=Homo sapiens OX=9606 GN=XRN2 PE=1 SV=1	Q9H0D6	XRN2	109 kDa		0.18	0.3	[]	unknown	1180800	3697900	6029900	2	2	2789300
846	TRUE	Empty	Cell cycle and apoptosis regulator protein 2 OS=Homo sapiens OX=9606 GN=CCAR2 PE=1 SV=2	Q8N163	CCAR2	103 kDa		0.3	0.3	[]	unknown	2	3004500	3092800	2	1834800	2
844	TRUE	Empty	Polyadenylate-binding protein 2 OS=Homo sapiens OX=9606 GN=PABPN1 PE=1 SV=3	Q86U42	PABPN1	33 kDa		0.31	0.3	[]	unknown	2	4957900	5575400	2	2	3271500
843	TRUE	Empty	60S ribosomal protein L29 OS=Homo sapiens OX=9606 GN=RPL29 PE=1 SV=1	A0A3B3ITT5 (+1)	RPL29	19 kDa		0.38	0.3	[]	unknown	29762000	6983900	2056900	5842700	2	6670100
845	TRUE	Empty	E3 ubiquitin-protein ligase TRIM21 OS=Homo sapiens OX=9606 GN=TRIM21 PE=1 SV=1	P19474	TRIM21	54 kDa		0.44	0.3	[]	unknown	32315000	3291100	1698200	5177700	2266900	4009500
853	TRUE	Empty	Serine/threonine-protein phosphatase PGAM5, mitochondrial OS=Homo sapiens OX=9606 GN=PGAM5 PE=1 SV=2	Q96HS1	PGAM5	32 kDa		0.021	0.2	[]	unknown	3128800	4367400	4826700	2	2244400	2
850	TRUE	Empty	Serine/arginine-rich splicing factor 10 OS=Homo sapiens OX=9606 GN=SRSF10 PE=1 SV=1	O75494 (+1)	SRSF10	31 kDa		0.24	0.2	[]	unknown	2	5151000	8707900	2	2781600	2
851	TRUE	Empty	Drebrin OS=Homo sapiens OX=9606 GN=DBN1 PE=1 SV=4	Q16643	DBN1	71 kDa		0.27	0.2	[]	unknown	6670400	2	2991700	2	2	1930400
849	TRUE	Empty	MOB kinase activator 2 OS=Homo sapiens OX=9606 GN=MOB2 PE=1 SV=2	A0A087WVS8 (+1)	MOB2	27 kDa		0.37	0.2	[]	unknown	18073000	4598300	2	5242000	2	2
852	TRUE	Empty	SCY1-like protein 2 OS=Homo sapiens OX=9606 GN=SCYL2 PE=1 SV=1	Q6P3W7	SCYL2	104 kDa		0.39	0.2	[]	unknown	41510000	2970400	2390500	2780700	3668800	2685700
854	TRUE	Empty	Girdin OS=Homo sapiens OX=9606 GN=CCDC88A PE=1 SV=1	A0A2R8Y4W8 (+8)	CCDC88A	175 kDa		0.37	7e-06	[]	unknown	2	852290	2	2	2	2
855	TRUE	Empty	DDB1- and CUL4-associated factor 7 OS=Homo sapiens OX=9606 GN=DCAF7 PE=1 SV=1	P61962	DCAF7	39 kDa		0.37	4e-06	[]	unknown	1551700	2	2	2	2	2
856	TRUE	Empty	Plectin OS=Homo sapiens OX=9606 GN=PLEC PE=1 SV=9	H0YDN1 (+1)	PLEC	388 kDa		0.37	4e-06	[]	unknown	1605100	2	2	2	2	2
858	TRUE	Empty	Unconventional myosin-Ic OS=Homo sapiens OX=9606 GN=MYO1C PE=1 SV=1	F5H6E2 (+1)	MYO1C	119 kDa		0.37	3e-06	[]	unknown	1926100	2	2	2	2	2
859	TRUE	Empty	Unconventional myosin-6 OS=Homo sapiens OX=9606 GN=MYO6 PE=1 SV=1	A0A0A0MRM8 (+1)	MYO6	145 kDa		0.37	3e-06	[]	unknown	2165600	2	2	2	2	2
860	TRUE	Empty	Unconventional myosin-Id OS=Homo sapiens OX=9606 GN=MYO1D PE=1 SV=1	J3QRN6 (+2)	MYO1D	111 kDa		0.37	3e-06	[]	unknown	2192700	2	2	2	2	2
861	TRUE	Empty	Small subunit processome component 20 homolog OS=Homo sapiens OX=9606 GN=UTP20 PE=1 SV=3	O75691	UTP20	318 kDa		0.37	3e-06	[]	unknown	2	2332400	2	2	2	2
857	TRUE	Empty	Ribosomal RNA processing protein 1 homolog B OS=Homo sapiens OX=9606 GN=RRP1B PE=1 SV=3	Q14684	RRP1B	84 kDa		0.37	3e-06	[]	unknown	2	2	1858400	2	2	2
866	TRUE	Empty	Ribosome biogenesis protein BMS1 homolog OS=Homo sapiens OX=9606 GN=BMS1 PE=1 SV=1	Q14692	BMS1	146 kDa		0.12	2e-06	[]	unknown	2	1442300	1594500	2	2	2
872	TRUE	Empty	Protein odr-4 homolog OS=Homo sapiens OX=9606 GN=ODR4 PE=1 SV=1	Q5SWX8	ODR4	51 kDa		0.15	2e-06	[]	unknown	2503300	1402500	2	2	2	2
870	TRUE	Empty	Reticulocalbin-1 OS=Homo sapiens OX=9606 GN=RCN1 PE=1 SV=1	Q15293	RCN1	39 kDa		0.18	2e-06	[]	unknown	2624400	2	1065000	2	2	2
863	TRUE	Empty	Heterogeneous nuclear ribonucleoprotein U-like protein 1 OS=Homo sapiens OX=9606 GN=HNRNPUL1 PE=1 SV=1	A0A0A0MRA5 (+3)	HNRNPUL1	86 kDa		0.37	2e-06	[]	unknown	2	2	2564100	2	2	2
869	TRUE	Empty	Phosphorylase b kinase regulatory subunit OS=Homo sapiens OX=9606 GN=PHKA1 PE=1 SV=1	A6NIT2 (+2)	PHKA1	133 kDa		0.37	2e-06	[]	unknown	3658900	2	2	2	2	2
871.1	TRUE	Empty	DNA-binding protein SATB1 OS=Homo sapiens OX=9606 GN=SATB1 PE=1 SV=1	Q01826	SATB1	86 kDa	TRUE	0.37	2e-06	[]	unknown	2921000	2	2	2	2	2
868	TRUE	Empty	Nicotinamide phosphoribosyltransferase OS=Homo sapiens OX=9606 GN=NAMPT PE=1 SV=1	A0A7P0T931 (+5)	NAMPT	48 kDa		0.37	2e-06	[]	unknown	3576200	2	2	2	2	2
864	TRUE	Empty	Dedicator of cytokinesis protein 4 (Fragment) OS=Homo sapiens OX=9606 GN=DOCK4 PE=1 SV=1	H0Y599 (+1)	DOCK4	229 kDa		0.37	2e-06	[]	unknown	2852800	2	2	2	2	2
862	TRUE	Empty	Medium-chain specific acyl-CoA dehydrogenase, mitochondrial OS=Homo sapiens OX=9606 GN=ACADM PE=1 SV=1	P11310 (+1)	ACADM	47 kDa		0.37	2e-06	[]	unknown	2562300	2	2	2	2	2
865	TRUE	Empty	Glycogen debranching enzyme OS=Homo sapiens OX=9606 GN=AGL PE=1 SV=3	P35573	AGL	175 kDa		0.37	2e-06	[]	unknown	2965000	2	2	2	2	2
867	TRUE	Empty	Phosphoribosyl pyrophosphate synthase-associated protein 2 (Fragment) OS=Homo sapiens OX=9606 GN=PRPSAP2 PE=1 SV=1	I3L0S1 (+1)	PRPSAP2	29 kDa		0.37	2e-06	[]	unknown	3225700	2	2	2	2	2
873	TRUE	Empty	Phosphoribosyl pyrophosphate synthase-associated protein 1 OS=Homo sapiens OX=9606 GN=PRPSAP1 PE=1 SV=2	Q14558	PRPSAP1	39 kDa		0.37	2e-06	[]	unknown	3935200	2	2	2	2	2
877	TRUE	Empty	Guanine nucleotide-binding protein-like 3 OS=Homo sapiens OX=9606 GN=GNL3 PE=1 SV=2	Q9BVP2	GNL3	62 kDa		0.12	1e-06	[]	unknown	2	2538600	2881600	2	2	2
874	TRUE	Empty	Phosphorylase b kinase regulatory subunit beta OS=Homo sapiens OX=9606 GN=PHKB PE=1 SV=3	Q93100	PHKB	125 kDa		0.37	1e-06	[]	unknown	4067000	2	2	2	2	2
875	TRUE	Empty	Phosphorylase b kinase regulatory subunit alpha, liver isoform OS=Homo sapiens OX=9606 GN=PHKA2 PE=1 SV=1	P46019	PHKA2	138 kDa		0.37	1e-06	[]	unknown	4522200	2	2	2	2	2
876	TRUE	Empty	Phosphorylase kinase OS=Homo sapiens OX=9606 GN=PHKG2 PE=1 SV=1	J3KNN3 (+1)	PHKG2	47 kDa		0.37	1e-06	[]	unknown	4608300	2	2	2	2	2
871.2	TRUE	Empty	DNA-binding protein SATB OS=Homo sapiens OX=9606 GN=SATB2 PE=1 SV=1	C9JR56 (+1)	SATB2	76 kDa	TRUE	0.37	1e-06	[]	unknown	5606100	2	2	2	2	2
878	TRUE	Empty	SWISS-PROT:P01044-1 (Bos taurus) Isoform HMW of Kininogen-1 precursor	CON__P01044-1 (+2)		69 kDa		0.37	1e-06	[]	unknown	5928100	2	2	2	2	2
880	TRUE	Empty	Non-specific serine/threonine protein kinase OS=Homo sapiens OX=9606 GN=ROCK1 PE=1 SV=1	A0A0U1RQV4 (+1)	ROCK1	133 kDa		0.0001	9e-07	Ctrl high, UBR5_IP low	unknown	2391600	2350000	2045600	2	2	2
879	TRUE	Empty	6-phosphofructo-2-kinase/fructose-2,6-bisphosphatase 2 OS=Homo sapiens OX=9606 GN=PFKFB2 PE=1 SV=2	O60825	PFKFB2	58 kDa	TRUE	0.37	9e-07	[]	unknown	6731400	2	2	2	2	2
881	TRUE	Empty	Highly divergent homeobox (Fragment) OS=Homo sapiens OX=9606 GN=HDX PE=1 SV=1	E2QRN0 (+1)	HDX	23 kDa		0.0074	8e-07	[]	unknown	3307200	1966800	1830000	2	2	2
812.2	TRUE	Empty	Myosin-14 OS=Homo sapiens OX=9606 GN=MYH14 PE=1 SV=2	Q7Z406	MYH14	228 kDa	TRUE	0.37	8e-07	[]	unknown	7080100	2	2	2	2	2
884	TRUE	Empty	TGF-beta-activated kinase 1 and MAP3K7-binding protein 2 OS=Homo sapiens OX=9606 GN=TAB2 PE=1 SV=1	Q9NYJ8	TAB2	76 kDa		0.0001	7e-07	Ctrl high, UBR5_IP low	unknown	2534400	2893800	2993000	2	2	2
885	TRUE	Empty	Calmodulin-regulated spectrin-associated protein 3 OS=Homo sapiens OX=9606 GN=CAMSAP3 PE=1 SV=2	Q9P1Y5	CAMSAP3	135 kDa		0.00057	7e-07	Ctrl high, UBR5_IP low	unknown	2582100	3537300	2733700	2	2	2
882	TRUE	Empty	MAX gene-associated protein OS=Homo sapiens OX=9606 GN=MGA PE=1 SV=4	Q8IWI9	MGA	336 kDa		0.0056	7e-07	[]	unknown	3688200	2619700	1949800	2	2	2
883	TRUE	Empty	Protein PRRC2A OS=Homo sapiens OX=9606 GN=PRRC2A PE=1 SV=3	P48634	PRRC2A	229 kDa		0.019	7e-07	[]	unknown	4156700	2441300	1713500	2	2	2
886	TRUE	Empty	Protein FAM98B OS=Homo sapiens OX=9606 GN=FAM98B PE=1 SV=2	Q52LJ0	FAM98B	46 kDa	TRUE	0.0012	6e-07	[]	unknown	2706300	2783200	3882200	2	2	2
887	TRUE	Empty	PHD finger-like domain-containing protein 5A OS=Homo sapiens OX=9606 GN=PHF5A PE=1 SV=1	Q7RTV0	PHF5A	12 kDa		0.13	5e-07	[]	unknown	2	6866100	4904300	2	2	2
888	TRUE	Empty	SWISS-PROT:P02666 Beta-casein - Bos taurus (Bovine).	CON__P02666		24 kDa		0.37	5e-07	[]	unknown	2	12576000	2	2	2	2
457.3	TRUE	Empty	Fragile X mental retardation syndrome-related protein 2 OS=Homo sapiens OX=9606 GN=FXR2 PE=1 SV=2	P51116	FXR2	74 kDa	TRUE	0.16	4e-07	[]	unknown	2	9456700	4809000	2	2	2
889	TRUE	Empty	SWISS-PROT:P02754 Beta-lactoglobulin - Bos taurus (Bovine).	CON__P02754		18 kDa		0.37	4e-07	[]	unknown	2	13791000	2	2	2	2
890	TRUE	Empty	SWISS-PROT:P02668 Kappa-casein [Contains: Casoxin C; Casoxin 6; Casoxin A; Casoxin B; Casoplatelin] - Bos taurus (Bovine).	CON__P02668		19 kDa		0.37	4e-07	[]	unknown	2	14818000	2	2	2	2
892	TRUE	Empty	Corepressor interacting with RBPJ 1 OS=Homo sapiens OX=9606 GN=CIR1 PE=1 SV=1	Q86X95	CIR1	52 kDa		0.00093	3e-07	Ctrl high, UBR5_IP low	unknown	7690000	5651800	5454300	2	2	2
891	TRUE	Empty	Myosin regulatory light chain 12A OS=Homo sapiens OX=9606 GN=MYL12A PE=1 SV=1	J3QRS3 (+2)	MYL12A	20 kDa		0.051	3e-07	[]	unknown	9906900	2709800	4993600	2	2	2
895	TRUE	Empty	SWISS-PROT:P02663 Alpha-S2-casein [Contains: Casocidin-1 - Bos taurus (Bovine).	CON__P02663		24 kDa		0.13	2e-07	[]	unknown	14892000	21618000	2	2	2	2
893	TRUE	Empty	SWISS-PROT:P02662 Alpha-S1-casein - Bos taurus (Bovine).	CON__P02662		23 kDa		0.24	2e-07	[]	unknown	1914700	20014000	2482100	2	2	2
894	TRUE	Empty	Schlafen family member 12-like OS=Homo sapiens OX=9606 GN=SLFN12L PE=4 SV=1	A0A499FJ85 (+1)	SLFN12L	65 kDa		0.37	2e-07	[]	unknown	2	31485000	2	2	2	2
897	TRUE	Empty	Protein SREK1IP1 OS=Homo sapiens OX=9606 GN=SREK1IP1 PE=1 SV=1	Q8N9Q2	SREK1IP1	18 kDa		0.063	1e-07	[]	unknown	33739000	16247000	8083700	2	2	2
896	TRUE	Empty	ADP-ribosylation factor-like protein 6-interacting protein 4 OS=Homo sapiens OX=9606 GN=ARL6IP4 PE=1 SV=2	Q66PJ3	ARL6IP4	45 kDa		0.11	1e-07	[]	unknown	35636000	11823000	7392300	2	2	2

## Sheet: FC2Cutoff
	Cut off: FoldChange>2, p-value<0.05		Positive proteins: log2(FC of A.P.I)>1, two-tailed student’s t-test with Benjamini-Hochberg, p<0.05, FC of A.P.I: fold change of Average Precursor Intensity.
					p<0.05	FoldChange>2
Identified Proteins (971)	Accession Number	Alternate ID	Molecular Weight	Protein Grouping Ambiguity	T-Test (p-value): *(p < 0.00103)	Fold Change by Category	Quantitative Profile	Taxonomy	ctrl1	ctrl2	ctrl3	UBR5IP1	UBR5IP2	UBR5IP3
E3 ubiquitin-protein ligase UBR5 OS=Homo sapiens OX=9606 GN=UBR5 PE=1 SV=2	O95071	UBR5	309 kDa	TRUE	1e-07	43000000	Ctrl low, UBR5_IP high	unknown	2	2	2	86975000	87724000	80630000
SWISS-PROT:P81644 (Bos taurus) Apolipoprotein A-II precursor	CON__P81644		11 kDa		5.1e-06	2200000	Ctrl low, UBR5_IP high	unknown	2	2	2	3882500	4529400	4841900
BAG family molecular chaperone regulator 2 OS=Homo sapiens OX=9606 GN=BAG2 PE=1 SV=1	O95816	BAG2	24 kDa		7e-06	2000000	Ctrl low, UBR5_IP high	unknown	2	2	2	4423700	3717400	3816800
Protein flightless-1 homolog OS=Homo sapiens OX=9606 GN=FLII PE=1 SV=2	Q13045	FLII	145 kDa		3e-05	2200000	Ctrl low, UBR5_IP high	unknown	2	2	2	4031600	4089300	4897200
Kinesin-like protein OS=Homo sapiens OX=9606 GN=KIF2A PE=1 SV=1	A0A6Q8PFA6 (+4)	KIF2A	78 kDa		6e-05	2100000	Ctrl low, UBR5_IP high	unknown	2	2	2	4152800	3660000	4532300
Importin subunit alpha-7 OS=Homo sapiens OX=9606 GN=KPNA6 PE=1 SV=1	O60684	KPNA6	60 kDa	TRUE	0.0001	1800000	Ctrl low, UBR5_IP high	unknown	2	2	2	3722800	3700500	3140400
WD repeat-containing protein 6 OS=Homo sapiens OX=9606 GN=WDR6 PE=1 SV=1	A0A087X295 (+1)	WDR6	125 kDa		0.0001	1300000	Ctrl low, UBR5_IP high	unknown	2	2	2	2714000	2705000	2421800
Creatine kinase U-type, mitochondrial OS=Homo sapiens OX=9606 GN=CKMT1A PE=1 SV=1	P12532	CKMT1A	47 kDa		0.00015	1900000	Ctrl low, UBR5_IP high	unknown	2	2	2	3851300	3335200	4280500
Mitochondrial import inner membrane translocase subunit TIM50 OS=Homo sapiens OX=9606 GN=TIMM50 PE=1 SV=2	Q3ZCQ8 (+2)	TIMM50	40 kDa		0.00033	970000	Ctrl low, UBR5_IP high	unknown	2	2	2	2260500	1705800	1831800
Serine/threonine-protein phosphatase 2A 55 kDa regulatory subunit B alpha isoform OS=Homo sapiens OX=9606 GN=PPP2R2A PE=1 SV=1	P63151 (+2)	PPP2R2A	52 kDa		0.00044	1800000	Ctrl low, UBR5_IP high	unknown	2	2	2	3969400	3777900	2887400
DnaJ homolog subfamily A member 3, mitochondrial OS=Homo sapiens OX=9606 GN=DNAJA3 PE=1 SV=2	Q96EY1	DNAJA3	52 kDa		0.00065	11	Ctrl low, UBR5_IP high	unknown	2	2179100	2	8459100	8103300	7655700
[3-methyl-2-oxobutanoate dehydrogenase [lipoamide]] kinase, mitochondrial OS=Homo sapiens OX=9606 GN=BCKDK PE=1 SV=2	O14874	BCKDK	46 kDa		0.00078	3700000	Ctrl low, UBR5_IP high	unknown	2	2	2	8789400	6060000	7080600
Ubiquitin-40S ribosomal protein S27a OS=Homo sapiens OX=9606 GN=RPS27A PE=1 SV=2	P62979	RPS27A	18 kDa		0.00078	2.6	Ctrl low, UBR5_IP high	unknown	7152900	7725100	7776300	20875000	21664000	17323000
Magnesium transporter MRS2 homolog, mitochondrial OS=Homo sapiens OX=9606 GN=MRS2 PE=1 SV=1	Q9HD23	MRS2	50 kDa		0.001	2300000	[]	unknown	2	2	2	4545000	5668200	3786000
Transcription elongation factor SPT5 OS=Homo sapiens OX=9606 GN=SUPT5H PE=1 SV=1	O00267	SUPT5H	121 kDa		0.0012	2500000	[]	unknown	2	2	2	4318400	6286800	4595200
Probable ATP-dependent RNA helicase DDX28 OS=Homo sapiens OX=9606 GN=DDX28 PE=1 SV=2	Q9NUL7	DDX28	60 kDa		0.0017	1900000	[]	unknown	2	2	2	3053300	4770500	3595400
NADH dehydrogenase [ubiquinone] 1 alpha subcomplex subunit 9, mitochondrial OS=Homo sapiens OX=9606 GN=NDUFA9 PE=1 SV=2	Q16795	NDUFA9	43 kDa		0.0018	1100000	[]	unknown	2	2	2	2649200	2109600	1642100
Palmitoyl-protein thioesterase ABHD10, mitochondrial OS=Homo sapiens OX=9606 GN=ABHD10 PE=1 SV=1	Q9NUJ1	ABHD10	34 kDa		0.0019	2200000	[]	unknown	2	2	2	5390000	3301600	4592700
DnaJ homolog subfamily C member 7 OS=Homo sapiens OX=9606 GN=DNAJC7 PE=1 SV=1	A0A6I8PIK4 (+6)	DNAJC7	52 kDa		0.002	1100000	[]	unknown	2	2	2	2651300	2101100	1622600
SWISS-PROT:P01966 (Bos taurus) Hemoglobin subunit alpha	CON__P01966		15 kDa		0.0029	1600000	[]	unknown	2	2	2	2941000	4115000	2478200
Importin subunit alpha-5 OS=Homo sapiens OX=9606 GN=KPNA1 PE=1 SV=3	P52294	KPNA1	60 kDa	TRUE	0.003	2600000	[]	unknown	2	2	2	4865300	6794100	4051900
Transmembrane emp24 domain-containing protein 10 OS=Homo sapiens OX=9606 GN=TMED10 PE=1 SV=2	P49755	TMED10	25 kDa		0.0031	1400000	[]	unknown	2	2	2	2729900	3688000	2154000
Density-regulated protein OS=Homo sapiens OX=9606 GN=DENR PE=1 SV=2	O43583	DENR	22 kDa		0.0037	7.2	[]	unknown	2	1591800	2	3896100	3624200	3942100
Eukaryotic translation initiation factor 3 subunit H OS=Homo sapiens OX=9606 GN=EIF3H PE=1 SV=1	B3KS98 (+1)	EIF3H	42 kDa		0.0039	1900000	[]	unknown	2	2	2	3396800	5025300	2941900
Complement component 1 Q subcomponent-binding protein, mitochondrial OS=Homo sapiens OX=9606 GN=C1QBP PE=1 SV=1	Q07021	C1QBP	31 kDa		0.0049	2.6	[]	unknown	3719300	6909900	10030000	18337000	18809000	16491000
Eukaryotic translation initiation factor 2 subunit 1 OS=Homo sapiens OX=9606 GN=EIF2S1 PE=1 SV=3	P05198	EIF2S1	36 kDa		0.011	2500000	[]	unknown	2	2	2	3409900	7017800	4298500
Xaa-Pro aminopeptidase 3 OS=Homo sapiens OX=9606 GN=XPNPEP3 PE=1 SV=1	Q9NQH7	XPNPEP3	57 kDa		0.011	2200000	[]	unknown	2	2	2	6500500	3280700	3681200
FACT complex subunit SPT16 OS=Homo sapiens OX=9606 GN=SUPT16H PE=1 SV=1	Q9Y5B9	SUPT16H	120 kDa		0.012	2000000	[]	unknown	2	2	2	5225600	4656400	2233400
Eukaryotic translation initiation factor 1A, X-chromosomal OS=Homo sapiens OX=9606 GN=EIF1AX PE=1 SV=2	P47813	EIF1AX	16 kDa		0.012	3.2	[]	unknown	2	4496600	4458500	9689500	9837600	9167100
Protein disulfide-isomerase OS=Homo sapiens OX=9606 GN=PDIA4 PE=1 SV=1	A0A499FI48 (+1)	PDIA4	73 kDa		0.013	3.4	[]	unknown	2	2049500	3101100	6101500	6259300	5244100
Sideroflexin-1 OS=Homo sapiens OX=9606 GN=SFXN1 PE=1 SV=4	Q9H9B4	SFXN1	36 kDa		0.013	3.3	[]	unknown	2489600	2658300	2	5103900	6419900	5705800
26S proteasome regulatory subunit 6A OS=Homo sapiens OX=9606 GN=PSMC3 PE=1 SV=1	R4GNH3	PSMC3	47 kDa		0.014	2300000	[]	unknown	2	2	2	6807000	2971200	4292700
RNA cytidine acetyltransferase OS=Homo sapiens OX=9606 GN=NAT10 PE=1 SV=2	Q9H0A0	NAT10	116 kDa		0.015	3.2	[]	unknown	2	2978100	2983100	5558700	6655300	6702300
Apoptosis-inducing factor 1, mitochondrial OS=Homo sapiens OX=9606 GN=AIFM1 PE=1 SV=1	A0A6Q8PFA7 (+10)	AIFM1	50 kDa		0.019	5.6	[]	unknown	2	1536700	2	2162900	3146600	3225000
TREMBL:Q3SX09 (Bos taurus) similar to HBG protein	CON__Q3SX09		22 kDa		0.02	5	[]	unknown	2	2	2729800	4848500	3903200	4783100
Citrate synthase OS=Homo sapiens OX=9606 GN=CS PE=1 SV=1	A0A0C4DGI3 (+2)	CS	45 kDa		0.021	4.7	[]	unknown	2	2	2963800	4874100	4551100	4480100
Cytochrome b-c1 complex subunit 1, mitochondrial OS=Homo sapiens OX=9606 GN=UQCRC1 PE=1 SV=3	P31930	UQCRC1	53 kDa		0.025	4.7	[]	unknown	2	2474700	2	3316000	4167900	4070100
Phosphoserine aminotransferase OS=Homo sapiens OX=9606 GN=PSAT1 PE=1 SV=2	Q9Y617	PSAT1	40 kDa		0.029	4.5	[]	unknown	2	2	2341500	3022200	3708900	3838100
Heat shock 70 kDa protein 6 OS=Homo sapiens OX=9606 GN=HSPA6 PE=1 SV=2	P17066	HSPA6	71 kDa	TRUE	0.029	2.2	[]	unknown	11511000	24049000	24029000	51543000	32519000	46535000
Glutathione S-transferase omega-1 OS=Homo sapiens OX=9606 GN=GSTO1 PE=1 SV=2	P78417	GSTO1	28 kDa		0.03	4.5	[]	unknown	2	2366200	2	4084100	3511300	3105600
Nucleoprotein TPR OS=Homo sapiens OX=9606 GN=TPR PE=1 SV=3	P12270	TPR	267 kDa		0.032	3.4	[]	unknown	2	841120	1131000	2480000	1530100	2630500
ATP synthase subunit gamma, mitochondrial OS=Homo sapiens OX=9606 GN=ATP5F1C PE=1 SV=1	P36542	ATP5F1C	33 kDa		0.033	2.2	[]	unknown	4713600	7634500	5777100	11609000	16947000	10416000
40S ribosomal protein S10 OS=Homo sapiens OX=9606 GN=RPS10 PE=1 SV=1	P46783	RPS10	19 kDa		0.034	2	[]	unknown	5241700	13849000	15799000	27121000	21957000	21341000
Transcription intermediary factor 1-beta OS=Homo sapiens OX=9606 GN=TRIM28 PE=1 SV=5	Q13263	TRIM28	89 kDa	TRUE	0.035	16	[]	unknown	4115000	4709900	5332400	117160000	59633000	45107000
ATPase family AAA domain-containing protein 3A OS=Homo sapiens OX=9606 GN=ATAD3A PE=1 SV=2	Q9NVI7	ATAD3A	71 kDa		0.039	2.6	[]	unknown	3509500	2	2828700	5316600	5837000	5142500
Dolichol-phosphate mannosyltransferase subunit 1 OS=Homo sapiens OX=9606 GN=DPM1 PE=1 SV=2	H0Y368 (+2)	DPM1	33 kDa		0.04	3	[]	unknown	2	2682800	1900800	4578900	5812400	3518800
DNA helicase OS=Homo sapiens OX=9606 GN=CHD4 PE=1 SV=1	A0A0C4DGG9 (+16)	CHD4	220 kDa		0.041	4	[]	unknown	2	2584500	2	3316500	3471400	3518000
Calponin-3 OS=Homo sapiens OX=9606 GN=CNN3 PE=1 SV=1	Q15417	CNN3	36 kDa		0.043	4.3	[]	unknown	2	1883300	2	3018400	2033800	3121700
Proteasome activator complex subunit 3 OS=Homo sapiens OX=9606 GN=PSME3 PE=1 SV=1	K7ESG5 (+2)	PSME3	23 kDa		0.044	2.8	[]	unknown	2	2025100	3902000	6242600	6070700	4531700
6-phosphogluconate dehydrogenase, decarboxylating OS=Homo sapiens OX=9606 GN=PGD PE=1 SV=3	P52209	PGD	53 kDa		0.046	2.6	[]	unknown	2	2941700	3590000	4609300	6343700	6220100
Mitotic checkpoint protein BUB3 (Fragment) OS=Homo sapiens OX=9606 GN=BUB3 PE=1 SV=1	J3QT28 (+1)	BUB3	32 kDa		0.048	5.9	[]	unknown	2	2	3048900	4422800	8792900	4627700
Serine-threonine kinase receptor-associated protein OS=Homo sapiens OX=9606 GN=STRAP PE=1 SV=1	Q9Y3F4	STRAP	38 kDa		0.049	3.9	[]	unknown	2	2	3358000	4863500	4328400	3880000
Serine/threonine-protein kinase PRP4 homolog OS=Homo sapiens OX=9606 GN=PRPF4B PE=1 SV=3	Q13523	PRPF4B	117 kDa		0.05	3.2	[]	unknown	2	3548600	1585000	6217100	6307200	3700300
Chromobox protein homolog 3 OS=Homo sapiens OX=9606 GN=CBX3 PE=1 SV=4	Q13185	CBX3	21 kDa	TRUE	0.054	2.5	[]	unknown	2	4915100	5194400	9234800	9411400	6753700
Histone H2B type 1-J OS=Homo sapiens OX=9606 GN=H2BC11 PE=1 SV=3	P06899 (+3)	H2BC11	14 kDa	TRUE	0.054	2	[]	unknown	3516800	19745000	18820000	29288000	27140000	28612000
Heterogeneous nuclear ribonucleoprotein D-like OS=Homo sapiens OX=9606 GN=HNRNPDL PE=1 SV=1	A0A087WUK2 (+1)	HNRNPDL	40 kDa	TRUE	0.055	3.2	[]	unknown	2	6075300	6633900	18506000	8734400	13928000
Protein disulfide-isomerase A3 (Fragment) OS=Homo sapiens OX=9606 GN=PDIA3 PE=1 SV=1	H7BZJ3	PDIA3	14 kDa	TRUE	0.055	2.7	[]	unknown	2	3855100	7193600	9626200	8301500	11664000
Eukaryotic translation initiation factor 3 subunit F OS=Homo sapiens OX=9606 GN=EIF3F PE=1 SV=2	H0YDT6 (+1)	EIF3F	38 kDa		0.057	6.4	[]	unknown	2	2	2471500	4635000	8104000	3136100
dCTP pyrophosphatase 1 OS=Homo sapiens OX=9606 GN=DCTPP1 PE=1 SV=1	Q9H773	DCTPP1	19 kDa		0.057	3.7	[]	unknown	2	2	2489000	2903500	3046000	3151300
Multifunctional protein ADE2 OS=Homo sapiens OX=9606 GN=PAICS PE=1 SV=3	P22234	PAICS	47 kDa		0.058	2.6	[]	unknown	2	3294400	5494600	6362500	7456900	9151300
Microtubule-associated protein RP/EB family member 1 OS=Homo sapiens OX=9606 GN=MAPRE1 PE=1 SV=3	Q15691	MAPRE1	30 kDa		0.06	3.6	[]	unknown	2	2	3896500	4807100	4440200	4864800
Cytochrome b-c1 complex subunit 2, mitochondrial OS=Homo sapiens OX=9606 GN=UQCRC2 PE=1 SV=1	H3BRG4 (+1)	UQCRC2	45 kDa		0.063	2.8	[]	unknown	3897800	2	3111500	8740100	6603700	4595100
26S proteasome non-ATPase regulatory subunit 1 OS=Homo sapiens OX=9606 GN=PSMD1 PE=1 SV=2	A0A087WW66 (+6)	PSMD1	102 kDa		0.064	2.3	[]	unknown	2	1954500	2337800	3666300	3149700	3138100
Malate dehydrogenase OS=Homo sapiens OX=9606 GN=MDH1 PE=1 SV=1	A0A5K1VW95 (+2)	MDH1	39 kDa		0.065	3.5	[]	unknown	2	2	4118400	4827100	4732400	4950400
Acetyl-CoA acetyltransferase, mitochondrial OS=Homo sapiens OX=9606 GN=ACAT1 PE=1 SV=1	A0A5F9ZHJ7 (+2)	ACAT1	34 kDa		0.065	2.6	[]	unknown	2	2571200	3487600	6816000	4142200	5006200
Signal recognition particle receptor subunit beta OS=Homo sapiens OX=9606 GN=SRPRB PE=1 SV=3	Q9Y5M8	SRPRB	30 kDa		0.066	2.9	[]	unknown	2	2140300	2306100	3731700	5807800	3154600
26S proteasome regulatory subunit 10B OS=Homo sapiens OX=9606 GN=PSMC6 PE=1 SV=1	A0A087X2I1 (+1)	PSMC6	46 kDa		0.073	2.3	[]	unknown	2675700	2	1913200	3454200	3565400	3352100
Serine/threonine-protein phosphatase 2A 65 kDa regulatory subunit A alpha isoform OS=Homo sapiens OX=9606 GN=PPP2R1A PE=1 SV=4	P30153	PPP2R1A	65 kDa		0.073	2.2	[]	unknown	2	2916000	3423300	4837900	4641500	4593800
Copine-3 OS=Homo sapiens OX=9606 GN=CPNE3 PE=1 SV=1	O75131	CPNE3	60 kDa		0.076	3.4	[]	unknown	2	2	1847600	2332300	1910000	2091500
Rab GDP dissociation inhibitor beta OS=Homo sapiens OX=9606 GN=GDI2 PE=1 SV=2	P50395	GDI2	51 kDa		0.077	2.5	[]	unknown	2	3222700	3798300	6501600	6627900	4108400
GTP-binding protein SAR1a OS=Homo sapiens OX=9606 GN=SAR1A PE=1 SV=1	Q9NR31	SAR1A	22 kDa		0.079	2.7	[]	unknown	2	2247200	2218200	3585100	2887900	5369600
DNA replication licensing factor MCM2 (Fragment) OS=Homo sapiens OX=9606 GN=MCM2 PE=1 SV=1	H0Y8E6 (+1)	MCM2	94 kDa		0.079	2.6	[]	unknown	2	2715900	1061800	3007000	3919600	2864700
Splicing factor 3B subunit 6 OS=Homo sapiens OX=9606 GN=SF3B6 PE=1 SV=1	Q9Y3B4	SF3B6	15 kDa		0.079	2.5	[]	unknown	6802300	2	10858000	17875000	10735000	15813000
15S Mg(2+)-ATPase p97 subunit OS=Homo sapiens OX=9606 GN=VCP PE=1 SV=1	A0A7P0T8Q5 (+4)	VCP	83 kDa		0.081	2.3	[]	unknown	2	3065700	3615300	6003800	4525400	4652100
Calcium-binding mitochondrial carrier protein Aralar2 OS=Homo sapiens OX=9606 GN=SLC25A13 PE=1 SV=2	Q9UJS0	SLC25A13	74 kDa		0.082	2.1	[]	unknown	2358900	1178600	1124600	4347700	2123300	3472400
Casein kinase II subunit beta OS=Homo sapiens OX=9606 GN=CSNK2B PE=1 SV=1	A0A0G2JM12 (+5)	CSNK2B	35 kDa		0.084	1500000	[]	unknown	2	2	2	1411300	5591700	1976500
Hepatoma-derived growth factor OS=Homo sapiens OX=9606 GN=HDGF PE=1 SV=1	P51858	HDGF	27 kDa	TRUE	0.084	2.3	[]	unknown	2	2723600	4457300	5859700	5815500	4740100
Delta-1-pyrroline-5-carboxylate synthase OS=Homo sapiens OX=9606 GN=ALDH18A1 PE=1 SV=2	P54886	ALDH18A1	87 kDa		0.084	2.3	[]	unknown	2	2308800	2554700	4589300	2891800	3930400
NADH dehydrogenase [ubiquinone] iron-sulfur protein 3, mitochondrial OS=Homo sapiens OX=9606 GN=NDUFS3 PE=1 SV=1	O75489	NDUFS3	30 kDa		0.087	3.4	[]	unknown	2	3259800	2	3740900	4173100	3043300
Chromobox protein homolog 5 OS=Homo sapiens OX=9606 GN=CBX5 PE=1 SV=1	P45973	CBX5	22 kDa	TRUE	0.088	3000000	[]	unknown	2	2	2	4201600	11255000	2538600
Eukaryotic translation initiation factor 3 subunit D OS=Homo sapiens OX=9606 GN=EIF3D PE=1 SV=1	O15371	EIF3D	64 kDa		0.089	2.3	[]	unknown	2	4214800	4193400	6818500	7372800	4878100
PHD finger protein 6 OS=Homo sapiens OX=9606 GN=PHF6 PE=1 SV=1	A0A0D9SGE8 (+1)	PHF6	41 kDa		0.092	3.6	[]	unknown	2	2	6664500	7321900	10350000	5999800
Lupus La protein OS=Homo sapiens OX=9606 GN=SSB PE=1 SV=2	P05455	SSB	47 kDa		0.092	2.2	[]	unknown	2	4950900	5427800	8904400	6679300	7108100
26S proteasome non-ATPase regulatory subunit 10 OS=Homo sapiens OX=9606 GN=PSMD10 PE=1 SV=1	B1AJY5 (+2)	PSMD10	20 kDa		0.097	2.2	[]	unknown	2	4392000	3327800	6185100	5541400	4883400
CTP synthase OS=Homo sapiens OX=9606 GN=CTPS1 PE=1 SV=1	A0A3B3IRI2 (+1)	CTPS1	64 kDa	TRUE	0.1	1600000	[]	unknown	2	2	2	1942700	6104700	1369700
SWISS-PROT:P15497 (Bos taurus) Apolipoprotein A-I precursor	CON__P15497		30 kDa		0.1	3.4	[]	unknown	2	2	2351200	3190500	1769500	3089100
Protein disulfide-isomerase A3 OS=Homo sapiens OX=9606 GN=PDIA3 PE=1 SV=4	P30101	PDIA3	57 kDa	TRUE	0.1	2.3	[]	unknown	2	2932700	4653800	6907000	4446800	5858600
Bifunctional purine biosynthesis protein ATIC OS=Homo sapiens OX=9606 GN=ATIC PE=1 SV=3	P31939	ATIC	65 kDa		0.1	2.3	[]	unknown	2	1966000	3216400	4615800	3163100	3932900
Exportin-2 OS=Homo sapiens OX=9606 GN=CSE1L PE=1 SV=3	P55060	CSE1L	110 kDa		0.1	2.1	[]	unknown	2	2514100	2788400	4146900	3098600	3985600
Probable ATP-dependent RNA helicase DDX41 OS=Homo sapiens OX=9606 GN=DDX41 PE=1 SV=2	Q9UJV9	DDX41	70 kDa		0.1	2.1	[]	unknown	1984200	4074400	4008800	6835900	9904100	4362800
Far upstream element-binding protein 1 OS=Homo sapiens OX=9606 GN=FUBP1 PE=1 SV=1	E9PEB5 (+1)	FUBP1	69 kDa		0.1	2.1	[]	unknown	2	2837700	4069000	4835400	4790800	4987200
Glutathione S-transferase P OS=Homo sapiens OX=9606 GN=GSTP1 PE=1 SV=2	P09211	GSTP1	23 kDa		0.1	2	[]	unknown	1958400	4844600	9139800	8180000	10649000	12580000
Protein SET OS=Homo sapiens OX=9606 GN=SET PE=1 SV=1	A0A0C4DFV9 (+1)	SET	31 kDa		0.11	3.3	[]	unknown	2	6576800	10111000	24724000	23765000	7360300
DNA replication licensing factor MCM4 OS=Homo sapiens OX=9606 GN=MCM4 PE=1 SV=1	A0A3B3IS57 (+4)	MCM4	84 kDa		0.11	2.9	[]	unknown	2	2024900	2448000	2065000	4921800	5983800
Obg-like ATPase 1 (Fragment) OS=Homo sapiens OX=9606 GN=OLA1 PE=1 SV=1	C9JTK6 (+2)	OLA1	12 kDa		0.11	2.4	[]	unknown	2	1598000	2797100	4727900	3376200	2598200
Histone H2B type 1-K OS=Homo sapiens OX=9606 GN=H2BC12 PE=1 SV=3	O60814 (+9)	H2BC12	14 kDa	TRUE	0.11	2.3	[]	unknown	2	21558000	24822000	29288000	29755000	48119000
Protein dpy-30 homolog OS=Homo sapiens OX=9606 GN=DPY30 PE=1 SV=1	Q9C005	DPY30	11 kDa		0.11	2.3	[]	unknown	2	2082900	2792800	3102100	4966100	3100000
Nucleoside-diphosphate kinase OS=Homo sapiens OX=9606 GN=AK2 PE=1 SV=1	A0A5K1VW67 (+3)	AK2	22 kDa		0.11	2.2	[]	unknown	2	1964800	3613700	4153500	4102500	3760900
Poly [ADP-ribose] polymerase 1 OS=Homo sapiens OX=9606 GN=PARP1 PE=1 SV=4	P09874	PARP1	113 kDa		0.11	2.1	[]	unknown	2	5601500	5987600	7378300	9280600	7434900
Coatomer subunit beta' OS=Homo sapiens OX=9606 GN=COPB2 PE=1 SV=1	A0A7I2V258 (+3)	COPB2	94 kDa		0.11	2.1	[]	unknown	2	1663800	1601900	2753900	2008700	2169600
Proteasome subunit alpha type OS=Homo sapiens OX=9606 GN=PSMA2 PE=1 SV=1	A0A024RA52 (+1)	PSMA2	26 kDa		0.11	2.1	[]	unknown	2	2955000	3363200	4565600	4291300	4124500
Ubiquitin-conjugating enzyme E2 N OS=Homo sapiens OX=9606 GN=UBE2N PE=1 SV=1	P61088	UBE2N	17 kDa		0.12	1900000	[]	unknown	2	2	2	5516700	2	5596900
Aspartate aminotransferase, mitochondrial OS=Homo sapiens OX=9606 GN=GOT2 PE=1 SV=3	P00505	GOT2	48 kDa		0.12	1700000	[]	unknown	2	2	2	5563600	4562600	2
Dolichyl-diphosphooligosaccharide--protein glycosyltransferase 48 kDa subunit OS=Homo sapiens OX=9606 GN=DDOST PE=1 SV=1	A0A0C4DGS1 (+1)	DDOST	49 kDa		0.12	1300000	[]	unknown	2	2	2	2	3292100	4407600
Glutaredoxin-3 OS=Homo sapiens OX=9606 GN=GLRX3 PE=1 SV=2	O76003	GLRX3	37 kDa		0.12	1300000	[]	unknown	2	2	2	3985300	3594100	2
Nuclear migration protein nudC OS=Homo sapiens OX=9606 GN=NUDC PE=1 SV=1	Q9Y266	NUDC	38 kDa		0.12	1100000	[]	unknown	2	2	2	2	3093700	3481500
Acyl-coenzyme A thioesterase 9, mitochondrial OS=Homo sapiens OX=9606 GN=ACOT9 PE=1 SV=2	Q9Y305 (+1)	ACOT9	50 kDa		0.12	1100000	[]	unknown	2	2	2	2	3051200	3495800
Leucyl-tRNA synthetase OS=Homo sapiens OX=9606 GN=LARS1 PE=1 SV=1	A0A6I8PIT3 (+4)	LARS1	133 kDa		0.12	1100000	[]	unknown	2	2	2	3193500	2	3231700
Staphylococcal nuclease domain-containing protein 1 OS=Homo sapiens OX=9606 GN=SND1 PE=1 SV=1	Q7KZF4	SND1	102 kDa		0.12	850000	[]	unknown	2	2	2	2	2860500	2257300
Acylglycerol kinase, mitochondrial (Fragment) OS=Homo sapiens OX=9606 GN=AGK PE=1 SV=1	A0A0G2JLG5 (+4)	AGK	26 kDa		0.12	840000	[]	unknown	2	2	2	2482100	2	2531700
RNA cytosine C(5)-methyltransferase NSUN2 OS=Homo sapiens OX=9606 GN=NSUN2 PE=1 SV=2	Q08J23	NSUN2	86 kDa		0.12	760000	[]	unknown	2	2	2	2	2595400	1942600
High mobility group protein B3 (Fragment) OS=Homo sapiens OX=9606 GN=HMGB3 PE=1 SV=1	E7EQU1 (+3)	HMGB3	22 kDa		0.12	4.1	[]	unknown	2	2809600	3786700	7247800	15406000	4556400
Acidic leucine-rich nuclear phosphoprotein 32 family member A OS=Homo sapiens OX=9606 GN=ANP32A PE=1 SV=1	H0YN26 (+1)	ANP32A	20 kDa	TRUE	0.12	3.2	[]	unknown	2	6471300	5233900	13462000	18660000	5404700
Rho GDP-dissociation inhibitor 1 (Fragment) OS=Homo sapiens OX=9606 GN=ARHGDIA PE=1 SV=8	J3KTF8 (+2)	ARHGDIA	22 kDa		0.12	3	[]	unknown	2	2	6656500	6352300	7581700	6320400
Hsp90 co-chaperone Cdc37 OS=Homo sapiens OX=9606 GN=CDC37 PE=1 SV=1	Q16543	CDC37	44 kDa		0.12	3	[]	unknown	2	2	5048600	5598500	5124000	4409200
Ran GTPase-activating protein 1 OS=Homo sapiens OX=9606 GN=RANGAP1 PE=1 SV=1	P46060	RANGAP1	64 kDa		0.12	2.1	[]	unknown	2	2677400	2740200	3152200	4520900	3563200
DNA damage-binding protein 1 OS=Homo sapiens OX=9606 GN=DDB1 PE=1 SV=1	A0A7P0T965 (+4)	DDB1	118 kDa		0.12	2.1	[]	unknown	2	2372900	2221500	3472600	3877500	2482800
Ubiquitin carboxyl-terminal hydrolase OS=Homo sapiens OX=9606 GN=UCHL1 PE=1 SV=1	D6R956 (+1)	UCHL1	27 kDa		0.12	2.1	[]	unknown	2	1930800	3365600	3598000	3377300	4136800
26S proteasome non-ATPase regulatory subunit 4 OS=Homo sapiens OX=9606 GN=PSMD4 PE=1 SV=1	P55036	PSMD4	41 kDa	TRUE	0.12	2.1	[]	unknown	3379100	2	2744300	5088800	3344700	4591500
Cofilin-1 OS=Homo sapiens OX=9606 GN=CFL1 PE=1 SV=3	P23528	CFL1	19 kDa	TRUE	0.12	2	[]	unknown	5706800	9058000	15663000	22379000	12244000	25374000
Serrate RNA effector molecule homolog OS=Homo sapiens OX=9606 GN=SRRT PE=1 SV=1	Q9BXP5	SRRT	101 kDa		0.13	1900000	[]	unknown	2	2	2	4743600	6685500	2
N-alpha-acetyltransferase 15, NatA auxiliary subunit OS=Homo sapiens OX=9606 GN=NAA15 PE=1 SV=1	A0A0B4J1W3 (+1)	NAA15	101 kDa		0.13	1100000	[]	unknown	2	2	2	2	3978200	2895600
ATP-binding cassette sub-family E member 1 OS=Homo sapiens OX=9606 GN=ABCE1 PE=1 SV=1	P61221	ABCE1	67 kDa		0.13	1000000	[]	unknown	2	2	2	2	3796700	2464300
Negative elongation factor E OS=Homo sapiens OX=9606 GN=NELFE PE=1 SV=3	P18615	NELFE	43 kDa		0.13	990000	[]	unknown	2	2	2	2	3625300	2334300
B-cell receptor-associated protein 31 OS=Homo sapiens OX=9606 GN=BCAP31 PE=1 SV=3	P51572	BCAP31	28 kDa		0.13	3	[]	unknown	2	2	5720900	4658700	7183900	5550600
Leucine-rich repeat-containing protein 47 OS=Homo sapiens OX=9606 GN=LRRC47 PE=1 SV=1	Q8N1G4	LRRC47	63 kDa		0.14	2100000	[]	unknown	2	2	2	2520400	8900700	1471500
Fatty acid-binding protein 5 OS=Homo sapiens OX=9606 GN=FABP5 PE=1 SV=3	Q01469	FABP5	15 kDa		0.14	1500000	[]	unknown	2	2	2	5836200	3376600	2
Carboxymethylenebutenolidase homolog OS=Homo sapiens OX=9606 GN=CMBL PE=1 SV=1	Q96DG6	CMBL	28 kDa		0.14	770000	[]	unknown	2	2	2	2855100	2	1772600
Apoptosis inhibitor 5 OS=Homo sapiens OX=9606 GN=API5 PE=1 SV=1	G3V1C3 (+1)	API5	58 kDa		0.14	3.2	[]	unknown	2	2905400	2	3265400	3991500	1950500
Protein ARPC4-TTLL3 OS=Homo sapiens OX=9606 GN=ARPC4-TTLL3 PE=3 SV=1	A0A0A6YYG9 (+3)	ARPC4-TTLL3	72 kDa		0.14	2.4	[]	unknown	2	2263500	1886100	4625600	1824100	3533700
DNA replication licensing factor MCM6 OS=Homo sapiens OX=9606 GN=MCM6 PE=1 SV=1	Q14566	MCM6	93 kDa		0.14	2.3	[]	unknown	2	1398600	3249400	4257800	3715000	2559400
U1 small nuclear ribonucleoprotein 70 kDa OS=Homo sapiens OX=9606 GN=SNRNP70 PE=1 SV=2	P08621	SNRNP70	52 kDa		0.14	2.2	[]	unknown	2	4833400	4341500	5329500	9212400	5467200
Adenylyl cyclase-associated protein 1 OS=Homo sapiens OX=9606 GN=CAP1 PE=1 SV=5	Q01518	CAP1	52 kDa		0.14	2.1	[]	unknown	2	3167600	3040700	3329400	5387100	4020400
Neutral alpha-glucosidase AB OS=Homo sapiens OX=9606 GN=GANAB PE=1 SV=3	Q14697	GANAB	107 kDa		0.14	2	[]	unknown	2	2450400	2546800	4225900	3048400	2843900
TAR DNA-binding protein 43 (Fragment) OS=Homo sapiens OX=9606 GN=TARDBP PE=1 SV=1	A0A087WX29 (+1)	TARDBP	27 kDa		0.14	2	[]	unknown	2	2479600	2460600	3699200	3201600	2794300
Endoplasmic reticulum resident protein 29 OS=Homo sapiens OX=9606 GN=ERP29 PE=1 SV=4	P30040	ERP29	29 kDa		0.14	2	[]	unknown	2	2983600	4361600	5636900	4059000	5249400
S-adenosylhomocysteine hydrolase-like protein 1 OS=Homo sapiens OX=9606 GN=AHCYL1 PE=1 SV=2	O43865	AHCYL1	59 kDa		0.15	1600000	[]	unknown	2	2	2	1640000	6850400	1270600
Cold shock domain-containing protein E1 OS=Homo sapiens OX=9606 GN=CSDE1 PE=1 SV=1	E9PLT0 (+1)	CSDE1	75 kDa		0.15	1300000	[]	unknown	2	2	2	4980200	2	2768900
Splicing factor 1 OS=Homo sapiens OX=9606 GN=SF1 PE=1 SV=4	Q15637	SF1	68 kDa		0.15	2.4	[]	unknown	2	5903800	3720000	7364300	11061000	4788700
Adenine phosphoribosyltransferase (Fragment) OS=Homo sapiens OX=9606 GN=APRT PE=1 SV=8	H3BQF1 (+1)	APRT	16 kDa		0.15	2.2	[]	unknown	2	3176400	5879300	9056000	6626200	4596700
Phosphatidylethanolamine-binding protein 1 OS=Homo sapiens OX=9606 GN=PEBP1 PE=1 SV=3	P30086	PEBP1	21 kDa		0.15	2.1	[]	unknown	2	4390500	4894500	7382700	4232800	8176100
Proteasome subunit beta type-2 OS=Homo sapiens OX=9606 GN=PSMB2 PE=1 SV=1	P49721	PSMB2	23 kDa		0.15	2.1	[]	unknown	2	2206400	2082200	3910900	2260500	2772800
Creatine kinase B-type OS=Homo sapiens OX=9606 GN=CKB PE=1 SV=1	P12277	CKB	43 kDa		0.15	2	[]	unknown	2	8420700	12166000	14109000	11430000	14905000
Proliferation-associated protein 2G4 OS=Homo sapiens OX=9606 GN=PA2G4 PE=1 SV=3	Q9UQ80	PA2G4	44 kDa		0.15	2	[]	unknown	2	2923700	5132000	5362800	6073000	4888600
Small nuclear ribonucleoprotein E OS=Homo sapiens OX=9606 GN=SNRPE PE=1 SV=1	P62304	SNRPE	11 kDa		0.15	2	[]	unknown	2480800	5032100	6378700	9039100	13344000	5307200
Casein kinase II subunit alpha OS=Homo sapiens OX=9606 GN=CSNK2A1 PE=1 SV=1	A0A2R8Y5A0 (+4)	CSNK2A1	41 kDa		0.16	1200000	[]	unknown	2	2	2	2	4831700	2338200
60S ribosomal protein L37a OS=Homo sapiens OX=9606 GN=RPL37A PE=1 SV=2	P61513	RPL37A	10 kDa		0.16	3.9	[]	unknown	2	15197000	11621000	10289000	58830000	34955000
Inorganic pyrophosphatase OS=Homo sapiens OX=9606 GN=PPA1 PE=1 SV=2	Q15181	PPA1	33 kDa		0.16	2.2	[]	unknown	2	5260500	6073000	5556400	11646000	7479200
Histone-binding protein RBBP7 OS=Homo sapiens OX=9606 GN=RBBP7 PE=1 SV=1	E9PC52 (+1)	RBBP7	47 kDa		0.16	2.2	[]	unknown	2	5989300	7979900	14912000	6934300	9394900
ATP-binding cassette sub-family F member 2 OS=Homo sapiens OX=9606 GN=ABCF2 PE=1 SV=2	Q9UG63	ABCF2	71 kDa		0.16	2.2	[]	unknown	2	2515400	3302700	4370000	5805200	2612600
3-hydroxyacyl-CoA dehydrogenase type-2 OS=Homo sapiens OX=9606 GN=HSD17B10 PE=4 SV=1	A0A804HHW5 (+1)	HSD17B10	22 kDa		0.16	2	[]	unknown	2	3368600	3844500	4574200	3675900	6164000
Heterogeneous nuclear ribonucleoprotein A/B OS=Homo sapiens OX=9606 GN=HNRNPAB PE=1 SV=1	D6R9P3 (+2)	HNRNPAB	30 kDa		0.16	2	[]	unknown	2	8035600	7175800	8723300	8427200	13900000
Peptidyl-prolyl cis-trans isomerase OS=Homo sapiens OX=9606 GN=PPIB PE=1 SV=1	A0A7P0Z497 (+1)	PPIB	20 kDa	TRUE	0.18	3	[]	unknown	2	7317600	7978300	10714000	27117000	8562500
Elongin-B OS=Homo sapiens OX=9606 GN=ELOB PE=1 SV=1	B8ZZU8 (+2)	ELOB	13 kDa		0.19	670000	[]	unknown	2	2	2	1126100	2911500	2
Ras-related protein Rab-10 OS=Homo sapiens OX=9606 GN=RAB10 PE=1 SV=1	P61026	RAB10	23 kDa	TRUE	0.19	2.3	[]	unknown	2	4435300	10189000	14800000	6118100	12559000
Ras-related protein Rab-5C OS=Homo sapiens OX=9606 GN=RAB5C PE=1 SV=2	P51148	RAB5C	23 kDa		0.19	2.2	[]	unknown	2049300	4071400	2	2456500	5351400	5921600
Serine/threonine-protein kinase PLK1 OS=Homo sapiens OX=9606 GN=PLK1 PE=1 SV=1	P53350	PLK1	68 kDa		0.2	1400000	[]	unknown	2	2	2	6113500	2160700	2
Serine/arginine-rich splicing factor 2 (Fragment) OS=Homo sapiens OX=9606 GN=SRSF2 PE=1 SV=8	J3KP15 (+2)	SRSF2	15 kDa		0.2	14	[]	unknown	2	3706700	2	16007000	34585000	2
FACT complex subunit SSRP1 OS=Homo sapiens OX=9606 GN=SSRP1 PE=1 SV=1	Q08945	SSRP1	81 kDa		0.2	7.5	[]	unknown	2	2	1973900	2481600	10338000	2009600
Peptidyl-prolyl cis-trans isomerase OS=Homo sapiens OX=9606 GN=PPIL3 PE=1 SV=1	B8ZZ77 (+1)	PPIL3	18 kDa		0.2	5.6	[]	unknown	2	2478100	2	6491800	7356200	2
3-beta-hydroxysterol Delta (14)-reductase OS=Homo sapiens OX=9606 GN=LBR PE=1 SV=1	A0A494C1L1 (+1)	LBR	47 kDa		0.2	2.2	[]	unknown	3115300	1858400	2130400	3729100	8997600	3177100
Parkinson disease protein 7 OS=Homo sapiens OX=9606 GN=PARK7 PE=1 SV=2	Q99497	PARK7	20 kDa		0.2	2.1	[]	unknown	2	9084000	6406300	15344000	9663800	7214000
High mobility group protein B1 OS=Homo sapiens OX=9606 GN=HMGB1 PE=1 SV=3	P09429 (+1)	HMGB1	25 kDa	TRUE	0.21	4.2	[]	unknown	2	6987500	7953000	10142000	41401000	11057000
WD40 repeat-containing protein SMU1 OS=Homo sapiens OX=9606 GN=SMU1 PE=1 SV=2	Q2TAY7	SMU1	58 kDa		0.21	3.7	[]	unknown	2	2692600	2	2079500	6031500	1879300
Histone H3.1 OS=Homo sapiens OX=9606 GN=H3C1 PE=1 SV=2	P68431	H3C1	15 kDa	TRUE	0.21	2.8	[]	unknown	2	24706000	13154000	27255000	17646000	62322000
Eukaryotic translation initiation factor 3 subunit C OS=Homo sapiens OX=9606 GN=EIF3C PE=1 SV=1	Q99613	EIF3C	105 kDa		0.21	2.6	[]	unknown	2	3302100	2555000	3385500	8603500	3126900
Proteasome subunit beta type-6 OS=Homo sapiens OX=9606 GN=PSMB6 PE=1 SV=4	P28072	PSMB6	25 kDa		0.21	2	[]	unknown	2	2639600	3598200	4523100	2484400	5723500
Na(+)/H(+) exchange regulatory cofactor NHE-RF1 OS=Homo sapiens OX=9606 GN=SLC9A3R1 PE=1 SV=4	O14745	SLC9A3R1	39 kDa		0.22	840000	[]	unknown	2	2	2	2	3865600	1156500
Leucine-rich repeat-containing protein 59 OS=Homo sapiens OX=9606 GN=LRRC59 PE=1 SV=1	Q96AG4	LRRC59	35 kDa		0.22	2.7	[]	unknown	1912000	7857900	6740100	10325000	27783000	7164300
Transformer-2 protein homolog alpha OS=Homo sapiens OX=9606 GN=TRA2A PE=1 SV=1	Q13595	TRA2A	33 kDa		0.22	2.3	[]	unknown	1732100	6188300	2	3886500	9046800	5322400
Eukaryotic translation initiation factor 3 subunit L OS=Homo sapiens OX=9606 GN=EIF3L PE=1 SV=1	B0QY89 (+1)	EIF3L	71 kDa		0.22	2.1	[]	unknown	2	2564900	2780000	3327700	5443700	2259000
Formyltetrahydrofolate synthetase OS=Homo sapiens OX=9606 GN=MTHFD1L PE=1 SV=1	A0A087WVM4 (+2)	MTHFD1L	99 kDa		0.23	4.5	[]	unknown	1128900	2	2	2446200	2	2639500
Ezrin OS=Homo sapiens OX=9606 GN=EZR PE=1 SV=3	E7EQR4 (+1)	EZR	69 kDa		0.23	2.5	[]	unknown	2	2	4538400	3133800	5174600	3243600
Stathmin (Fragment) OS=Homo sapiens OX=9606 GN=STMN1 PE=1 SV=8	A2A2D0 (+1)	STMN1	10 kDa		0.23	2.1	[]	unknown	2	6436900	6950200	10025000	14045000	4435300
Acidic leucine-rich nuclear phosphoprotein 32 family member B OS=Homo sapiens OX=9606 GN=ANP32B PE=1 SV=1	Q92688	ANP32B	29 kDa	TRUE	0.23	2	[]	unknown	2	4672700	5577200	5227500	10338000	5055600
ATP-binding cassette sub-family F member 1 OS=Homo sapiens OX=9606 GN=ABCF1 PE=1 SV=10	Q5STZ8 (+1)	ABCF1	96 kDa		0.24	2.6	[]	unknown	2	3131200	3702500	4085800	10605000	2966000
Eukaryotic translation initiation factor 5B OS=Homo sapiens OX=9606 GN=EIF5B PE=1 SV=1	A0A087WUT6 (+1)	EIF5B	139 kDa		0.24	2.4	[]	unknown	2	3743100	3445200	3850700	9706400	3403800
Basigin OS=Homo sapiens OX=9606 GN=BSG PE=1 SV=1	A0A087WUV8 (+6)	BSG	21 kDa		0.25	5.8	[]	unknown	2478500	2	2	10363000	1686200	2293800
High mobility group protein B2 (Fragment) OS=Homo sapiens OX=9606 GN=HMGB2 PE=1 SV=1	D6R9A6 (+1)	HMGB2	15 kDa	TRUE	0.25	3.2	[]	unknown	2	4011700	3137000	4036900	14908000	3715400
Heat shock 70 kDa protein 4L (Fragment) OS=Homo sapiens OX=9606 GN=HSPA4L PE=1 SV=1	D6RJ96 (+1)	HSPA4L	59 kDa	TRUE	0.26	2.6	[]	unknown	2	4935700	2	2763900	6704600	3573000
Eukaryotic translation initiation factor 4H OS=Homo sapiens OX=9606 GN=EIF4H PE=1 SV=5	Q15056	EIF4H	27 kDa		0.26	2.4	[]	unknown	2	2	5905000	5596300	3651700	4754100
Histone H1.4 OS=Homo sapiens OX=9606 GN=H1-4 PE=1 SV=2	P10412	H1-4	22 kDa	TRUE	0.26	2.1	[]	unknown	11242000	19064000	28111000	30643000	72002000	20387000
DNA replication licensing factor MCM3 OS=Homo sapiens OX=9606 GN=MCM3 PE=1 SV=3	P25205	MCM3	91 kDa		0.27	2.1	[]	unknown	2817500	3565100	3715300	4848400	12968000	3669100
Histone H1.2 OS=Homo sapiens OX=9606 GN=H1-2 PE=1 SV=2	P16403	H1-2	21 kDa	TRUE	0.28	2.1	[]	unknown	11242000	19064000	28111000	29512000	72002000	19537000
Protein DEK OS=Homo sapiens OX=9606 GN=DEK PE=1 SV=1	A0A494C028 (+2)	DEK	43 kDa		0.29	3.9	[]	unknown	2	5296400	6458300	5220600	34106000	7085900
Heat shock protein 75 kDa, mitochondrial OS=Homo sapiens OX=9606 GN=TRAP1 PE=1 SV=3	Q12931	TRAP1	80 kDa		0.29	3.4	[]	unknown	2	2	2892800	4866800	2	4959800
Prothymosin alpha OS=Homo sapiens OX=9606 GN=PTMA PE=1 SV=1	B8ZZQ6 (+1)	PTMA	12 kDa		0.31	3.3	[]	unknown	2	10559000	29759000	92210000	12562000	27164000
Eukaryotic translation initiation factor 2 subunit 3 OS=Homo sapiens OX=9606 GN=EIF2S3 PE=1 SV=3	P41091	EIF2S3	51 kDa		0.31	2.6	[]	unknown	2	3234700	3410900	3277800	11432000	2572900
Eukaryotic translation initiation factor 2 subunit 2 OS=Homo sapiens OX=9606 GN=EIF2S2 PE=1 SV=2	P20042	EIF2S2	38 kDa		0.31	2.6	[]	unknown	2	3019800	3527900	3010500	11270000	2749500
Importin-5 OS=Homo sapiens OX=9606 GN=IPO5 PE=1 SV=4	O00410	IPO5	124 kDa		0.31	2.2	[]	unknown	2	3746900	2570100	2555700	3025800	8066400
Protein RCC2 OS=Homo sapiens OX=9606 GN=RCC2 PE=1 SV=2	Q9P258	RCC2	56 kDa		0.32	7.7	[]	unknown	978080	4120600	4130900	6408800	59922000	4310900
Albumin OS=Homo sapiens OX=9606 GN=ALB PE=1 SV=1	A0A0C4DGB6 (+2)	ALB	69 kDa	TRUE	0.32	5.7	[]	unknown	11435000	10939000	11863000	158650000	14930000	19994000
60S ribosomal protein L5 (Fragment) OS=Homo sapiens OX=9606 GN=RPL5 PE=1 SV=1	A0A2R8Y6J3 (+2)	RPL5	27 kDa		0.32	2.1	[]	unknown	2	5715800	12025000	21227000	9559400	6360200
Aldo-keto reductase family 1 member B1 OS=Homo sapiens OX=9606 GN=AKR1B1 PE=1 SV=3	P15121	AKR1B1	36 kDa		0.32	2.1	[]	unknown	2	2	9064500	6443000	6767300	6129400
Nascent polypeptide-associated complex subunit alpha OS=Homo sapiens OX=9606 GN=NACA PE=1 SV=1	A0A7I2V2K5 (+5)	NACA	23 kDa		0.33	11	[]	unknown	2	5948900	4972400	6642600	103440000	8110800
Cleavage and polyadenylation-specificity factor subunit 7 (Fragment) OS=Homo sapiens OX=9606 GN=CPSF7 PE=1 SV=1	F5H669 (+1)	CPSF7	41 kDa		0.33	6	[]	unknown	2	1939000	2	2	9381000	2258500
Ras GTPase-activating-like protein IQGAP1 OS=Homo sapiens OX=9606 GN=IQGAP1 PE=1 SV=1	P46940	IQGAP1	189 kDa		0.34	3.5	[]	unknown	2	2	1305200	2	3208100	1421400
Small nuclear ribonucleoprotein-associated protein N (Fragment) OS=Homo sapiens OX=9606 GN=SNRPN PE=1 SV=1	J3QLE5 (+2)	SNRPN	18 kDa		0.34	2	[]	unknown	2	7626300	2881600	6296500	10971000	3339700
Aspartate carbamoyltransferase OS=Homo sapiens OX=9606 GN=CAD PE=1 SV=1	F8VPD4 (+1)	CAD	236 kDa		0.35	2.9	[]	unknown	1913600	2	2	3190000	2417600	2
Splicing regulatory glutamine/lysine-rich protein 1 OS=Homo sapiens OX=9606 GN=SREK1 PE=1 SV=1	A0A087WY03 (+1)	SREK1	11 kDa		0.35	2.5	[]	unknown	2	3141700	2410000	2226100	9514900	2107200
Transcription factor BTF3 OS=Homo sapiens OX=9606 GN=BTF3 PE=1 SV=1	P20290	BTF3	22 kDa		0.37	6500000	[]	unknown	2	2	2	2	38707000	2
Ubiquitin-conjugating enzyme E2 E1 OS=Homo sapiens OX=9606 GN=UBE2E1 PE=1 SV=1	B7Z306 (+3)	UBE2E1	19 kDa	TRUE	0.37	5500000	[]	unknown	2	2	2	2	32766000	2
28 kDa heat- and acid-stable phosphoprotein OS=Homo sapiens OX=9606 GN=PDAP1 PE=1 SV=1	Q13442	PDAP1	21 kDa		0.37	4500000	[]	unknown	2	2	2	2	27074000	2
Ubiquitin-conjugating enzyme E2 E3 OS=Homo sapiens OX=9606 GN=UBE2E3 PE=1 SV=1	Q969T4	UBE2E3	23 kDa	TRUE	0.37	4100000	[]	unknown	2	2	2	2	24696000	2
Dr1-associated corepressor OS=Homo sapiens OX=9606 GN=DRAP1 PE=1 SV=1	C9JCC6 (+2)	DRAP1	23 kDa		0.37	2600000	[]	unknown	2	2	2	2	15357000	2
Ubiquitin-conjugating enzyme E2 H (Fragment) OS=Homo sapiens OX=9606 GN=UBE2H PE=1 SV=1	C9JZG9 (+3)	UBE2H	12 kDa		0.37	2500000	[]	unknown	2	2	2	2	14872000	2
Eukaryotic translation initiation factor 1A domain-containing protein (Fragment) OS=Homo sapiens OX=9606 GN=EIF1AD PE=1 SV=1	E9PLI6 (+2)	EIF1AD	13 kDa		0.37	2100000	[]	unknown	2	2	2	2	12416000	2
Glycylpeptide N-tetradecanoyltransferase OS=Homo sapiens OX=9606 GN=NMT1 PE=1 SV=1	A0A7I2V3X4 (+2)	NMT1	55 kDa		0.37	2000000	[]	unknown	2	2	2	2	11720000	2
General transcription factor IIF subunit 1 OS=Homo sapiens OX=9606 GN=GTF2F1 PE=1 SV=2	P35269	GTF2F1	58 kDa		0.37	1900000	[]	unknown	2	2	2	2	11373000	2
General transcription factor IIF subunit 2 OS=Homo sapiens OX=9606 GN=GTF2F2 PE=1 SV=2	P13984	GTF2F2	28 kDa		0.37	1800000	[]	unknown	2	2	2	2	10773000	2
DNA-directed RNA polymerase I subunit RPA43 OS=Homo sapiens OX=9606 GN=POLR1F PE=1 SV=1	Q3B726	POLR1F	37 kDa		0.37	1800000	[]	unknown	2	2	2	2	10752000	2
Transcription factor BTF3 homolog 4 OS=Homo sapiens OX=9606 GN=BTF3L4 PE=1 SV=1	Q96K17	BTF3L4	17 kDa		0.37	1700000	[]	unknown	2	2	2	2	9989900	2
Guanine nucleotide-binding protein-like 1 OS=Homo sapiens OX=9606 GN=GNL1 PE=1 SV=2	P36915	GNL1	69 kDa		0.37	1600000	[]	unknown	2	2	2	2	9409800	2
WW domain-binding protein 11 OS=Homo sapiens OX=9606 GN=WBP11 PE=1 SV=1	Q9Y2W2	WBP11	70 kDa		0.37	1500000	[]	unknown	2	2	2	2	8812300	2
Eukaryotic translation initiation factor 5 OS=Homo sapiens OX=9606 GN=EIF5 PE=1 SV=2	P55010	EIF5	49 kDa		0.37	1400000	[]	unknown	2	2	2	2	8197600	2
Serine/threonine-protein kinase 26 OS=Homo sapiens OX=9606 GN=STK26 PE=1 SV=1	B4E0Y9 (+2)	STK26	49 kDa		0.37	1400000	[]	unknown	2	2	2	2	8154800	2
High mobility group protein HMG-I/HMG-Y OS=Homo sapiens OX=9606 GN=HMGA1 PE=1 SV=3	P17096	HMGA1	12 kDa		0.37	1400000	[]	unknown	2	2	2	2	8437800	2
Arginine/serine-rich coiled-coil protein 2 OS=Homo sapiens OX=9606 GN=RSRC2 PE=1 SV=1	Q7L4I2	RSRC2	51 kDa		0.37	1300000	[]	unknown	2	2	2	2	7872400	2
Craniofacial development protein 1 OS=Homo sapiens OX=9606 GN=CFDP1 PE=1 SV=1	Q9UEE9	CFDP1	34 kDa		0.37	1300000	[]	unknown	2	2	2	2	7645700	2
Cyclin-dependent kinase 11B OS=Homo sapiens OX=9606 GN=CDK11B PE=1 SV=1	A0A0D9SEI3 (+5)	CDK11B	89 kDa		0.37	1200000	[]	unknown	2	2	2	2	7036000	2
Pre-mRNA-splicing factor SLU7 OS=Homo sapiens OX=9606 GN=SLU7 PE=1 SV=2	O95391	SLU7	68 kDa		0.37	1200000	[]	unknown	2	2	2	2	7150100	2
Protein FRA10AC1 OS=Homo sapiens OX=9606 GN=FRA10AC1 PE=1 SV=3	Q70Z53	FRA10AC1	38 kDa		0.37	1200000	[]	unknown	2	2	2	2	6930200	2
CTP synthase 2 OS=Homo sapiens OX=9606 GN=CTPS2 PE=1 SV=1	Q9NRF8	CTPS2	66 kDa	TRUE	0.37	1100000	[]	unknown	2	2	2	2	6351800	2
SAP30-binding protein (Fragment) OS=Homo sapiens OX=9606 GN=SAP30BP PE=1 SV=1	J3QQJ0 (+1)	SAP30BP	36 kDa		0.37	1100000	[]	unknown	2	2	2	2	6412300	2
Programmed cell death protein 10 OS=Homo sapiens OX=9606 GN=PDCD10 PE=1 SV=1	Q9BUL8	PDCD10	25 kDa		0.37	1100000	[]	unknown	2	2	2	2	6799800	2
SNW domain-containing protein 1 OS=Homo sapiens OX=9606 GN=SNW1 PE=1 SV=1	G3V3A4 (+1)	SNW1	65 kDa		0.37	1100000	[]	unknown	2	2	2	2	6770200	2
Calcium load-activated calcium channel OS=Homo sapiens OX=9606 GN=TMCO1 PE=1 SV=1	J3QQY2 (+1)	TMCO1	11 kDa		0.37	1100000	[]	unknown	2	2	2	2	6572200	2
Heterogeneous nuclear ribonucleoprotein L-like OS=Homo sapiens OX=9606 GN=HNRNPLL PE=1 SV=1	B7WPG3 (+3)	HNRNPLL	56 kDa		0.37	1000000	[]	unknown	2	2	2	2	6068800	2
Acidic leucine-rich nuclear phosphoprotein 32 family member E OS=Homo sapiens OX=9606 GN=ANP32E PE=1 SV=1	Q9BTT0	ANP32E	31 kDa		0.37	1000000	[]	unknown	2	2	2	2	6225300	2
WD repeat-containing protein 70 OS=Homo sapiens OX=9606 GN=WDR70 PE=1 SV=1	Q9NW82	WDR70	73 kDa		0.37	980000	[]	unknown	2	2	2	2	5850800	2
Pre-rRNA-processing protein TSR1 homolog OS=Homo sapiens OX=9606 GN=TSR1 PE=1 SV=1	Q2NL82	TSR1	92 kDa		0.37	970000	[]	unknown	2	2	2	2	5844400	2
Protein CUSTOS OS=Homo sapiens OX=9606 GN=C12orf43 PE=1 SV=2	F5H7W8 (+1)	C12orf43	32 kDa		0.37	950000	[]	unknown	2	2	2	2	5729700	2
Eukaryotic peptide chain release factor GTP-binding subunit ERF3A OS=Homo sapiens OX=9606 GN=GSPT1 PE=1 SV=1	P15170	GSPT1	56 kDa	TRUE	0.37	890000	[]	unknown	2	2	2	2	5320700	2
PC4 and SFRS1-interacting protein OS=Homo sapiens OX=9606 GN=PSIP1 PE=1 SV=1	O75475	PSIP1	60 kDa	TRUE	0.37	880000	[]	unknown	2	2	2	2	5281800	2
PSME3-interacting protein (Fragment) OS=Homo sapiens OX=9606 GN=PSME3IP1 PE=1 SV=1	H3BMX9 (+7)	PSME3IP1	20 kDa		0.37	870000	[]	unknown	2	2	2	2	5215600	2
HIRA-interacting protein 3 OS=Homo sapiens OX=9606 GN=HIRIP3 PE=1 SV=3	Q9BW71	HIRIP3	62 kDa		0.37	870000	[]	unknown	2	2	2	2	5210600	2
Translocation protein SEC63 homolog OS=Homo sapiens OX=9606 GN=SEC63 PE=1 SV=2	Q9UGP8	SEC63	88 kDa		0.37	860000	[]	unknown	2	2	2	2	5183900	2
Signal recognition particle receptor subunit alpha OS=Homo sapiens OX=9606 GN=SRPRA PE=1 SV=2	P08240	SRPRA	70 kDa		0.37	860000	[]	unknown	2	2	2	2	5166600	2
CWF19-like protein 2 (Fragment) OS=Homo sapiens OX=9606 GN=CWF19L2 PE=1 SV=1	H7C3G7 (+1)	CWF19L2	72 kDa		0.37	850000	[]	unknown	2	2	2	2	5105100	2
Pre-mRNA-splicing factor ATP-dependent RNA helicase DHX16 OS=Homo sapiens OX=9606 GN=DHX16 PE=1 SV=2	O60231	DHX16	119 kDa		0.37	810000	[]	unknown	2	2	2	2	4834400	2
RNA-binding protein 26 OS=Homo sapiens OX=9606 GN=RBM26 PE=1 SV=1	A0A087X0H9 (+1)	RBM26	114 kDa		0.37	810000	[]	unknown	2	2	2	2	4883700	2
Bifunctional arginine demethylase and lysyl-hydroxylase JMJD6 OS=Homo sapiens OX=9606 GN=JMJD6 PE=1 SV=1	B2WTI3 (+3)	JMJD6	39 kDa		0.37	790000	[]	unknown	2	2	2	2	4716700	2
Small acidic protein OS=Homo sapiens OX=9606 GN=C11orf58 PE=1 SV=2	E9PM92 (+1)	C11orf58	18 kDa		0.37	790000	[]	unknown	2	2	2	2	4753100	2
RNA demethylase ALKBH5 OS=Homo sapiens OX=9606 GN=ALKBH5 PE=1 SV=2	Q6P6C2	ALKBH5	44 kDa		0.37	790000	[]	unknown	2	2	2	2	4769700	2
Protein S100-A9 OS=Homo sapiens OX=9606 GN=S100A9 PE=1 SV=1	P06702	S100A9	13 kDa		0.37	780000	[]	unknown	2	2	2	4709500	2	2
Eukaryotic peptide chain release factor GTP-binding subunit ERF3B OS=Homo sapiens OX=9606 GN=GSPT2 PE=1 SV=2	Q8IYD1	GSPT2	69 kDa	TRUE	0.37	760000	[]	unknown	2	2	2	2	4551100	2
RING1 and YY1-binding protein OS=Homo sapiens OX=9606 GN=RYBP PE=1 SV=2	Q8N488	RYBP	25 kDa		0.37	730000	[]	unknown	2	2	2	2	4389500	2
Hepatoma-derived growth factor-related protein 3 OS=Homo sapiens OX=9606 GN=HDGFL3 PE=1 SV=1	Q9Y3E1	HDGFL3	23 kDa	TRUE	0.37	730000	[]	unknown	2	2	2	2	4398500	2
Eukaryotic translation initiation factor 3 subunit M OS=Homo sapiens OX=9606 GN=EIF3M PE=1 SV=1	Q7L2H7	EIF3M	43 kDa		0.37	720000	[]	unknown	2	2	2	2	4338200	2
U3 small nucleolar RNA-associated protein 25 homolog OS=Homo sapiens OX=9606 GN=UTP25 PE=1 SV=2	Q68CQ4	UTP25	87 kDa		0.37	710000	[]	unknown	2	2	2	2	4237000	2
RNA polymerase-associated protein RTF1 homolog OS=Homo sapiens OX=9606 GN=RTF1 PE=1 SV=4	Q92541	RTF1	80 kDa		0.37	710000	[]	unknown	2	2	2	2	4262400	2
Probable ATP-dependent RNA helicase DDX47 OS=Homo sapiens OX=9606 GN=DDX47 PE=1 SV=1	Q9H0S4	DDX47	51 kDa		0.37	700000	[]	unknown	2	2	2	2	4179000	2
PIH1 domain-containing protein 1 (Fragment) OS=Homo sapiens OX=9606 GN=PIH1D1 PE=1 SV=8	M0QYA2 (+1)	PIH1D1	31 kDa		0.37	690000	[]	unknown	2	2	2	2	4163900	2
Origin recognition complex subunit 2 OS=Homo sapiens OX=9606 GN=ORC2 PE=1 SV=2	Q13416	ORC2	66 kDa		0.37	690000	[]	unknown	2	2	2	2	4130400	2
HIV Tat-specific factor 1 OS=Homo sapiens OX=9606 GN=HTATSF1 PE=1 SV=1	O43719	HTATSF1	86 kDa		0.37	680000	[]	unknown	2	2	2	2	4057300	2
Transcription initiation factor IIE subunit beta OS=Homo sapiens OX=9606 GN=GTF2E2 PE=1 SV=1	P29084	GTF2E2	33 kDa		0.37	680000	[]	unknown	2	2	2	2	4099400	2
UPF0690 protein C1orf52 OS=Homo sapiens OX=9606 GN=C1orf52 PE=1 SV=1	Q8N6N3	C1orf52	21 kDa		0.37	680000	[]	unknown	2	2	2	2	4072600	2
Transducin beta-like protein 2 OS=Homo sapiens OX=9606 GN=TBL2 PE=1 SV=1	E9PF19 (+1)	TBL2	46 kDa		0.37	670000	[]	unknown	2	2	2	2	4011700	2
Zinc finger protein 428 (Fragment) OS=Homo sapiens OX=9606 GN=ZNF428 PE=1 SV=1	M0QXZ5 (+1)	ZNF428	24 kDa		0.37	670000	[]	unknown	2	2	2	2	4042900	2
Protein pelota homolog OS=Homo sapiens OX=9606 GN=PELO PE=1 SV=2	Q9BRX2	PELO	43 kDa		0.37	660000	[]	unknown	2	2	2	2	3954100	2
Thioredoxin domain-containing protein 17 OS=Homo sapiens OX=9606 GN=TXNDC17 PE=1 SV=1	I3L2R6 (+1)	TXNDC17	11 kDa		0.37	660000	[]	unknown	2	2	2	3976700	2	2
Nucleolar protein 58 OS=Homo sapiens OX=9606 GN=NOP58 PE=1 SV=1	Q9Y2X3	NOP58	60 kDa		0.37	650000	[]	unknown	2	2	2	2	3921100	2
Ran-binding protein 3 OS=Homo sapiens OX=9606 GN=RANBP3 PE=1 SV=1	B7Z7F3 (+1)	RANBP3	53 kDa		0.37	650000	[]	unknown	2	2	2	2	3893300	2
(E3-independent) E2 ubiquitin-conjugating enzyme OS=Homo sapiens OX=9606 GN=UBE2O PE=1 SV=3	Q9C0C9	UBE2O	141 kDa		0.37	650000	[]	unknown	2	2	2	2	3882700	2
Band 4.1-like protein 2 OS=Homo sapiens OX=9606 GN=EPB41L2 PE=1 SV=1	E9PHY5 (+3)	EPB41L2	104 kDa		0.37	640000	[]	unknown	2	2	2	2	3868700	2
DNA mismatch repair protein Msh6 OS=Homo sapiens OX=9606 GN=MSH6 PE=1 SV=2	P52701	MSH6	153 kDa		0.37	600000	[]	unknown	2	2	2	2	3593700	2
Deoxyuridine 5'-triphosphate nucleotidohydrolase OS=Homo sapiens OX=9606 GN=DUT PE=1 SV=1	A0A0C4DGL3 (+7)	DUT	15 kDa		0.37	600000	[]	unknown	2	2	2	2	2	3599200
Nuclear export mediator factor NEMF OS=Homo sapiens OX=9606 GN=NEMF PE=1 SV=4	O60524	NEMF	123 kDa		0.37	600000	[]	unknown	2	2	2	2	3625500	2
HBS1-like protein OS=Homo sapiens OX=9606 GN=HBS1L PE=1 SV=1	B7Z524 (+3)	HBS1L	57 kDa		0.37	580000	[]	unknown	2	2	2	2	3465700	2
Basic leucine zipper and W2 domain-containing protein 1 OS=Homo sapiens OX=9606 GN=BZW1 PE=1 SV=1	Q7L1Q6	BZW1	48 kDa		0.37	580000	[]	unknown	2	2	2	2	3474600	2
AP-3 complex subunit delta (Fragment) OS=Homo sapiens OX=9606 GN=AP3D1 PE=1 SV=1	A0A2R8Y611 (+1)	AP3D1	106 kDa		0.37	570000	[]	unknown	2	2	2	2	3423000	2
Protein disulfide-isomerase A5 OS=Homo sapiens OX=9606 GN=PDIA5 PE=1 SV=1	Q14554	PDIA5	60 kDa		0.37	570000	[]	unknown	2	2	2	2	3431600	2
Probable ATP-dependent RNA helicase DHX40 OS=Homo sapiens OX=9606 GN=DHX40 PE=1 SV=2	Q8IX18	DHX40	89 kDa		0.37	570000	[]	unknown	2	2	2	2	3405700	2
Cactin OS=Homo sapiens OX=9606 GN=CACTIN PE=1 SV=3	Q8WUQ7	CACTIN	89 kDa		0.37	570000	[]	unknown	2	2	2	2	3421700	2
Protein LYRIC OS=Homo sapiens OX=9606 GN=MTDH PE=1 SV=2	Q86UE4	MTDH	64 kDa		0.37	560000	[]	unknown	2	2	2	2	3342000	2
Kelch domain-containing protein 4 OS=Homo sapiens OX=9606 GN=KLHDC4 PE=1 SV=1	Q8TBB5	KLHDC4	58 kDa		0.37	560000	[]	unknown	2	2	2	2	3362500	2
RNA-binding protein 15 OS=Homo sapiens OX=9606 GN=RBM15 PE=1 SV=1	A0A087WWP4 (+3)	RBM15	102 kDa		0.37	550000	[]	unknown	2	2	2	2	3328200	2
DNA mismatch repair protein OS=Homo sapiens OX=9606 GN=MSH2 PE=1 SV=1	A0A2R8Y6P0 (+5)	MSH2	103 kDa		0.37	540000	[]	unknown	2	2	2	2	3262500	2
RNA helicase OS=Homo sapiens OX=9606 GN=DDX42 PE=1 SV=1	A0A0A0MSJ0 (+1)	DDX42	78 kDa		0.37	520000	[]	unknown	2	2	2	2	3103100	2
RNA polymerase II-associated protein 3 OS=Homo sapiens OX=9606 GN=RPAP3 PE=1 SV=2	Q9H6T3	RPAP3	76 kDa		0.37	500000	[]	unknown	2	2	2	2	3026300	2
Nucleolar and coiled-body phosphoprotein 1 (Fragment) OS=Homo sapiens OX=9606 GN=NOLC1 PE=1 SV=1	A0A0A0MRM9 (+1)	NOLC1	75 kDa		0.37	480000	[]	unknown	2	2	2	2	2853800	2
GPALPP motifs-containing protein 1 OS=Homo sapiens OX=9606 GN=GPALPP1 PE=1 SV=1	A0A0A0MRI1 (+1)	GPALPP1	38 kDa		0.37	480000	[]	unknown	2	2	2	2	2893200	2
SWISS-PROT:Q9TTE1 (Bos taurus) Endopin-1 precursor	CON__Q9TTE1		46 kDa		0.37	480000	[]	unknown	2	2	2	2851900	2	2
RNA helicase OS=Homo sapiens OX=9606 GN=DHX8 PE=1 SV=1	F5H658 (+1)	DHX8	134 kDa		0.37	470000	[]	unknown	2	2	2	2	2821400	2
Alpha-globin transcription factor CP2 OS=Homo sapiens OX=9606 GN=TFCP2 PE=1 SV=1	F8VX55 (+1)	TFCP2	49 kDa		0.37	470000	[]	unknown	2	2	2	2	2803900	2
Interferon-induced, double-stranded RNA-activated protein kinase OS=Homo sapiens OX=9606 GN=EIF2AK2 PE=1 SV=1	A0A7P0TBA9 (+1)	EIF2AK2	61 kDa		0.37	460000	[]	unknown	2	2	2	2	2731600	2
Putative small nuclear ribonucleoprotein G-like protein 15 OS=Homo sapiens OX=9606 GN=SNRPGP15 PE=5 SV=2	A8MWD9 (+3)	SNRPGP15	9 kDa		0.37	460000	[]	unknown	2	2	2	2754500	2	2
Exosome RNA helicase MTR4 OS=Homo sapiens OX=9606 GN=MTREX PE=1 SV=3	P42285	MTREX	118 kDa		0.37	450000	[]	unknown	2	2	2	2	2671700	2
Casein kinase II subunit alpha' OS=Homo sapiens OX=9606 GN=CSNK2A2 PE=1 SV=2	H3BNI9 (+1)	CSNK2A2	35 kDa		0.37	450000	[]	unknown	2	2	2	2	2673100	2
BRCA2 and CDKN1A-interacting protein OS=Homo sapiens OX=9606 GN=BCCIP PE=1 SV=1	Q9P287	BCCIP	36 kDa		0.37	450000	[]	unknown	2	2	2	2	2703500	2
Uncharacterized protein C1orf131 OS=Homo sapiens OX=9606 GN=C1orf131 PE=1 SV=4	Q8NDD1	C1orf131	33 kDa		0.37	430000	[]	unknown	2	2	2	2	2602800	2
Cell division cycle and apoptosis regulator protein 1 (Fragment) OS=Homo sapiens OX=9606 GN=CCAR1 PE=1 SV=1	A0A0C4DGG8 (+3)	CCAR1	120 kDa		0.37	420000	[]	unknown	2	2	2	2	2530700	2
UBX domain-containing protein 7 OS=Homo sapiens OX=9606 GN=UBXN7 PE=1 SV=2	O94888	UBXN7	55 kDa		0.37	420000	[]	unknown	2	2	2	2	2538600	2
Transcription activator BRG1 (Fragment) OS=Homo sapiens OX=9606 GN=SMARCA4 PE=1 SV=1	A0A2R8Y440 (+15)	SMARCA4	138 kDa		0.37	410000	[]	unknown	2	2	2	2	2488300	2
Afadin OS=Homo sapiens OX=9606 GN=AFDN PE=4 SV=1	A0A804HJ20 (+4)	AFDN	208 kDa		0.37	370000	[]	unknown	2	2	2	2	2192300	2
Dynactin subunit 1 OS=Homo sapiens OX=9606 GN=DCTN1 PE=1 SV=1	A0A7P0Z4C3 (+3)	DCTN1	140 kDa		0.37	360000	[]	unknown	2	2	2	2	2	2174300
Regulator of nonsense transcripts 3B OS=Homo sapiens OX=9606 GN=UPF3B PE=1 SV=1	Q9BZI7	UPF3B	58 kDa		0.37	360000	[]	unknown	2	2	2	2	2143700	2
Cap-specific mRNA (nucleoside-2'-O-)-methyltransferase 1 OS=Homo sapiens OX=9606 GN=CMTR1 PE=1 SV=1	Q8N1G2	CMTR1	95 kDa		0.37	350000	[]	unknown	2	2	2	2	2110100	2
Integrator complex subunit 3 OS=Homo sapiens OX=9606 GN=INTS3 PE=1 SV=1	Q68E01	INTS3	118 kDa		0.37	300000	[]	unknown	2	2	2	2	1804300	2
CLIP-associating protein 1 OS=Homo sapiens OX=9606 GN=CLASP1 PE=1 SV=2	F8WA11 (+2)	CLASP1	163 kDa	TRUE	0.37	300000	[]	unknown	2	2	2	2	1772200	2
Pyrroline-5-carboxylate reductase OS=Homo sapiens OX=9606 GN=PYCR2 PE=1 SV=1	A0A087WTV6 (+2)	PYCR2	26 kDa		0.37	210000	[]	unknown	2	2	2	2	2	1289100
Pre-mRNA-splicing factor ATP-dependent RNA helicase PRP16 OS=Homo sapiens OX=9606 GN=DHX38 PE=1 SV=2	Q92620	DHX38	141 kDa		0.37	210000	[]	unknown	2	2	2	2	1264200	2
39S ribosomal protein L14, mitochondrial OS=Homo sapiens OX=9606 GN=MRPL14 PE=1 SV=1	Q6P1L8	MRPL14	16 kDa		0.37	65	[]	unknown	2	2	1664200	2003800	106360000	2
Thioredoxin domain-containing protein 5 OS=Homo sapiens OX=9606 GN=TXNDC5 PE=1 SV=2	Q8NBS9	TXNDC5	48 kDa		0.37	3.8	[]	unknown	2	2	1649900	1466700	2	4797600
Carbonyl reductase [NADPH] 1 OS=Homo sapiens OX=9606 GN=CBR1 PE=1 SV=1	A8MTM1 (+2)	CBR1	24 kDa		0.37	2.7	[]	unknown	2	2	2199400	2605400	2	3422900
Nuclear autoantigenic sperm protein OS=Homo sapiens OX=9606 GN=NASP PE=1 SV=2	P49321	NASP	85 kDa		0.37	2	[]	unknown	2	2	3268000	2428900	1887000	2265700
Serine/arginine-rich splicing factor 9 OS=Homo sapiens OX=9606 GN=SRSF9 PE=1 SV=1	Q13242	SRSF9	26 kDa	TRUE	0.39	2.2	[]	unknown	2	4571700	7182600	3341100	16948000	5276500
SWISS-PROT:P02769 (Bos taurus) Bovine serum albumin precursor	CON__P02769		69 kDa	TRUE	0.4	2.6	[]	unknown	17469000	13491000	13398000	87412000	12367000	14175000
Prostaglandin E synthase 3 OS=Homo sapiens OX=9606 GN=PTGES3 PE=1 SV=1	A0A087WYT3 (+1)	PTGES3	19 kDa		0.41	3.4	[]	unknown	2	4017600	5754900	5646800	27376000	2
60S ribosomal protein L26-like 1 (Fragment) OS=Homo sapiens OX=9606 GN=RPL26L1 PE=1 SV=1	E5RIT6 (+6)	RPL26L1	15 kDa		0.41	2	[]	unknown	7179300	6818300	5854100	27123000	5882100	6379500
Nuclear ubiquitous casein and cyclin-dependent kinase substrate 1 OS=Homo sapiens OX=9606 GN=NUCKS1 PE=1 SV=1	Q9H1E3	NUCKS1	27 kDa		0.42	9.6	[]	unknown	2	2103000	2	2	20269000	2
Signal recognition particle 14 kDa protein OS=Homo sapiens OX=9606 GN=SRP14 PE=1 SV=1	H0YLA2 (+1)	SRP14	13 kDa		0.42	3.1	[]	unknown	2	2	6562200	2	15589000	4867400
Cyclin-dependent kinase inhibitor 2A OS=Homo sapiens OX=9606 GN=CDKN2A PE=1 SV=1	J3QRG6 (+1)	CDKN2A	15 kDa		0.42	2.4	[]	unknown	2	2	3067400	3966200	2	3382400
Protein Red OS=Homo sapiens OX=9606 GN=IK PE=1 SV=3	Q13123	IK	66 kDa		0.43	2.5	[]	unknown	2	1510000	1614600	1983600	5976100	2
Ran-binding protein 10 OS=Homo sapiens OX=9606 GN=RANBP10 PE=1 SV=1	A0A0D9SEU5 (+2)	RANBP10	67 kDa		0.44	7.3	[]	unknown	2	2304700	2	2	16792000	2
Exosome complex exonuclease RRP44 OS=Homo sapiens OX=9606 GN=DIS3 PE=1 SV=1	F2Z2C0 (+2)	DIS3	64 kDa		0.44	2.4	[]	unknown	2	2	1895300	1820700	2653800	2
4-trimethylaminobutyraldehyde dehydrogenase OS=Homo sapiens OX=9606 GN=ALDH9A1 PE=1 SV=3	P49189	ALDH9A1	54 kDa		0.44	2.4	[]	unknown	2	2	2322100	2	2028500	3578000
Serine/arginine-rich splicing factor 1 OS=Homo sapiens OX=9606 GN=SRSF1 PE=1 SV=1	J3KTL2 (+1)	SRSF1	28 kDa	TRUE	0.45	2.1	[]	unknown	2197200	10775000	12430000	6900600	37625000	7703400
Cell growth-regulating nucleolar protein OS=Homo sapiens OX=9606 GN=LYAR PE=1 SV=2	Q9NX58	LYAR	44 kDa		0.49	4.4	[]	unknown	2	1038700	2	2	4608800	2
U4/U6.U5 tri-snRNP-associated protein 2 OS=Homo sapiens OX=9606 GN=USP39 PE=1 SV=1	B9A018 (+1)	USP39	62 kDa		0.52	3.8	[]	unknown	2	2	1779300	2	6732500	2
Programmed cell death 6-interacting protein OS=Homo sapiens OX=9606 GN=PDCD6IP PE=1 SV=1	Q8WUM4	PDCD6IP	96 kDa		0.53	2	[]	unknown	2	2	2510500	2779400	2	2175900
Serine/threonine-protein phosphatase 2A catalytic subunit beta isoform OS=Homo sapiens OX=9606 GN=PPP2CB PE=1 SV=1	P62714 (+1)	PPP2CB	36 kDa		0.53	2	[]	unknown	2	2	4627300	4332100	2	4766400
FAS-associated factor 2 OS=Homo sapiens OX=9606 GN=FAF2 PE=1 SV=2	Q96CS3	FAF2	53 kDa		0.53	2	[]	unknown	2563400	2	2	2759200	2	2266900
mRNA turnover protein 4 homolog OS=Homo sapiens OX=9606 GN=MRTO4 PE=1 SV=2	Q9UKD2	MRTO4	28 kDa		0.54	3.3	[]	unknown	2	3396100	2	2	11239000	2
RNA-binding protein 8A OS=Homo sapiens OX=9606 GN=RBM8A PE=1 SV=1	Q9Y5S9	RBM8A	20 kDa		0.55	3.1	[]	unknown	2	2	2148600	2	6665700	2
RNA-binding protein 27 OS=Homo sapiens OX=9606 GN=RBM27 PE=1 SV=2	Q9P2N5	RBM27	119 kDa		0.56	3.1	[]	unknown	2	1408300	2	2	4326300	2
Hepatoma-derived growth factor-related protein 2 OS=Homo sapiens OX=9606 GN=HDGFL2 PE=1 SV=1	Q7Z4V5	HDGFL2	74 kDa	TRUE	0.62	2.4	[]	unknown	2	2	2245300	2	5335500	2
Calumenin OS=Homo sapiens OX=9606 GN=CALU PE=1 SV=2	O43852	CALU	37 kDa		0.63	2.3	[]	unknown	2	2	2338900	5467100	2	2
Pescadillo homolog OS=Homo sapiens OX=9606 GN=PES1 PE=1 SV=1	B3KXD6 (+2)	PES1	51 kDa		0.64	2.3	[]	unknown	2	2	1662000	2	3743300	2
Peptidyl-prolyl cis-trans isomerase FKBP4 OS=Homo sapiens OX=9606 GN=FKBP4 PE=1 SV=3	Q02790	FKBP4	52 kDa		0.64	2.2	[]	unknown	2	2241400	2	2	2	4951100
Elongin-A OS=Homo sapiens OX=9606 GN=ELOA PE=1 SV=1	A0A024RAC6	ELOA	87 kDa		0.66	2.1	[]	unknown	2	2	2738700	2	5719200	2
Replication protein A 70 kDa DNA-binding subunit OS=Homo sapiens OX=9606 GN=RPA1 PE=1 SV=2	P27694	RPA1	68 kDa		0.68	2	[]	unknown	2	1181900	2	2343100	2	2

## Sheet: GO Molecular Function
GO: Molecular Function analysis (right-tailed Fisher's exact t test with Benjamini & Hochberg)
enrichment_2023-10-05 10:31:11
[Select]	Gene Set Category	Gene Set ID	Gene Set Name	Gene Set Size	Count Overlap Gene	Percentage Genes in Gene Set	Fold Enrichment	log2 fold	P value	P value calc log_10	Bonferroni	Benjamini & Hochberg	Benjamini & Yekutieli	Overlaping Gene Symbols	Overlapping Gene IDs
	GO Molecular Function	GO:0008135	translation factor activity, RNA binding	85	3	6.122	14.1472	3.822	0.00124829	2.90368	1	0.0221953	0.183504	EIF3H; PGD; DENR	3273; 8891; 2769
	GO Molecular Function	GO:0000049	tRNA binding	72	2	4.082	11.1344	3.477	0.0139452	1.85557	1	0.102001	0.843315	NAT10; ATP5F1C	29830; 833
	GO Molecular Function	GO:0045182	translation regulator activity	142	3	6.122	8.4684	3.082	0.00534605	2.27197	1	0.058123	0.480546	EIF3H; PGD; DENR	3273; 8891; 2769
	GO Molecular Function	GO:0031072	heat shock protein binding	129	2	4.082	6.2145	2.636	0.0411863	1.38525	1	0.163895	1	DNAJC7; HSPA6	12392; 5239
	GO Molecular Function	GO:0051082	unfolded protein binding	129	2	4.082	6.2145	2.636	0.0411863	1.38525	1	0.163895	1	HSPA6; RPS10	5239; 10383
	GO Molecular Function	GO:0015078	proton transmembrane transporter activity	130	2	4.082	6.1667	2.624	0.0417645	1.37919	1	0.164023	1	UQCRC1; ATP5F1C	12585; 833
	GO Molecular Function	GO:0043021	ribonucleoprotein complex binding	149	2	4.082	5.3804	2.428	0.0533151	1.27315	1	0.180281	1	C1QBP; TIMM50	1243; 23656
	GO Molecular Function	GO:0003714	transcription corepressor activity	187	2	4.082	4.287	2.1	0.0492767	1.10085	1	0.219744	1	TRIM28; C1QBP	16384; 1243
	GO Molecular Function	GO:0061135	endopeptidase regulator activity	193	2	4.082	4.1537	2.054	0.0836801	1.07738	1	0.223729	1	KIF2A; PSME3	6318; 9570
	GO Molecular Function	GO:0044389	ubiquitin-like protein ligase binding	313	3	6.122	3.8419	1.942	0.0431271	1.36525	1	0.167296	1	HSPA6; TRIM28; UQCRC1	5239; 16384; 12585
	GO Molecular Function	GO:0008237	metallopeptidase activity	213	2	4.082	3.7637	1.912	0.0988749	1.00491	1	0.24199	1	EIF3H; XPNPEP3	3273; 28052
	GO Molecular Function	GO:0016887	ATPase activity	506	4	8.163	3.1687	1.664	0.0370798	1.43086	1	0.159319	1	HSPA6; PSMC3; DDX28; ATP5F1C	5239; 9549; 17330; 833
	GO Molecular Function	GO:0004721	phosphoprotein phosphatase activity	257	2	4.082	3.1194	1.641	0.134666	0.870742	1	0.283459	1	PPP2R2A; TIMM50	9304; 23656
	GO Molecular Function	GO:0016746	transferase activity, transferring acyl groups	268	2	4.082	2.9913	1.581	0.144028	0.841552	1	0.293014	1	NAT10; CS	29830; 2422
	GO Molecular Function	GO:0004252	serine-type endopeptidase activity	279	2	4.082	2.8734	1.523	0.153527	0.813816	1	0.304409	1	KIF2A; EIF1AX	6318; 3250
	GO Molecular Function	GO:0008324	cation transmembrane transporter activity	730	5	10.204	2.7455	1.457	0.0347209	1.45941	1	0.157214	1	MRS2; UQCRC1; SFXN1; FLII; ATP5F1C	13785; 12585; 16085; 3750; 833
	GO Molecular Function	GO:0008236	serine-type peptidase activity	296	2	4.082	2.7084	1.437	0.168441	0.773552	1	0.317052	1	KIF2A; EIF1AX	6318; 3250
	GO Molecular Function	GO:0017171	serine hydrolase activity	300	2	4.082	2.6722	1.418	0.171988	0.764503	1	0.319301	1	KIF2A; EIF1AX	6318; 3250
	GO Molecular Function	GO:0019003	GDP binding	311	2	4.082	2.5777	1.366	0.181805	0.740394	1	0.328601	1	EIF2S1; PGD	3265; 8891
	GO Molecular Function	GO:0003723	RNA binding	1939	12	24.49	2.4807	1.311	0.0023811	2.62322	1	0.0351855	0.290905	DDX28; EIF3H; RPS10; DENR; NAT10; ATP5F1C; PGD; SUPT5H; TIMM50; CS; TRIM28; C1QBP	17330; 3273; 10383; 2769; 29830; 833; 8891; 11469; 23656; 2422; 16384; 1243
	GO Molecular Function	GO:0002020	protease binding	329	2	4.082	2.4367	1.285	0.198048	0.703229	1	0.345125	1	KIF2A; PSME3	6318; 9570
	GO Molecular Function	GO:0008233	peptidase activity	843	5	10.204	2.3774	1.249	0.0580517	1.23618	1	0.190044	1	KIF2A; EIF3H; PSME3; EIF1AX; XPNPEP3	6318; 3273; 9570; 3250; 28052
	GO Molecular Function	GO:0022890	inorganic cation transmembrane transporter activity	679	4	8.163	2.3613	1.24	0.0885865	1.05263	1	0.230093	1	UQCRC1; ATP5F1C; MRS2; FLII	12585; 833; 13785; 3750
	GO Molecular Function	GO:0017111	nucleoside-triphosphatase activity	1289	7	14.286	2.1768	1.122	0.0396334	1.40194	1	0.160515	1	HSPA6; PGD; EIF2S1; DDX28; RPS10; PSMC3; ATP5F1C	5239; 8891; 3265; 17330; 10383; 9549; 833
	GO Molecular Function	GO:0003729	mRNA binding	562	3	6.122	2.1397	1.097	0.164674	0.783374	1	0.313551	1	DENR; C1QBP; SUPT5H	2769; 1243; 11469
	GO Molecular Function	GO:0015075	ion transmembrane transporter activity	938	5	10.204	2.1367	1.095	0.0833267	1.07922	1	0.223729	1	MRS2; ATP5F1C; FLII; SFXN1; UQCRC1	13785; 833; 3750; 16085; 12585
	GO Molecular Function	GO:0016791	phosphatase activity	376	2	4.082	2.1321	1.092	0.241191	0.61764	1	0.381958	1	TIMM50; PPP2R2A	23656; 9304
	GO Molecular Function	GO:0016491	oxidoreductase activity	759	4	8.163	2.1124	1.079	0.120184	0.920154	1	0.26766	1	AIFM1; UQCRC1; PGD; CNN3	8768; 12585; 8891; 2157
	GO Molecular Function	GO:0016462	pyrophosphatase activity	1349	7	14.286	2.08	1.057	0.048708	1.3124	1	0.174223	1	DDX28; EIF2S1; HSPA6; PGD; RPS10; ATP5F1C; PSMC3	17330; 3265; 5239; 8891; 10383; 833; 9549
	GO Molecular Function	GO:0016818	hydrolase activity, acting on acid anhydrides, in phosphorus-containing anhydrides	1351	7	14.286	2.0769	1.054	0.0490318	1.30952	1	0.174646	1	PGD; PSMC3; DDX28; ATP5F1C; RPS10; HSPA6; EIF2S1	8891; 9549; 17330; 833; 10383; 5239; 3265
	GO Molecular Function	GO:0005525	GTP binding	589	3	6.122	2.0416	1.03	0.181297	0.74161	1	0.328252	1	RPS10; EIF2S1; PGD	10383; 3265; 8891
	GO Molecular Function	GO:0035639	purine ribonucleoside triphosphate binding	1979	10	20.408	2.0255	1.018	0.0223952	1.64984	1	0.131662	1	ATAD3A; ATP5F1C; RPS10; PSMC3; EIF2S1; HSPA6; CKMT1A; PGD; NAT10; DDX28	25567; 833; 10383; 9549; 3265; 5239; 31736; 8891; 29830; 17330
	GO Molecular Function	GO:0097367	carbohydrate derivative binding	2413	12	24.49	1.9934	0.995	0.013623	1.86573	1	0.100315	0.829377	CKMT1A; RPS10; RPS27A; PGD; HSPA6; ATP5F1C; EIF2S1; DDX28; C1QBP; PSMC3; NAT10; ATAD3A	31736; 10383; 10417; 8891; 5239; 833; 3265; 17330; 1243; 9549; 29830; 25567
	GO Molecular Function	GO:0036094	small molecule binding	2656	13	26.531	1.9619	0.972	0.0114	1.94309	1	0.0896828	0.741473	NAT10; EIF2S1; DPM1; RPS10; ATP5F1C; CKMT1A; DDX28; AIFM1; PGD; HSPA6; PSAT1; ATAD3A; PSMC3	29830; 3265; 3005; 10383; 833; 31736; 17330; 8768; 8891; 5239; 19129; 25567; 9549
	GO Molecular Function	GO:0032555	purine ribonucleotide binding	2062	10	20.408	1.9439	0.959	0.0288748	1.53948	1	0.147826	1	ATP5F1C; PGD; PSMC3; NAT10; RPS10; CKMT1A; EIF2S1; DDX28; HSPA6; ATAD3A	833; 8891; 9549; 29830; 10383; 31736; 3265; 17330; 5239; 25567
	GO Molecular Function	GO:0032561	guanyl ribonucleotide binding	623	3	6.122	1.9302	0.949	0.202858	0.692808	1	0.35113	1	EIF2S1; RPS10; PGD	3265; 10383; 8891
	GO Molecular Function	GO:0032553	ribonucleotide binding	2080	10	20.408	1.9271	0.946	0.0304432	1.51651	1	0.151317	1	ATP5F1C; ATAD3A; RPS10; HSPA6; EIF2S1; PGD; NAT10; DDX28; PSMC3; CKMT1A	833; 25567; 10383; 5239; 3265; 8891; 29830; 17330; 9549; 31736
	GO Molecular Function	GO:0017076	purine nucleotide binding	2086	10	20.408	1.9216	0.942	0.0309794	1.50893	1	0.153285	1	HSPA6; ATP5F1C; PSMC3; PGD; EIF2S1; RPS10; CKMT1A; DDX28; NAT10; ATAD3A	5239; 833; 9549; 8891; 3265; 10383; 31736; 17330; 29830; 25567
	GO Molecular Function	GO:0000166	nucleotide binding	2312	11	22.449	1.9071	0.931	0.0248018	1.60552	1	0.13732	1	DDX28; PGD; EIF2S1; NAT10; AIFM1; RPS10; ATP5F1C; PSMC3; CKMT1A; HSPA6; ATAD3A	17330; 8891; 3265; 29830; 8768; 10383; 833; 9549; 31736; 5239; 25567
	GO Molecular Function	GO:0005261	cation channel activity	421	2	4.082	1.9042	0.929	0.28294	0.548306	1	0.422382	1	FLII; ATP5F1C	3750; 833
	GO Molecular Function	GO:0004175	endopeptidase activity	639	3	6.122	1.8819	0.912	0.213216	0.67118	1	0.360015	1	KIF2A; EIF1AX; PSME3	6318; 3250; 9570
	GO Molecular Function	GO:0044877	protein-containing complex binding	1293	6	12.245	1.86	0.895	0.101028	0.995556	1	0.243136	1	FLII; TIMM50; UQCRC1; PPP2R2A; EIF2S1; C1QBP	3750; 23656; 12585; 9304; 3265; 1243
	GO Molecular Function	GO:0016787	hydrolase activity	3265	15	30.612	1.8415	0.881	0.0110529	1.95652	1	0.0885448	0.732065	ATP5F1C; PSMC3; KIF2A; TIMM50; EIF2S1; ABHD10; PPP2R2A; EIF3H; RPS10; PSME3; PGD; XPNPEP3; EIF1AX; DDX28; HSPA6	833; 9549; 6318; 23656; 3265; 25656; 9304; 3273; 10383; 9570; 8891; 28052; 3250; 17330; 5239
	GO Molecular Function	GO:0030554	adenyl nucleotide binding	1527	7	14.286	1.8375	0.878	0.0831304	1.08024	1	0.223729	1	CKMT1A; ATP5F1C; NAT10; ATAD3A; HSPA6; PSMC3; DDX28	31736; 833; 29830; 25567; 5239; 9549; 17330
	GO Molecular Function	GO:0003779	actin binding	441	2	4.082	1.8179	0.862	0.301484	0.520736	1	0.436942	1	FLII; CNN3	3750; 2157
	GO Molecular Function	GO:0022857	transmembrane transporter activity	1200	5	10.204	1.6702	0.74	0.178002	0.749575	1	0.325493	1	FLII; MRS2; UQCRC1; SFXN1; ATP5F1C	3750; 13785; 12585; 16085; 833
	GO Molecular Function	GO:0003712	transcription coregulator activity	487	2	4.082	1.6461	0.719	0.343822	0.463666	1	0.47392	1	C1QBP; TRIM28	1243; 16384
	GO Molecular Function	GO:0046873	metal ion transmembrane transporter activity	513	2	4.082	1.5627	0.644	0.367436	0.434819	1	0.492089	1	MRS2; FLII	13785; 3750
	GO Molecular Function	GO:0019899	enzyme binding	2319	9	18.367	1.5556	0.637	0.117565	0.929724	1	0.263436	1	UQCRC1; NAT10; KIF2A; PSME3; TRIM28; C1QBP; SUPT5H; HSPA6; PPP2R2A	12585; 29830; 6318; 9570; 16384; 1243; 11469; 5239; 9304
	GO Molecular Function	GO:0003924	GTPase activity	787	3	6.122	1.528	0.612	0.313147	0.504252	1	0.445217	1	PGD; EIF2S1; RPS10	8891; 3265; 10383
	GO Molecular Function	GO:0005215	transporter activity	1312	5	10.204	1.5276	0.611	0.227634	0.642763	1	0.372352	1	UQCRC1; MRS2; FLII; SFXN1; ATP5F1C	12585; 13785; 3750; 16085; 833
	GO Molecular Function	GO:0005216	ion channel activity	526	2	4.082	1.5241	0.608	0.37913	0.421212	1	0.500919	1	ATP5F1C; FLII	833; 3750
	GO Molecular Function	GO:0003824	catalytic activity	6320	24	48.98	1.5222	0.606	0.0105031	1.97868	1	0.0853913	0.705992	HSPA6; DDX28; TIMM50; PPP2R2A; XPNPEP3; TRIM28; PSAT1; EIF2S1; ATP5F1C; CKMT1A; KIF2A; CNN3; PGD; CS; EIF3H; AIFM1; UQCRC1; DPM1; PSMC3; ABHD10; EIF1AX; PSME3; RPS10; NAT10	5239; 17330; 23656; 9304; 28052; 16384; 19129; 3265; 833; 31736; 6318; 2157; 8891; 2422; 3273; 8768; 12585; 3005; 9549; 25656; 3250; 9570; 10383; 29830
	GO Molecular Function	GO:0046914	transition metal ion binding	1082	4	8.163	1.4818	0.567	0.283694	0.547149	1	0.422931	1	TRIM28; XPNPEP3; CNN3; ATAD3A	16384; 28052; 2157; 25567
	GO Molecular Function	GO:0003682	chromatin binding	570	2	4.082	1.4064	0.492	0.418045	0.378777	1	0.529701	1	TRIM28; SUPT5H	16384; 11469
	GO Molecular Function	GO:0015267	channel activity	575	2	4.082	1.3942	0.479	0.422395	0.374281	1	0.531998	1	FLII; ATP5F1C	3750; 833
	GO Molecular Function	GO:0022803	passive transmembrane transporter activity	576	2	4.082	1.3918	0.477	0.423263	0.373389	1	0.531998	1	FLII; ATP5F1C	3750; 833
	GO Molecular Function	GO:0003676	nucleic acid binding	4174	14	28.571	1.3444	0.427	0.140918	0.851035	1	0.289822	1	ATP5F1C; SUPT5H; DDX28; TIMM50; RPS10; C1QBP; CS; PGD; EIF3H; NAT10; DENR; AIFM1; TRIM28; NDUFA9	833; 11469; 17330; 23656; 10383; 1243; 2422; 8891; 3273; 29830; 2769; 8768; 16384; 7693
	GO Molecular Function	GO:0016788	hydrolase activity, acting on ester bonds	901	3	6.122	1.3346	0.416	0.391668	0.407081	1	0.510211	1	ABHD10; PPP2R2A; TIMM50	25656; 9304; 23656
	GO Molecular Function	GO:0030234	enzyme regulator activity	1212	4	8.163	1.3229	0.404	0.358158	0.445926	1	0.485142	1	PGD; PSME3; PPP2R2A; KIF2A	8891; 9570; 9304; 6318
	GO Molecular Function	GO:1901363	heterocyclic compound binding	6134	20	40.816	1.3069	0.386	0.0993898	1.00266	1	0.24199	1	ATP5F1C; SUPT5H; AIFM1; DDX28; DENR; EIF2S1; PSMC3; PSAT1; ATAD3A; TIMM50; NDUFA9; TRIM28; EIF3H; CKMT1A; RPS10; CS; NAT10; HSPA6; C1QBP; PGD	833; 11469; 8768; 17330; 2769; 3265; 9549; 19129; 25567; 23656; 7693; 16384; 3273; 31736; 10383; 2422; 29830; 5239; 1243; 8891
	GO Molecular Function	GO:0097159	organic cyclic compound binding	6206	20	40.816	1.2918	0.369	0.109683	0.95986	1	0.256828	1	TRIM28; EIF3H; EIF2S1; DENR; HSPA6; PSAT1; TIMM50; SUPT5H; ATP5F1C; AIFM1; DDX28; C1QBP; RPS10; NDUFA9; CS; PGD; NAT10; ATAD3A; PSMC3; CKMT1A	16384; 3273; 3265; 2769; 5239; 19129; 23656; 11469; 833; 8768; 17330; 1243; 10383; 7693; 2422; 8891; 29830; 25567; 9549; 31736
	GO Molecular Function	GO:0008092	cytoskeletal protein binding	996	3	6.122	1.2073	0.272	0.455661	0.341358	1	0.555205	1	FLII; CNN3; PPP2R2A	3750; 2157; 9304
	GO Molecular Function	GO:0046983	protein dimerization activity	1036	3	6.122	1.1607	0.215	0.481854	0.317084	1	0.57775	1	AIFM1; XPNPEP3; SUPT5H	8768; 28052; 11469
	GO Molecular Function	GO:0005198	structural molecule activity	701	2	4.082	1.1436	0.194	0.526187	0.27886	1	0.613933	1	HSPA6; RPS10	5239; 10383
	GO Molecular Function	GO:0008047	enzyme activator activity	716	2	4.082	1.1197	0.163	0.537721	0.269443	1	0.625197	1	PGD; PSME3	8891; 9570
	GO Molecular Function	GO:0042802	identical protein binding	1914	5	10.204	1.0471	0.066	0.52663	0.278495	1	0.613933	1	PSAT1; PSME3; PSMC3; ATP5F1C; XPNPEP3	19129; 9570; 9549; 833; 28052
	GO Molecular Function	GO:0005515	protein binding	12882	32	65.306	0.9957	-0.006	0.581917	0.235139	1	0.665613	1	EIF2S1; HSPA6; EIF3H; EIF1AX; XPNPEP3; FLII; UQCRC1; PPP2R2A; CNN3; RPS10; SFXN1; PGD; PSME3; SUPT5H; C1QBP; PSAT1; RPS27A; CKMT1A; ATP5F1C; NDUFA9; KPNA6; DNAJC7; TRIM28; DPM1; KIF2A; DENR; AIFM1; TIMM50; ATAD3A; BUB3; PSMC3; NAT10	3265; 5239; 3273; 3250; 28052; 3750; 12585; 9304; 2157; 10383; 16085; 8891; 9570; 11469; 1243; 19129; 10417; 31736; 833; 7693; 6399; 12392; 16384; 3005; 6318; 2769; 8768; 23656; 25567; 1151; 9549; 29830
	GO Molecular Function	GO:0008289	lipid binding	812	2	4.082	0.9873	-0.018	0.607043	0.216781	1	0.68681	1	FLII; RPS27A	3750; 10417
	GO Molecular Function	GO:0008270	zinc ion binding	814	2	4.082	0.9849	-0.022	0.608403	0.215809	1	0.687637	1	ATAD3A; TRIM28	25567; 16384
	GO Molecular Function	GO:0016740	transferase activity	2460	6	12.245	0.9777	-0.033	0.588338	0.230373	1	0.671202	1	CKMT1A; NAT10; TRIM28; CS; PSAT1; DPM1	31736; 29830; 16384; 2422; 19129; 3005
	GO Molecular Function	GO:0046872	metal ion binding	4153	10	20.408	0.9652	-0.051	0.606339	0.217285	1	0.686723	1	RPS27A; CNN3; XPNPEP3; TRIM28; NDUFA9; UQCRC1; HSPA6; ATAD3A; ATP5F1C; FLII	10417; 2157; 28052; 16384; 7693; 12585; 5239; 25567; 833; 3750
	GO Molecular Function	GO:0043169	cation binding	4279	10	20.408	0.9368	-0.094	0.647574	0.18871	1	0.721837	1	TRIM28; NDUFA9; RPS27A; HSPA6; CNN3; UQCRC1; FLII; ATP5F1C; XPNPEP3; ATAD3A	16384; 7693; 10417; 5239; 2157; 12585; 3750; 833; 28052; 25567
	GO Molecular Function	GO:0016301	kinase activity	924	2	4.082	0.8676	-0.205	0.677923	0.168819	1	0.747287	1	CKMT1A; TRIM28	31736; 16384
	GO Molecular Function	GO:0005102	signaling receptor binding	1563	3	6.122	0.7694	-0.378	0.759188	0.119651	1	0.820328	1	C1QBP; RPS10; TIMM50	1243; 10383; 23656
	GO Molecular Function	GO:0140110	transcription regulator activity	1916	3	6.122	0.6276	-0.672	0.869232	0.0608643	1	0.903522	1	C1QBP; TRIM28; NDUFA9	1243; 16384; 7693
	GO Molecular Function	GO:0003677	DNA binding	2470	3	6.122	0.4868	-1.039	0.955489	0.0197744	1	0.975107	1	AIFM1; TRIM28; NDUFA9	8768; 16384; 7693

## Sheet: REACTOME pathway
REACTOME pathway analysis (right-tailed Fisher's exact t test with Benjamini & Hochberg)
enrichment_2023-10-05 15:43:12
[Select]	Gene Set Category	Gene Set ID	Gene Set Name	Gene Set Size	Count Overlap Gene	Percentage Genes in Gene Set	Fold Enrichment	log2 fold	P value	P value calc log_10	Bonferroni	Benjamini & Hochberg	Benjamini & Yekutieli	Overlaping Gene Symbols	Overlapping Gene IDs
	REACTOME pathway	R-HSA-72695	Formation of the ternary complex, and subsequently, the 43S complex	52	5	10.204	38.542	5.268	1.86452e-07	6.72943	0.00040777	0.000211046	0.00174487	EIF1AX; EIF2S1; EIF3H; RPS10; RPS27A	3250; 3265; 3273; 10383; 10417
	REACTOME pathway	R-HSA-72649	Translation initiation complex formation	59	5	10.204	33.9692	5.086	3.54496e-07	6.45039	0.000775284	0.000211046	0.00174487	EIF1AX; EIF2S1; EIF3H; RPS10; RPS27A	3250; 3265; 3273; 10383; 10417
	REACTOME pathway	R-HSA-72702	Ribosomal scanning and start codon recognition	59	5	10.204	33.9692	5.086	3.54496e-07	6.45039	0.000775284	0.000211046	0.00174487	EIF1AX; EIF2S1; EIF3H; RPS10; RPS27A	3250; 3265; 3273; 10383; 10417
	REACTOME pathway	R-HSA-72662	Activation of the mRNA upon binding of the cap-binding complex and eIFs, and subsequent binding to 43S	60	5	10.204	33.4031	5.062	3.86002e-07	6.41341	0.000844186	0.000211046	0.00174487	EIF1AX; EIF2S1; EIF3H; RPS10; RPS27A	3250; 3265; 3273; 10383; 10417
	REACTOME pathway	R-HSA-162906	HIV Infection	231	7	14.286	12.1466	3.602	1.60394e-06	5.79481	0.00350782	0.000701564	0.00580034	KPNA1; PSMC3; PSME3; RPS27A; SUPT16H; SUPT5H; TPR	6394; 9549; 9570; 10417; 11465; 11469; 12017
	REACTOME pathway	R-HSA-156827	L13a-mediated translational silencing of Ceruloplasmin expression	112	5	10.204	17.8945	4.161	8.60413e-06	5.06529	0.0188172	0.00245646	0.0203093	EIF1AX; EIF2S1; EIF3H; RPS10; RPS27A	3250; 3265; 3273; 10383; 10417
	REACTOME pathway	R-HSA-72706	GTP hydrolysis and joining of the 60S ribosomal subunit	113	5	10.204	17.7361	4.149	8.98567e-06	5.04645	0.0196517	0.00245646	0.0203093	EIF1AX; EIF2S1; EIF3H; RPS10; RPS27A	3250; 3265; 3273; 10383; 10417
	REACTOME pathway	R-HSA-72613	Eukaryotic Translation Initiation	120	5	10.204	16.7015	4.062	1.20418e-05	4.91931	0.0263354	0.00263354	0.0217734	EIF1AX; EIF2S1; EIF3H; RPS10; RPS27A	3250; 3265; 3273; 10383; 10417
	REACTOME pathway	R-HSA-72737	Cap-dependent Translation Initiation	120	5	10.204	16.7015	4.062	1.20418e-05	4.91931	0.0263354	0.00263354	0.0217734	EIF1AX; EIF2S1; EIF3H; RPS10; RPS27A	3250; 3265; 3273; 10383; 10417
	REACTOME pathway	R-HSA-9824446	Viral Infection Pathways	767	10	20.408	5.226	2.386	1.60438e-05	4.79469	0.0350877	0.00317295	0.0262331	CHD4; KPNA1; PSMC3; PSME3; RPS10; RPS27A; SUPT16H; SUPT5H; TPR; TRIM28	1919; 6394; 9549; 9570; 10383; 10417; 11465; 11469; 12017; 16384
	REACTOME pathway	R-HSA-162909	Host Interactions of HIV factors	130	5	10.204	15.4168	3.946	1.7752e-05	4.75075	0.0388237	0.00317295	0.0262331	KPNA1; PSMC3; PSME3; RPS27A; TPR	6394; 9549; 9570; 10417; 12017
	REACTOME pathway	R-HSA-2262752	Cellular responses to stress	788	10	20.408	5.0868	2.347	2.02504e-05	4.69357	0.0442876	0.00317295	0.0262331	BAG2; DNAJC7; EIF2S1; HSPA6; PGD; PSMC3; PSME3; RPS10; RPS27A; TPR	938; 12392; 3265; 5239; 8891; 9549; 9570; 10383; 10417; 12017
	REACTOME pathway	R-HSA-8953897	Cellular responses to stimuli	802	10	20.408	4.998	2.321	2.3556e-05	4.6279	0.051517	0.00317295	0.0262331	BAG2; DNAJC7; EIF2S1; HSPA6; PGD; PSMC3; PSME3; RPS10; RPS27A; TPR	938; 12392; 3265; 5239; 8891; 9549; 9570; 10383; 10417; 12017
	REACTOME pathway	R-HSA-68882	Mitotic Anaphase	236	6	12.245	10.1908	3.349	2.5637e-05	4.59113	0.0560681	0.00317295	0.0262331	BUB3; KIF2A; PPP2R2A; PSMC3; PSME3; RPS27A	1151; 6318; 9304; 9549; 9570; 10417
	REACTOME pathway	R-HSA-3371453	Regulation of HSF1-mediated heat shock response	69	4	8.163	23.2369	4.538	2.62298e-05	4.5812	0.0573647	0.00317295	0.0262331	BAG2; DNAJC7; HSPA6; TPR	938; 12392; 5239; 12017
	REACTOME pathway	R-HSA-2555396	Mitotic Metaphase and Anaphase	237	6	12.245	10.1478	3.343	2.62535e-05	4.58081	0.0574164	0.00317295	0.0262331	BUB3; KIF2A; PPP2R2A; PSMC3; PSME3; RPS27A	1151; 6318; 9304; 9549; 9570; 10417
	REACTOME pathway	R-HSA-68867	Assembly of the pre-replicative complex	142	5	10.204	14.114	3.819	2.71728e-05	4.56587	0.059427	0.00317295	0.0262331	KPNA1; KPNA6; PSMC3; PSME3; RPS27A	6394; 6399; 9549; 9570; 10417
	REACTOME pathway	R-HSA-174184	Cdc20:Phospho-APC/C mediated degradation of Cyclin A	73	4	8.163	21.9637	4.457	3.27831e-05	4.48435	0.0716967	0.00343887	0.0284316	BUB3; PSMC3; PSME3; RPS27A	1151; 9549; 9570; 10417
	REACTOME pathway	R-HSA-162587	HIV Life Cycle	149	5	10.204	13.4509	3.75	3.42309e-05	4.46558	0.0748631	0.00343887	0.0284316	KPNA1; RPS27A; SUPT16H; SUPT5H; TPR	6394; 10417; 11465; 11469; 12017
	REACTOME pathway	R-HSA-179419	APC:Cdc20 mediated degradation of cell cycle proteins prior to satisfation of the cell cycle checkpoint	74	4	8.163	21.6669	4.437	3.45931e-05	4.46101	0.0756551	0.00343887	0.0284316	BUB3; PSMC3; PSME3; RPS27A	1151; 9549; 9570; 10417
	REACTOME pathway	R-HSA-71291	Metabolism of amino acids and derivatives	376	7	14.286	7.4624	2.9	3.83027e-05	4.41677	0.0837681	0.00350204	0.0289539	BCKDK; CKMT1A; PSAT1; PSMC3; PSME3; RPS10; RPS27A	16902; 31736; 19129; 9549; 9570; 10383; 10417
	REACTOME pathway	R-HSA-176409	APC/C:Cdc20 mediated degradation of mitotic proteins	76	4	8.163	21.0967	4.399	3.84312e-05	4.41532	0.0840489	0.00350204	0.0289539	BUB3; PSMC3; PSME3; RPS27A	1151; 9549; 9570; 10417
	REACTOME pathway	R-HSA-176814	Activation of APC/C and APC/C:Cdc20 mediated degradation of mitotic proteins	77	4	8.163	20.8227	4.38	4.04629e-05	4.39294	0.0884923	0.00353969	0.0292652	BUB3; PSMC3; PSME3; RPS27A	1151; 9549; 9570; 10417
	REACTOME pathway	R-HSA-9759194	Nuclear events mediated by NFE2L2	79	4	8.163	20.2955	4.343	4.47606e-05	4.3491	0.0978914	0.00376505	0.0311284	PGD; PSMC3; PSME3; RPS27A	8891; 9549; 9570; 10417
	REACTOME pathway	R-HSA-69002	DNA Replication Pre-Initiation	159	5	10.204	12.6049	3.656	4.66917e-05	4.33076	0.102115	0.00377397	0.0312021	KPNA1; KPNA6; PSMC3; PSME3; RPS27A	6394; 6399; 9549; 9570; 10417
	REACTOME pathway	R-HSA-176408	Regulation of APC/C activators between G1/S and early anaphase	81	4	8.163	19.7944	4.307	4.93829e-05	4.30642	0.108	0.00377397	0.0312021	BUB3; PSMC3; PSME3; RPS27A	1151; 9549; 9570; 10417
	REACTOME pathway	R-HSA-8953854	Metabolism of RNA	716	9	18.367	5.0385	2.333	6.00519e-05	4.22147	0.131334	0.00423657	0.0350268	NAT10; PPP2R2A; PRPF4B; PSMC3; PSME3; RPS10; RPS27A; SUPT5H; TPR	29830; 9304; 17346; 9549; 9570; 10383; 10417; 11469; 12017
	REACTOME pathway	R-HSA-174143	APC/C-mediated degradation of cell cycle proteins	88	4	8.163	18.2199	4.187	6.8334e-05	4.16536	0.149446	0.00439549	0.0363407	BUB3; PSMC3; PSME3; RPS27A	1151; 9549; 9570; 10417
	REACTOME pathway	R-HSA-453276	Regulation of mitotic cell cycle	88	4	8.163	18.2199	4.187	6.8334e-05	4.16536	0.149446	0.00439549	0.0363407	BUB3; PSMC3; PSME3; RPS27A	1151; 9549; 9570; 10417
	REACTOME pathway	R-HSA-3371556	Cellular response to heat stress	89	4	8.163	18.0151	4.171	7.1419e-05	4.14619	0.156193	0.00446266	0.0368961	BAG2; DNAJC7; HSPA6; TPR	938; 12392; 5239; 12017
	REACTOME pathway	R-HSA-68886	M Phase	417	7	14.286	6.7287	2.75	7.35788e-05	4.13325	0.160917	0.00446991	0.036956	BUB3; KIF2A; PPP2R2A; PSMC3; PSME3; RPS27A; TPR	1151; 6318; 9304; 9549; 9570; 10417; 12017
	REACTOME pathway	R-HSA-109581	Apoptosis	180	5	10.204	11.1344	3.477	8.41103e-05	4.07515	0.183949	0.00484077	0.0400222	C1QBP; KPNA1; PSMC3; PSME3; RPS27A	1243; 6394; 9549; 9570; 10417
	REACTOME pathway	R-HSA-69306	DNA Replication	187	5	10.204	10.7176	3.422	0.00010068	3.99706	0.220187	0.00564583	0.0466782	KPNA1; KPNA6; PSMC3; PSME3; RPS27A	6394; 6399; 9549; 9570; 10417
	REACTOME pathway	R-HSA-5663205	Infectious disease	960	10	20.408	4.1754	2.062	0.000107118	3.97014	0.234266	0.00585666	0.0484213	CHD4; KPNA1; PSMC3; PSME3; RPS10; RPS27A; SUPT16H; SUPT5H; TPR; TRIM28	1919; 6394; 9549; 9570; 10383; 10417; 11465; 11469; 12017; 16384
	REACTOME pathway	R-HSA-2467813	Separation of Sister Chromatids	191	5	10.204	10.4931	3.391	0.000111213	3.95384	0.243224	0.00593229	0.0490465	BUB3; KIF2A; PSMC3; PSME3; RPS27A	1151; 6318; 9549; 9570; 10417
	REACTOME pathway	R-HSA-72689	Formation of a pool of free 40S subunits	102	4	8.163	15.7191	3.974	0.000121382	3.91585	0.265462	0.00626553	0.0518018	EIF1AX; EIF3H; RPS10; RPS27A	3250; 3273; 10383; 10417
	REACTOME pathway	R-HSA-382556	ABC-family proteins mediated transport	103	4	8.163	15.5665	3.96	0.000126056	3.89944	0.275684	0.00626553	0.0518018	EIF2S1; PSMC3; PSME3; RPS27A	3265; 9549; 9570; 10417
	REACTOME pathway	R-HSA-1430728	Metabolism	2121	15	30.612	2.8348	1.503	0.000133541	3.87439	0.292053	0.00649007	0.0536582	ABHD10; ATP5F1C; BCKDK; CKMT1A; CS; GSTO1; NDUFA9; PGD; PSAT1; PSMC3; PSME3; RPS10; RPS27A; TPR; UQCRC1	25656; 833; 16902; 31736; 2422; 13312; 7693; 8891; 19129; 9549; 9570; 10383; 10417; 12017; 12585
	REACTOME pathway	R-HSA-9755511	KEAP1-NFE2L2 pathway	107	4	8.163	14.9846	3.905	0.000146063	3.83546	0.319439	0.00694433	0.0574139	PGD; PSMC3; PSME3; RPS27A	8891; 9549; 9570; 10417
	REACTOME pathway	R-HSA-5357801	Programmed Cell Death	213	5	10.204	9.4093	3.234	0.000185122	3.73254	0.404863	0.00843464	0.0697353	C1QBP; KPNA1; PSMC3; PSME3; RPS27A	1243; 6394; 9549; 9570; 10417
	REACTOME pathway	R-HSA-211733	Regulation of activated PAK-2p34 by proteasome mediated degradation	50	3	6.122	24.0502	4.588	0.000263354	3.57946	0.575955	0.0113535	0.0938674	PSMC3; PSME3; RPS27A	9549; 9570; 10417
	REACTOME pathway	R-HSA-180534	Vpu mediated degradation of CD4	52	3	6.122	23.1252	4.531	0.000295906	3.52885	0.647148	0.0113535	0.0938674	PSMC3; PSME3; RPS27A	9549; 9570; 10417
	REACTOME pathway	R-HSA-349425	Autodegradation of the E3 ubiquitin ligase COP1	52	3	6.122	23.1252	4.531	0.000295906	3.52885	0.647148	0.0113535	0.0938674	PSMC3; PSME3; RPS27A	9549; 9570; 10417
	REACTOME pathway	R-HSA-69601	Ubiquitin Mediated Degradation of Phosphorylated Cdc25A	52	3	6.122	23.1252	4.531	0.000295906	3.52885	0.647148	0.0113535	0.0938674	PSMC3; PSME3; RPS27A	9549; 9570; 10417
	REACTOME pathway	R-HSA-69610	p53-Independent DNA Damage Response	52	3	6.122	23.1252	4.531	0.000295906	3.52885	0.647148	0.0113535	0.0938674	PSMC3; PSME3; RPS27A	9549; 9570; 10417
	REACTOME pathway	R-HSA-69613	p53-Independent G1/S DNA damage checkpoint	52	3	6.122	23.1252	4.531	0.000295906	3.52885	0.647148	0.0113535	0.0938674	PSMC3; PSME3; RPS27A	9549; 9570; 10417
	REACTOME pathway	R-HSA-75815	Ubiquitin-dependent degradation of Cyclin D	52	3	6.122	23.1252	4.531	0.000295906	3.52885	0.647148	0.0113535	0.0938674	PSMC3; PSME3; RPS27A	9549; 9570; 10417
	REACTOME pathway	R-HSA-9762114	GSK3B and BTRC:CUL1-mediated-degradation of NFE2L2	52	3	6.122	23.1252	4.531	0.000295906	3.52885	0.647148	0.0113535	0.0938674	PSMC3; PSME3; RPS27A	9549; 9570; 10417
	REACTOME pathway	R-HSA-169911	Regulation of Apoptosis	53	3	6.122	22.6889	4.504	0.000313112	3.5043	0.684776	0.0118065	0.0976128	PSMC3; PSME3; RPS27A	9549; 9570; 10417
	REACTOME pathway	R-HSA-180585	Vif-mediated degradation of APOBEC3G	54	3	6.122	22.2687	4.477	0.00033095	3.48024	0.723788	0.0118654	0.0980997	PSMC3; PSME3; RPS27A	9549; 9570; 10417
	REACTOME pathway	R-HSA-8854050	FBXL7 down-regulates AURKA during mitotic entry and in early mitosis	54	3	6.122	22.2687	4.477	0.00033095	3.48024	0.723788	0.0118654	0.0980997	PSMC3; PSME3; RPS27A	9549; 9570; 10417
	REACTOME pathway	R-HSA-9604323	Negative regulation of NOTCH4 signaling	54	3	6.122	22.2687	4.477	0.00033095	3.48024	0.723788	0.0118654	0.0980997	PSMC3; PSME3; RPS27A	9549; 9570; 10417
	REACTOME pathway	R-HSA-174113	SCF-beta-TrCP mediated degradation of Emi1	55	3	6.122	21.8638	4.45	0.000349431	3.45664	0.764205	0.0119407	0.0987226	PSMC3; PSME3; RPS27A	9549; 9570; 10417
	REACTOME pathway	R-HSA-4641257	Degradation of AXIN	55	3	6.122	21.8638	4.45	0.000349431	3.45664	0.764205	0.0119407	0.0987226	PSMC3; PSME3; RPS27A	9549; 9570; 10417
	REACTOME pathway	R-HSA-8941858	Regulation of RUNX3 expression and activity	55	3	6.122	21.8638	4.45	0.000349431	3.45664	0.764205	0.0119407	0.0987226	PSMC3; PSME3; RPS27A	9549; 9570; 10417
	REACTOME pathway	R-HSA-162599	Late Phase of HIV Life Cycle	136	4	8.163	11.7893	3.559	0.00036597	3.43655	0.800376	0.0120306	0.0994657	RPS27A; SUPT16H; SUPT5H; TPR	10417; 11465; 11469; 12017
	REACTOME pathway	R-HSA-450408	AUF1 (hnRNP D0) binds and destabilizes mRNA	56	3	6.122	21.4734	4.424	0.000368564	3.43349	0.80605	0.0120306	0.0994657	PSMC3; PSME3; RPS27A	9549; 9570; 10417
	REACTOME pathway	R-HSA-5362768	Hh mutants are degraded by ERAD	56	3	6.122	21.4734	4.424	0.000368564	3.43349	0.80605	0.0120306	0.0994657	PSMC3; PSME3; RPS27A	9549; 9570; 10417
	REACTOME pathway	R-HSA-4641258	Degradation of DVL	57	3	6.122	21.0967	4.399	0.000388359	3.41077	0.849342	0.0123093	0.10177	PSMC3; PSME3; RPS27A	9549; 9570; 10417
	REACTOME pathway	R-HSA-69541	Stabilization of p53	57	3	6.122	21.0967	4.399	0.000388359	3.41077	0.849342	0.0123093	0.10177	PSMC3; PSME3; RPS27A	9549; 9570; 10417
	REACTOME pathway	R-HSA-6807070	PTEN Regulation	140	4	8.163	11.4525	3.518	0.000408495	3.38881	0.893378	0.0123514	0.102118	CHD4; PSMC3; PSME3; RPS27A	1919; 9549; 9570; 10417
	REACTOME pathway	R-HSA-5387390	Hh mutants abrogate ligand secretion	59	3	6.122	20.3815	4.349	0.000429974	3.36656	0.940353	0.0123514	0.102118	PSMC3; PSME3; RPS27A	9549; 9570; 10417
	REACTOME pathway	R-HSA-5676590	NIK-->noncanonical NF-kB signaling	59	3	6.122	20.3815	4.349	0.000429974	3.36656	0.940353	0.0123514	0.102118	PSMC3; PSME3; RPS27A	9549; 9570; 10417
	REACTOME pathway	R-HSA-69278	Cell Cycle, Mitotic	560	7	14.286	5.0105	2.325	0.000448461	3.34828	0.980783	0.0123514	0.102118	BUB3; KIF2A; PPP2R2A; PSMC3; PSME3; RPS27A; TPR	1151; 6318; 9304; 9549; 9570; 10417; 12017
	REACTOME pathway	R-HSA-187577	SCF(Skp2)-mediated degradation of p27/p21	60	3	6.122	20.0418	4.325	0.000451813	3.34504	0.988114	0.0123514	0.102118	PSMC3; PSME3; RPS27A	9549; 9570; 10417
	REACTOME pathway	R-HSA-5607761	Dectin-1 mediated noncanonical NF-kB signaling	60	3	6.122	20.0418	4.325	0.000451813	3.34504	0.988114	0.0123514	0.102118	PSMC3; PSME3; RPS27A	9549; 9570; 10417
	REACTOME pathway	R-HSA-5610780	Degradation of GLI1 by the proteasome	60	3	6.122	20.0418	4.325	0.000451813	3.34504	0.988114	0.0123514	0.102118	PSMC3; PSME3; RPS27A	9549; 9570; 10417
	REACTOME pathway	R-HSA-5610783	Degradation of GLI2 by the proteasome	60	3	6.122	20.0418	4.325	0.000451813	3.34504	0.988114	0.0123514	0.102118	PSMC3; PSME3; RPS27A	9549; 9570; 10417
	REACTOME pathway	R-HSA-5610785	GLI3 is processed to GLI3R by the proteasome	60	3	6.122	20.0418	4.325	0.000451813	3.34504	0.988114	0.0123514	0.102118	PSMC3; PSME3; RPS27A	9549; 9570; 10417
	REACTOME pathway	R-HSA-9637687	Suppression of phagosomal maturation	13	2	4.082	61.6672	5.946	0.00046731	3.33039	1	0.0126174	0.104317	KPNA1; RPS27A	6394; 10417
	REACTOME pathway	R-HSA-5678895	Defective CFTR causes cystic fibrosis	61	3	6.122	19.7133	4.301	0.000474351	3.3239	1	0.0126513	0.104597	PSMC3; PSME3; RPS27A	9549; 9570; 10417
	REACTOME pathway	R-HSA-453279	Mitotic G1 phase and G1/S transition	149	4	8.163	10.7607	3.428	0.000516925	3.28657	1	0.0136207	0.112612	PPP2R2A; PSMC3; PSME3; RPS27A	9304; 9549; 9570; 10417
	REACTOME pathway	R-HSA-174084	Autodegradation of Cdh1 by Cdh1:APC/C	64	3	6.122	18.7892	4.232	0.000546259	3.2626	1	0.0140549	0.116202	PSMC3; PSME3; RPS27A	9549; 9570; 10417
	REACTOME pathway	R-HSA-4608870	Asymmetric localization of PCP proteins	64	3	6.122	18.7892	4.232	0.000546259	3.2626	1	0.0140549	0.116202	PSMC3; PSME3; RPS27A	9549; 9570; 10417
	REACTOME pathway	R-HSA-5358346	Hedgehog ligand biogenesis	65	3	6.122	18.5002	4.209	0.00057169	3.24284	1	0.0145382	0.120198	PSMC3; PSME3; RPS27A	9549; 9570; 10417
	REACTOME pathway	R-HSA-1234176	Oxygen-dependent proline hydroxylation of Hypoxia-inducible Factor Alpha	66	3	6.122	18.2199	4.187	0.000597866	3.2234	1	0.0146914	0.121464	PSMC3; PSME3; RPS27A	9549; 9570; 10417
	REACTOME pathway	R-HSA-69563	p53-Dependent G1 DNA Damage Response	66	3	6.122	18.2199	4.187	0.000597866	3.2234	1	0.0146914	0.121464	PSMC3; PSME3; RPS27A	9549; 9570; 10417
	REACTOME pathway	R-HSA-69580	p53-Dependent G1/S DNA damage checkpoint	66	3	6.122	18.2199	4.187	0.000597866	3.2234	1	0.0146914	0.121464	PSMC3; PSME3; RPS27A	9549; 9570; 10417
	REACTOME pathway	R-HSA-1169091	Activation of NF-kappaB in B cells	67	3	6.122	17.9479	4.166	0.000624797	3.20426	1	0.0149697	0.123766	PSMC3; PSME3; RPS27A	9549; 9570; 10417
	REACTOME pathway	R-HSA-168255	Influenza Infection	157	4	8.163	10.2124	3.352	0.000629283	3.20115	1	0.0149697	0.123766	KPNA1; RPS10; RPS27A; TPR	6394; 10383; 10417; 12017
	REACTOME pathway	R-HSA-174154	APC/C:Cdc20 mediated degradation of Securin	68	3	6.122	17.684	4.144	0.000652491	3.18543	1	0.015021	0.12419	PSMC3; PSME3; RPS27A	9549; 9570; 10417
	REACTOME pathway	R-HSA-5658442	Regulation of RAS by GAPs	68	3	6.122	17.684	4.144	0.000652491	3.18543	1	0.015021	0.12419	PSMC3; PSME3; RPS27A	9549; 9570; 10417
	REACTOME pathway	R-HSA-69615	G1/S DNA Damage Checkpoints	68	3	6.122	17.684	4.144	0.000652491	3.18543	1	0.015021	0.12419	PSMC3; PSME3; RPS27A	9549; 9570; 10417
	REACTOME pathway	R-HSA-8948751	Regulation of PTEN stability and activity	69	3	6.122	17.4277	4.123	0.000680958	3.16688	1	0.0155131	0.128258	PSMC3; PSME3; RPS27A	9549; 9570; 10417
	REACTOME pathway	R-HSA-68949	Orc1 removal from chromatin	71	3	6.122	16.9368	4.082	0.000740242	3.13063	1	0.0166898	0.137987	PSMC3; PSME3; RPS27A	9549; 9570; 10417
	REACTOME pathway	R-HSA-1169408	ISG15 antiviral mechanism	72	3	6.122	16.7015	4.062	0.000771076	3.1129	1	0.0172076	0.142268	KPNA1; RPS27A; TPR	6394; 10417; 12017
	REACTOME pathway	R-HSA-72766	Translation	292	5	10.204	6.8636	2.779	0.000783696	3.10585	1	0.0172112	0.142298	EIF1AX; EIF2S1; EIF3H; RPS10; RPS27A	3250; 3265; 3273; 10383; 10417
	REACTOME pathway	R-HSA-69620	Cell Cycle Checkpoints	293	5	10.204	6.8402	2.774	0.000795819	3.09919	1	0.0172112	0.142298	BUB3; KIF2A; PSMC3; PSME3; RPS27A	1151; 6318; 9549; 9570; 10417
	REACTOME pathway	R-HSA-69017	CDK-mediated phosphorylation and removal of Cdc6	73	3	6.122	16.4727	4.042	0.000802717	3.09544	1	0.0172112	0.142298	PSMC3; PSME3; RPS27A	9549; 9570; 10417
	REACTOME pathway	R-HSA-8939902	Regulation of RUNX2 expression and activity	73	3	6.122	16.4727	4.042	0.000802717	3.09544	1	0.0172112	0.142298	PSMC3; PSME3; RPS27A	9549; 9570; 10417
	REACTOME pathway	R-HSA-174178	APC/C:Cdh1 mediated degradation of Cdc20 and other APC/C:Cdh1 targeted proteins in late mitosis/early G1	74	3	6.122	16.2501	4.022	0.000835173	3.07822	1	0.0177332	0.146614	PSMC3; PSME3; RPS27A	9549; 9570; 10417
	REACTOME pathway	R-HSA-1234174	Cellular response to hypoxia	75	3	6.122	16.0335	4.003	0.000868452	3.06125	1	0.0180886	0.149552	PSMC3; PSME3; RPS27A	9549; 9570; 10417
	REACTOME pathway	R-HSA-9010553	Regulation of expression of SLITs and ROBOs	172	4	8.163	9.3218	3.221	0.00088501	3.05305	1	0.0182596	0.150965	PSMC3; PSME3; RPS10; RPS27A	9549; 9570; 10383; 10417
	REACTOME pathway	R-HSA-8852276	The role of GTSE1 in G2/M progression after G2 checkpoint	77	3	6.122	15.617	3.965	0.000937513	3.02802	1	0.0189846	0.15696	PSMC3; PSME3; RPS27A	9549; 9570; 10417
	REACTOME pathway	R-HSA-5619115	Disorders of transmembrane transporters	176	4	8.163	9.1099	3.187	0.000963977	3.01593	1	0.0191768	0.158549	PSMC3; PSME3; RPS27A; TPR	9549; 9570; 10417; 12017
	REACTOME pathway	R-HSA-1643685	Disease	1747	12	24.49	2.7533	1.461	0.00096892	3.01371	1	0.0191768	0.158549	C1QBP; CHD4; DPM1; KPNA1; PSMC3; PSME3; RPS10; RPS27A; SUPT16H; SUPT5H; TPR; TRIM28	1243; 1919; 3005; 6394; 9549; 9570; 10383; 10417; 11465; 11469; 12017; 16384
	REACTOME pathway	R-HSA-5619084	ABC transporter disorders	78	3	6.122	15.4168	3.946	0.000973311	3.01175	1	0.0191768	0.158549	PSMC3; PSME3; RPS27A	9549; 9570; 10417
	REACTOME pathway	R-HSA-1428517	The citric acid (TCA) cycle and respiratory electron transport	178	4	8.163	9.0076	3.171	0.00100527	2.99772	1	0.0196296	0.162292	ATP5F1C; CS; NDUFA9; UQCRC1	833; 2422; 7693; 12585
	REACTOME pathway	R-HSA-1169410	Antiviral mechanism by IFN-stimulated genes	80	3	6.122	15.0314	3.91	0.00104748	2.97985	1	0.0202729	0.167611	KPNA1; RPS27A; TPR	6394; 10417; 12017
	REACTOME pathway	R-HSA-2871837	FCERI mediated NF-kB activation	82	3	6.122	14.6648	3.874	0.00112514	2.94879	1	0.0212374	0.175585	PSMC3; PSME3; RPS27A	9549; 9570; 10417
	REACTOME pathway	R-HSA-9013694	Signaling by NOTCH4	82	3	6.122	14.6648	3.874	0.00112514	2.94879	1	0.0212374	0.175585	PSMC3; PSME3; RPS27A	9549; 9570; 10417
	REACTOME pathway	R-HSA-1168372	Downstream signaling events of B Cell Receptor (BCR)	83	3	6.122	14.4881	3.857	0.00116529	2.93357	1	0.0212374	0.175585	PSMC3; PSME3; RPS27A	9549; 9570; 10417
	REACTOME pathway	R-HSA-195253	Degradation of beta-catenin by the destruction complex	83	3	6.122	14.4881	3.857	0.00116529	2.93357	1	0.0212374	0.175585	PSMC3; PSME3; RPS27A	9549; 9570; 10417
	REACTOME pathway	R-HSA-69202	Cyclin E associated events during G1/S transition	83	3	6.122	14.4881	3.857	0.00116529	2.93357	1	0.0212374	0.175585	PSMC3; PSME3; RPS27A	9549; 9570; 10417
	REACTOME pathway	R-HSA-5632684	Hedgehog 'on' state	85	3	6.122	14.1472	3.822	0.00124829	2.90368	1	0.0221953	0.183504	PSMC3; PSME3; RPS27A	9549; 9570; 10417
	REACTOME pathway	R-HSA-69656	Cyclin A:Cdk2-associated events at S phase entry	85	3	6.122	14.1472	3.822	0.00124829	2.90368	1	0.0221953	0.183504	PSMC3; PSME3; RPS27A	9549; 9570; 10417
	REACTOME pathway	R-HSA-450531	Regulation of mRNA stability by proteins that bind AU-rich elements	88	3	6.122	13.6649	3.772	0.00137964	2.86024	1	0.0243328	0.201177	PSMC3; PSME3; RPS27A	9549; 9570; 10417
	REACTOME pathway	R-HSA-5687128	MAPK6/MAPK4 signaling	89	3	6.122	13.5114	3.756	0.00142527	2.8461	1	0.0249012	0.205877	PSMC3; PSME3; RPS27A	9549; 9570; 10417
	REACTOME pathway	R-HSA-69275	G2/M Transition	196	4	8.163	8.1803	3.032	0.00143464	2.84326	1	0.0249012	0.205877	PPP2R2A; PSMC3; PSME3; RPS27A	9304; 9549; 9570; 10417
	REACTOME pathway	R-HSA-1236974	ER-Phagosome pathway	90	3	6.122	13.3612	3.74	0.00147185	2.83214	1	0.0250969	0.207494	PSMC3; PSME3; RPS27A	9549; 9570; 10417
	REACTOME pathway	R-HSA-453274	Mitotic G2-G2/M phases	198	4	8.163	8.0977	3.018	0.00148913	2.82707	1	0.0250969	0.207494	PPP2R2A; PSMC3; PSME3; RPS27A	9304; 9549; 9570; 10417
	REACTOME pathway	R-HSA-9637690	Response of Mtb to phagocytosis	23	2	4.082	34.8554	5.123	0.00149181	2.82629	1	0.0250969	0.207494	KPNA1; RPS27A	6394; 10417
	REACTOME pathway	R-HSA-9711123	Cellular response to chemical stress	199	4	8.163	8.057	3.01	0.00151691	2.81904	1	0.0253243	0.209375	PGD; PSMC3; PSME3; RPS27A	8891; 9549; 9570; 10417
	REACTOME pathway	R-HSA-1640170	Cell Cycle	691	7	14.286	4.0606	2.022	0.00153657	2.81345	1	0.0254582	0.210481	BUB3; KIF2A; PPP2R2A; PSMC3; PSME3; RPS27A; TPR	1151; 6318; 9304; 9549; 9570; 10417; 12017
	REACTOME pathway	R-HSA-4086400	PCP/CE pathway	92	3	6.122	13.0708	3.708	0.00156784	2.8047	1	0.0255886	0.21156	PSMC3; PSME3; RPS27A	9549; 9570; 10417
	REACTOME pathway	R-HSA-69052	Switching of origins to a post-replicative state	92	3	6.122	13.0708	3.708	0.00156784	2.8047	1	0.0255886	0.21156	PSMC3; PSME3; RPS27A	9549; 9570; 10417
	REACTOME pathway	R-HSA-8878159	Transcriptional regulation by RUNX3	96	3	6.122	12.5261	3.647	0.00177142	2.75168	1	0.028486	0.235514	PSMC3; PSME3; RPS27A	9549; 9570; 10417
	REACTOME pathway	R-HSA-202424	Downstream TCR signaling	98	3	6.122	12.2705	3.617	0.00187911	2.72605	1	0.0299971	0.248008	PSMC3; PSME3; RPS27A	9549; 9570; 10417
	REACTOME pathway	R-HSA-179409	APC-Cdc20 mediated degradation of Nek2A	26	2	4.082	30.8336	4.946	0.00190723	2.7196	1	0.030008	0.248098	BUB3; RPS27A	1151; 10417
	REACTOME pathway	R-HSA-2173788	Downregulation of TGF-beta receptor signaling	26	2	4.082	30.8336	4.946	0.00190723	2.7196	1	0.030008	0.248098	RPS27A; STRAP	10417; 30796
	REACTOME pathway	R-HSA-5607764	CLEC7A (Dectin-1) signaling	101	3	6.122	11.906	3.574	0.00204817	2.68863	1	0.0318982	0.263726	PSMC3; PSME3; RPS27A	9549; 9570; 10417
	REACTOME pathway	R-HSA-9635486	Infection with Mycobacterium tuberculosis	27	2	4.082	29.6916	4.892	0.00205654	2.68686	1	0.0318982	0.263726	KPNA1; RPS27A	6394; 10417
	REACTOME pathway	R-HSA-5668541	TNFR2 non-canonical NF-kB pathway	102	3	6.122	11.7893	3.559	0.00210656	2.67643	1	0.0319933	0.264512	PSMC3; PSME3; RPS27A	9549; 9570; 10417
	REACTOME pathway	R-HSA-5689603	UCH proteinases	102	3	6.122	11.7893	3.559	0.00210656	2.67643	1	0.0319933	0.264512	PSMC3; PSME3; RPS27A	9549; 9570; 10417
	REACTOME pathway	R-HSA-9633012	Response of EIF2AK4 (GCN2) to amino acid deficiency	102	3	6.122	11.7893	3.559	0.00210656	2.67643	1	0.0319933	0.264512	EIF2S1; RPS10; RPS27A	3265; 10383; 10417
	REACTOME pathway	R-HSA-376176	Signaling by ROBO receptors	219	4	8.163	7.3212	2.872	0.0021514	2.66728	1	0.0324491	0.26828	PSMC3; PSME3; RPS10; RPS27A	9549; 9570; 10383; 10417
	REACTOME pathway	R-HSA-1236975	Antigen processing-Cross presentation	105	3	6.122	11.4525	3.518	0.00228791	2.64056	1	0.0341783	0.282577	PSMC3; PSME3; RPS27A	9549; 9570; 10417
	REACTOME pathway	R-HSA-167238	Pausing and recovery of Tat-mediated HIV elongation	31	2	4.082	25.8604	4.693	0.0027072	2.56748	1	0.0374725	0.309812	SUPT16H; SUPT5H	11465; 11469
	REACTOME pathway	R-HSA-167243	Tat-mediated HIV elongation arrest and recovery	31	2	4.082	25.8604	4.693	0.0027072	2.56748	1	0.0374725	0.309812	SUPT16H; SUPT5H	11465; 11469
	REACTOME pathway	R-HSA-168271	Transport of Ribonucleoproteins into the Host Nucleus	31	2	4.082	25.8604	4.693	0.0027072	2.56748	1	0.0374725	0.309812	KPNA1; TPR	6394; 12017
	REACTOME pathway	R-HSA-983705	Signaling by the B Cell Receptor (BCR)	112	3	6.122	10.7367	3.424	0.00274797	2.56099	1	0.0377975	0.3125	PSMC3; PSME3; RPS27A	9549; 9570; 10417
	REACTOME pathway	R-HSA-5610787	Hedgehog 'off' state	113	3	6.122	10.6417	3.412	0.002818	2.55006	1	0.0385185	0.318461	PSMC3; PSME3; RPS27A	9549; 9570; 10417
	REACTOME pathway	R-HSA-9020702	Interleukin-1 signaling	115	3	6.122	10.4566	3.386	0.00296134	2.52851	1	0.0397329	0.328501	PSMC3; PSME3; RPS27A	9549; 9570; 10417
	REACTOME pathway	R-HSA-927802	Nonsense-Mediated Decay (NMD)	116	3	6.122	10.3665	3.374	0.00303467	2.51789	1	0.0398897	0.329797	PPP2R2A; RPS10; RPS27A	9304; 10383; 10417
	REACTOME pathway	R-HSA-975957	Nonsense Mediated Decay (NMD) enhanced by the Exon Junction Complex (EJC)	116	3	6.122	10.3665	3.374	0.00303467	2.51789	1	0.0398897	0.329797	PPP2R2A; RPS10; RPS27A	9304; 10383; 10417
	REACTOME pathway	R-HSA-167287	HIV elongation arrest and recovery	33	2	4.082	24.2931	4.602	0.00306423	2.51368	1	0.0398897	0.329797	SUPT16H; SUPT5H	11465; 11469
	REACTOME pathway	R-HSA-167290	Pausing and recovery of HIV elongation	33	2	4.082	24.2931	4.602	0.00306423	2.51368	1	0.0398897	0.329797	SUPT16H; SUPT5H	11465; 11469
	REACTOME pathway	R-HSA-180910	Vpr-mediated nuclear import of PICs	33	2	4.082	24.2931	4.602	0.00306423	2.51368	1	0.0398897	0.329797	KPNA1; TPR	6394; 12017
	REACTOME pathway	R-HSA-202403	TCR signaling	120	3	6.122	10.0209	3.325	0.00333914	2.47637	1	0.0429571	0.355157	PSMC3; PSME3; RPS27A	9549; 9570; 10417
	REACTOME pathway	R-HSA-69239	Synthesis of DNA	121	3	6.122	9.9381	3.313	0.00341807	2.46622	1	0.0434612	0.359326	PSMC3; PSME3; RPS27A	9549; 9570; 10417
	REACTOME pathway	R-HSA-8878166	Transcriptional regulation by RUNX2	121	3	6.122	9.9381	3.313	0.00341807	2.46622	1	0.0434612	0.359326	PSMC3; PSME3; RPS27A	9549; 9570; 10417
	REACTOME pathway	R-HSA-176033	Interactions of Vpr with host cellular proteins	36	2	4.082	22.2687	4.477	0.0036388	2.43904	1	0.045736	0.378133	KPNA1; TPR	6394; 12017
	REACTOME pathway	R-HSA-9735869	SARS-CoV-1 modulates host translation machinery	37	2	4.082	21.6669	4.437	0.00384063	2.4156	1	0.0479969	0.396826	RPS10; RPS27A	10383; 10417
	REACTOME pathway	R-HSA-163200	Respiratory electron transport, ATP synthesis by chemiosmotic coupling, and heat production by uncoupling proteins.	127	3	6.122	9.4686	3.243	0.00391575	2.40719	1	0.0486576	0.402288	ATP5F1C; NDUFA9; UQCRC1	833; 7693; 12585
	REACTOME pathway	R-HSA-8939236	RUNX1 regulates transcription of genes involved in differentiation of HSCs	129	3	6.122	9.3218	3.221	0.00409093	2.38818	1	0.0505473	0.417911	PSMC3; PSME3; RPS27A	9549; 9570; 10417
	REACTOME pathway	R-HSA-69206	G1/S Transition	131	3	6.122	9.1795	3.198	0.00427082	2.36949	1	0.0521804	0.431413	PSMC3; PSME3; RPS27A	9549; 9570; 10417
	REACTOME pathway	R-HSA-1257604	PIP3 activates AKT signaling	268	4	8.163	5.9826	2.581	0.0044361	2.353	1	0.0537938	0.444753	CHD4; PSMC3; PSME3; RPS27A	1919; 9549; 9570; 10417
	REACTOME pathway	R-HSA-168276	NS1 Mediated Effects on Host Pathways	40	2	4.082	20.0418	4.325	0.00447667	2.34905	1	0.0537938	0.444753	KPNA1; TPR	6394; 12017
	REACTOME pathway	R-HSA-2454202	Fc epsilon receptor (FCERI) signaling	134	3	6.122	8.974	3.166	0.00454957	2.34203	1	0.0540756	0.447083	PSMC3; PSME3; RPS27A	9549; 9570; 10417
	REACTOME pathway	R-HSA-168273	Influenza Viral RNA Transcription and Replication	136	3	6.122	8.842	3.144	0.0047414	2.32409	1	0.0557497	0.460923	RPS10; RPS27A; TPR	10383; 10417; 12017
	REACTOME pathway	R-HSA-167169	HIV Transcription Elongation	43	2	4.082	18.6436	4.221	0.005158	2.28752	1	0.0566861	0.468666	SUPT16H; SUPT5H	11465; 11469
	REACTOME pathway	R-HSA-167200	Formation of HIV-1 elongation complex containing HIV-1 Tat	43	2	4.082	18.6436	4.221	0.005158	2.28752	1	0.0566861	0.468666	SUPT16H; SUPT5H	11465; 11469
	REACTOME pathway	R-HSA-167246	Tat-mediated elongation of the HIV-1 transcript	43	2	4.082	18.6436	4.221	0.005158	2.28752	1	0.0566861	0.468666	SUPT16H; SUPT5H	11465; 11469
	REACTOME pathway	R-HSA-5621481	C-type lectin receptors (CLRs)	142	3	6.122	8.4684	3.082	0.00534605	2.27197	1	0.058123	0.480546	PSMC3; PSME3; RPS27A	9549; 9570; 10417
	REACTOME pathway	R-HSA-167152	Formation of HIV elongation complex in the absence of HIV Tat	45	2	4.082	17.815	4.155	0.00563704	2.24895	1	0.0598456	0.494788	SUPT16H; SUPT5H	11465; 11469
	REACTOME pathway	R-HSA-3858494	Beta-catenin independent WNT signaling	146	3	6.122	8.2364	3.042	0.0057738	2.23854	1	0.0610014	0.504343	PSMC3; PSME3; RPS27A	9549; 9570; 10417
	REACTOME pathway	R-HSA-2173789	TGF-beta receptor signaling activates SMADs	46	2	4.082	17.4277	4.123	0.00588393	2.23033	1	0.0612769	0.506621	RPS27A; STRAP	10417; 30796
	REACTOME pathway	R-HSA-5358351	Signaling by Hedgehog	149	3	6.122	8.0705	3.013	0.00610772	2.21412	1	0.0627046	0.518425	PSMC3; PSME3; RPS27A	9549; 9570; 10417
	REACTOME pathway	R-HSA-69231	Cyclin D associated events in G1	47	2	4.082	17.0569	4.092	0.0061357	2.21214	1	0.0627046	0.518425	PPP2R2A; RPS27A	9304; 10417
	REACTOME pathway	R-HSA-69236	G1 Phase	47	2	4.082	17.0569	4.092	0.0061357	2.21214	1	0.0627046	0.518425	PPP2R2A; RPS27A	9304; 10417
	REACTOME pathway	R-HSA-446652	Interleukin-1 family signaling	153	3	6.122	7.8595	2.974	0.00657065	2.18239	1	0.0668372	0.552592	PSMC3; PSME3; RPS27A	9549; 9570; 10417
	REACTOME pathway	R-HSA-1236978	Cross-presentation of soluble exogenous antigens (endosomes)	49	2	4.082	16.3607	4.032	0.0066538	2.17693	1	0.0670592	0.554428	PSMC3; PSME3	9549; 9570
	REACTOME pathway	R-HSA-9711097	Cellular response to starvation	157	3	6.122	7.6593	2.937	0.007054	2.15156	1	0.068327	0.56491	EIF2S1; RPS10; RPS27A	3265; 10383; 10417
	REACTOME pathway	R-HSA-350562	Regulation of ornithine decarboxylase (ODC)	51	2	4.082	15.7191	3.974	0.00719112	2.1432	1	0.068327	0.56491	PSMC3; PSME3	9549; 9570
	REACTOME pathway	R-HSA-9754678	SARS-CoV-2 modulates host translation machinery	51	2	4.082	15.7191	3.974	0.00719112	2.1432	1	0.068327	0.56491	RPS10; RPS27A	10383; 10417
	REACTOME pathway	R-HSA-9006925	Intracellular signaling by second messengers	310	4	8.163	5.1721	2.371	0.00738164	2.13185	1	0.068327	0.56491	CHD4; PSMC3; PSME3; RPS27A	1919; 9549; 9570; 10417
	REACTOME pathway	R-HSA-5633007	Regulation of TP53 Activity	160	3	6.122	7.5157	2.91	0.00743005	2.12901	1	0.068327	0.56491	CHD4; RPS27A; SUPT16H	1919; 10417; 11465
	REACTOME pathway	R-HSA-9824272	Somitogenesis	53	2	4.082	15.1259	3.919	0.00774747	2.11084	1	0.0703058	0.58127	PSMC3; PSME3	9549; 9570
	REACTOME pathway	R-HSA-69242	S Phase	163	3	6.122	7.3774	2.883	0.00781781	2.10692	1	0.0703603	0.58172	PSMC3; PSME3; RPS27A	9549; 9570; 10417
	REACTOME pathway	R-HSA-9609507	Protein localization	164	3	6.122	7.3324	2.874	0.00794967	2.09965	1	0.0712538	0.589108	CS; RPS27A; TIMM50	2422; 10417; 23656
	REACTOME pathway	R-HSA-392499	Metabolism of proteins	1970	11	22.449	2.2382	1.162	0.00810376	2.09131	1	0.0723385	0.598075	DPM1; EIF1AX; EIF2S1; EIF3H; PSMC3; PSME3; RPS10; RPS27A; TMED10; TPR; TRIM28	3005; 3250; 3265; 3273; 9549; 9570; 10383; 10417; 16998; 12017; 16384
	REACTOME pathway	R-HSA-69481	G2/M Checkpoints	167	3	6.122	7.2007	2.848	0.00835316	2.07815	1	0.073961	0.61149	PSMC3; PSME3; RPS27A	9549; 9570; 10417
	REACTOME pathway	R-HSA-112382	Formation of RNA Pol II elongation complex	58	2	4.082	13.822	3.789	0.00922032	2.03525	1	0.079703	0.658963	SUPT16H; SUPT5H	11465; 11469
	REACTOME pathway	R-HSA-75955	RNA Polymerase II Transcription Elongation	58	2	4.082	13.822	3.789	0.00922032	2.03525	1	0.079703	0.658963	SUPT16H; SUPT5H	11465; 11469
	REACTOME pathway	R-HSA-1280215	Cytokine Signaling in Immune system	732	6	12.245	3.2855	1.716	0.00938993	2.02734	1	0.0808495	0.668442	GSTO1; KPNA1; PSMC3; PSME3; RPS27A; TPR	13312; 6394; 9549; 9570; 10417; 12017
	REACTOME pathway	R-HSA-351202	Metabolism of polyamines	59	2	4.082	13.5877	3.764	0.00952876	2.02096	1	0.0814039	0.673025	PSMC3; PSME3	9549; 9570
	REACTOME pathway	R-HSA-6796648	TP53 Regulates Transcription of DNA Repair Genes	62	2	4.082	12.9302	3.693	0.0104814	1.97958	1	0.0853913	0.705992	SUPT16H; SUPT5H	11465; 11469
	REACTOME pathway	R-HSA-1268020	Mitochondrial protein import	65	2	4.082	12.3334	3.624	0.0114744	1.94027	1	0.0899444	0.743636	CS; TIMM50	2422; 23656
	REACTOME pathway	R-HSA-9793380	Formation of paraxial mesoderm	67	2	4.082	11.9653	3.581	0.0121586	1.91512	1	0.0945903	0.782047	PSMC3; PSME3	9549; 9570
	REACTOME pathway	R-HSA-68616	Assembly of the ORC complex at the origin of replication	68	2	4.082	11.7893	3.559	0.0125072	1.90284	1	0.094807	0.783838	KPNA1; KPNA6	6394; 6399
	REACTOME pathway	R-HSA-3700989	Transcriptional Regulation by TP53	362	4	8.163	4.4291	2.147	0.0125282	1.90211	1	0.094807	0.783838	CHD4; RPS27A; SUPT16H; SUPT5H	1919; 10417; 11465; 11469
	REACTOME pathway	R-HSA-8868773	rRNA processing in the nucleus and cytosol	195	3	6.122	6.1667	2.624	0.0127019	1.89613	1	0.0957897	0.791963	NAT10; RPS10; RPS27A	29830; 10383; 10417
	REACTOME pathway	R-HSA-167172	Transcription of the HIV genome	70	2	4.082	11.4525	3.518	0.0132176	1.87885	1	0.0976586	0.807415	SUPT16H; SUPT5H	11465; 11469
	REACTOME pathway	R-HSA-913531	Interferon Signaling	203	3	6.122	5.9237	2.566	0.0141419	1.84949	1	0.102412	0.846713	KPNA1; RPS27A; TPR	6394; 10417; 12017
	REACTOME pathway	R-HSA-9705683	SARS-CoV-2-host interactions	203	3	6.122	5.9237	2.566	0.0141419	1.84949	1	0.102412	0.846713	RPS10; RPS27A; TPR	10383; 10417; 12017
	REACTOME pathway	R-HSA-9824439	Bacterial Infection Pathways	73	2	4.082	10.9818	3.457	0.0143154	1.8442	1	0.103326	0.854274	KPNA1; RPS27A	6394; 10417
	REACTOME pathway	R-HSA-72312	rRNA processing	205	3	6.122	5.8659	2.552	0.0145159	1.83816	1	0.104428	0.863385	NAT10; RPS10; RPS27A	29830; 10383; 10417
	REACTOME pathway	R-HSA-909733	Interferon alpha/beta signaling	77	2	4.082	10.4113	3.38	0.0158385	1.80029	1	0.110526	0.913802	KPNA1; RPS27A	6394; 10417
	REACTOME pathway	R-HSA-674695	RNA Polymerase II Pre-transcription Events	81	2	4.082	9.8972	3.307	0.0174279	1.75875	1	0.117276	0.96961	SUPT16H; SUPT5H	11465; 11469
	REACTOME pathway	R-HSA-5689880	Ub-specific processing proteases	220	3	6.122	5.466	2.45	0.0174998	1.75697	1	0.117399	0.97062	PSMC3; PSME3; RPS27A	9549; 9570; 10417
	REACTOME pathway	R-HSA-9679506	SARS-CoV Infections	414	4	8.163	3.8728	1.953	0.0195528	1.70879	1	0.125444	1	CHD4; RPS10; RPS27A; TPR	1919; 10383; 10417; 12017
	REACTOME pathway	R-HSA-201681	TCF dependent signaling in response to WNT	232	3	6.122	5.1832	2.374	0.0201161	1.69646	1	0.126784	1	PSMC3; PSME3; RPS27A	9549; 9570; 10417
	REACTOME pathway	R-HSA-157118	Signaling by NOTCH	235	3	6.122	5.1171	2.355	0.0208022	1.68189	1	0.129984	1	PSMC3; PSME3; RPS27A	9549; 9570; 10417
	REACTOME pathway	R-HSA-156902	Peptide chain elongation	90	2	4.082	8.9075	3.155	0.0212397	1.67285	1	0.131071	1	RPS10; RPS27A	10383; 10417
	REACTOME pathway	R-HSA-192823	Viral mRNA Translation	90	2	4.082	8.9075	3.155	0.0212397	1.67285	1	0.131071	1	RPS10; RPS27A	10383; 10417
	REACTOME pathway	R-HSA-8878171	Transcriptional regulation by RUNX1	237	3	6.122	5.0739	2.343	0.0212668	1.6723	1	0.131071	1	PSMC3; PSME3; RPS27A	9549; 9570; 10417
	REACTOME pathway	R-HSA-6804756	Regulation of TP53 Activity through Phosphorylation	92	2	4.082	8.7138	3.123	0.0221298	1.65502	1	0.131071	1	RPS27A; SUPT16H	10417; 11465
	REACTOME pathway	R-HSA-170834	Signaling by TGF-beta Receptor Complex	93	2	4.082	8.6201	3.108	0.0225806	1.64626	1	0.132297	1	RPS27A; STRAP	10417; 30796
	REACTOME pathway	R-HSA-5663202	Diseases of signal transduction by growth factor receptors and second messengers	433	4	8.163	3.7029	1.889	0.0226242	1.64543	1	0.132297	1	PSMC3; PSME3; RPS27A; TPR	9549; 9570; 10417; 12017
	REACTOME pathway	R-HSA-156842	Eukaryotic Translation Elongation	94	2	4.082	8.5284	3.092	0.0230353	1.63761	1	0.133629	1	RPS10; RPS27A	10383; 10417
	REACTOME pathway	R-HSA-2408557	Selenocysteine synthesis	94	2	4.082	8.5284	3.092	0.0230353	1.63761	1	0.133629	1	RPS10; RPS27A	10383; 10417
	REACTOME pathway	R-HSA-72764	Eukaryotic Translation Termination	94	2	4.082	8.5284	3.092	0.0230353	1.63761	1	0.133629	1	RPS10; RPS27A	10383; 10417
	REACTOME pathway	R-HSA-8951664	Neddylation	245	3	6.122	4.9082	2.295	0.0231819	1.63485	1	0.134124	1	PSMC3; PSME3; RPS27A	9549; 9570; 10417
	REACTOME pathway	R-HSA-141424	Amplification of signal from the kinetochores	96	2	4.082	8.3508	3.062	0.0239558	1.62059	1	0.136082	1	BUB3; KIF2A	1151; 6318
	REACTOME pathway	R-HSA-141444	Amplification of signal from unattached kinetochores via a MAD2 inhibitory signal	96	2	4.082	8.3508	3.062	0.0239558	1.62059	1	0.136082	1	BUB3; KIF2A	1151; 6318
	REACTOME pathway	R-HSA-9692914	SARS-CoV-1-host interactions	96	2	4.082	8.3508	3.062	0.0239558	1.62059	1	0.136082	1	RPS10; RPS27A	10383; 10417
	REACTOME pathway	R-HSA-975956	Nonsense Mediated Decay (NMD) independent of the Exon Junction Complex (EJC)	96	2	4.082	8.3508	3.062	0.0239558	1.62059	1	0.136082	1	RPS10; RPS27A	10383; 10417
	REACTOME pathway	R-HSA-6811434	COPI-dependent Golgi-to-ER retrograde traffic	99	2	4.082	8.0977	3.018	0.0253647	1.59577	1	0.13973	1	KIF2A; TMED10	6318; 16998
	REACTOME pathway	R-HSA-9758941	Gastrulation	99	2	4.082	8.0977	3.018	0.0253647	1.59577	1	0.13973	1	PSMC3; PSME3	9549; 9570
	REACTOME pathway	R-HSA-611105	Respiratory electron transport	103	2	4.082	7.7832	2.96	0.0272947	1.56392	1	0.14315	1	NDUFA9; UQCRC1	7693; 12585
	REACTOME pathway	R-HSA-449147	Signaling by Interleukins	473	4	8.163	3.3897	1.761	0.0300149	1.52266	1	0.149869	1	GSTO1; PSMC3; PSME3; RPS27A	13312; 9549; 9570; 10417
	REACTOME pathway	R-HSA-156580	Phase II - Conjugation of compounds	109	2	4.082	7.3548	2.879	0.0302972	1.5186	1	0.150934	1	ABHD10; GSTO1	25656; 13312
	REACTOME pathway	R-HSA-1799339	SRP-dependent cotranslational protein targeting to membrane	113	2	4.082	7.0945	2.827	0.0323687	1.48988	1	0.154227	1	RPS10; RPS27A	10383; 10417
	REACTOME pathway	R-HSA-69618	Mitotic Spindle Checkpoint	113	2	4.082	7.0945	2.827	0.0323687	1.48988	1	0.154227	1	BUB3; KIF2A	1151; 6318
	REACTOME pathway	R-HSA-5673001	RAF/MAP kinase cascade	280	3	6.122	4.2947	2.103	0.0326331	1.48634	1	0.155149	1	PSMC3; PSME3; RPS27A	9549; 9570; 10417
	REACTOME pathway	R-HSA-382551	Transport of small molecules	728	5	10.204	2.753	1.461	0.0343728	1.46379	1	0.156523	1	EIF2S1; MRS2; PSMC3; PSME3; RPS27A	3265; 13785; 9549; 9570; 10417
	REACTOME pathway	R-HSA-5684996	MAPK1/MAPK3 signaling	286	3	6.122	4.2046	2.072	0.0344278	1.46309	1	0.156523	1	PSMC3; PSME3; RPS27A	9549; 9570; 10417
	REACTOME pathway	R-HSA-9648025	EML4 and NUDC in mitotic spindle formation	117	2	4.082	6.8519	2.777	0.0344945	1.46225	1	0.156523	1	BUB3; KIF2A	1151; 6318
	REACTOME pathway	R-HSA-212436	Generic Transcription Pathway	1254	7	14.286	2.2375	1.162	0.0349	1.45717	1	0.157699	1	CHD4; PSMC3; PSME3; RPS27A; SUPT16H; SUPT5H; TRIM28	1919; 9549; 9570; 10417; 11465; 11469; 16384
	REACTOME pathway	R-HSA-2408522	Selenoamino acid metabolism	119	2	4.082	6.7368	2.752	0.0355775	1.44882	1	0.158669	1	RPS10; RPS27A	10383; 10417
	REACTOME pathway	R-HSA-74160	Gene expression (Transcription)	1545	8	16.327	2.0755	1.053	0.0360381	1.44324	1	0.158669	1	CHD4; PSMC3; PSME3; RPS27A; SUPT16H; SUPT5H; TPR; TRIM28	1919; 9549; 9570; 10417; 11465; 11469; 12017; 16384
	REACTOME pathway	R-HSA-9006936	Signaling by TGFB family members	122	2	4.082	6.5711	2.716	0.0372265	1.42915	1	0.159618	1	RPS27A; STRAP	10417; 30796
	REACTOME pathway	R-HSA-71387	Metabolism of carbohydrates	297	3	6.122	4.0489	2.018	0.0378494	1.42194	1	0.159618	1	PGD; RPS27A; TPR	8891; 10417; 12017
	REACTOME pathway	R-HSA-5688426	Deubiquitination	298	3	6.122	4.0353	2.013	0.0381688	1.41829	1	0.159618	1	PSMC3; PSME3; RPS27A	9549; 9570; 10417
	REACTOME pathway	R-HSA-9694516	SARS-CoV-2 Infection	299	3	6.122	4.0218	2.008	0.0384897	1.41466	1	0.159618	1	RPS10; RPS27A; TPR	10383; 10417; 12017
	REACTOME pathway	R-HSA-2500257	Resolution of Sister Chromatid Cohesion	126	2	4.082	6.3625	2.67	0.0394703	1.40373	1	0.160151	1	BUB3; KIF2A	1151; 6318
	REACTOME pathway	R-HSA-9705671	SARS-CoV-2 activates/modulates innate and adaptive immune responses	126	2	4.082	6.3625	2.67	0.0394703	1.40373	1	0.160151	1	RPS27A; TPR	10417; 12017
	REACTOME pathway	R-HSA-446203	Asparagine N-linked glycosylation	304	3	6.122	3.9556	1.984	0.0401148	1.3967	1	0.161865	1	DPM1; RPS27A; TMED10	3005; 10417; 16998
	REACTOME pathway	R-HSA-983168	Antigen processing: Ubiquitination & Proteasome degradation	309	3	6.122	3.8916	1.96	0.0417745	1.37909	1	0.164023	1	PSMC3; PSME3; RPS27A	9549; 9570; 10417
	REACTOME pathway	R-HSA-8856688	Golgi-to-ER retrograde transport	133	2	4.082	6.0276	2.592	0.0435176	1.36134	1	0.167296	1	KIF2A; TMED10	6318; 16998
	REACTOME pathway	R-HSA-9609690	HCMV Early Events	135	2	4.082	5.9383	2.57	0.0447014	1.34968	1	0.169432	1	TPR; TRIM28	12017; 16384
	REACTOME pathway	R-HSA-5683057	MAPK family signaling cascades	325	3	6.122	3.7	1.888	0.0473163	1.32499	1	0.173917	1	PSMC3; PSME3; RPS27A	9549; 9570; 10417
	REACTOME pathway	R-HSA-5663220	RHO GTPases Activate Formins	140	2	4.082	5.7262	2.518	0.047713	1.32136	1	0.174223	1	BUB3; KIF2A	1151; 6318
	REACTOME pathway	R-HSA-422475	Axon guidance	553	4	8.163	2.8994	1.536	0.0486781	1.31267	1	0.174223	1	PSMC3; PSME3; RPS10; RPS27A	9549; 9570; 10383; 10417
	REACTOME pathway	R-HSA-9678108	SARS-CoV-1 Infection	142	2	4.082	5.6456	2.497	0.0489381	1.31035	1	0.174596	1	RPS10; RPS27A	10383; 10417
	REACTOME pathway	R-HSA-195721	Signaling by WNT	331	3	6.122	3.633	1.861	0.0494842	1.30553	1	0.175971	1	PSMC3; PSME3; RPS27A	9549; 9570; 10417
	REACTOME pathway	R-HSA-73857	RNA Polymerase II Transcription	1377	7	14.286	2.0377	1.027	0.0533696	1.27271	1	0.180281	1	CHD4; PSMC3; PSME3; RPS27A; SUPT16H; SUPT5H; TRIM28	1919; 9549; 9570; 10417; 11465; 11469; 16384
	REACTOME pathway	R-HSA-9675108	Nervous system development	578	4	8.163	2.774	1.472	0.0555847	1.25504	1	0.186808	1	PSMC3; PSME3; RPS10; RPS27A	9549; 9570; 10383; 10417
	REACTOME pathway	R-HSA-9609646	HCMV Infection	160	2	4.082	5.0105	2.325	0.0604627	1.21851	1	0.193959	1	TPR; TRIM28	12017; 16384
	REACTOME pathway	R-HSA-597592	Post-translational protein modification	1441	7	14.286	1.9472	0.961	0.0650716	1.18661	1	0.201022	1	DPM1; PSMC3; PSME3; RPS27A; TMED10; TPR; TRIM28	3005; 9549; 9570; 10417; 16998; 12017; 16384
	REACTOME pathway	R-HSA-983169	Class I MHC mediated antigen processing & presentation	381	3	6.122	3.1562	1.658	0.0693887	1.15871	1	0.208348	1	PSMC3; PSME3; RPS27A	9549; 9570; 10417
	REACTOME pathway	R-HSA-3108232	SUMO E3 ligases SUMOylate target proteins	182	2	4.082	4.4048	2.139	0.075666	1.1211	1	0.216316	1	TPR; TRIM28	12017; 16384
	REACTOME pathway	R-HSA-6791226	Major pathway of rRNA processing in the nucleolus and cytosol	185	2	4.082	4.3334	2.115	0.0778259	1.10888	1	0.219337	1	RPS10; RPS27A	10383; 10417
	REACTOME pathway	R-HSA-2990846	SUMOylation	188	2	4.082	4.2642	2.092	0.0800053	1.09688	1	0.221483	1	TPR; TRIM28	12017; 16384
	REACTOME pathway	R-HSA-6811442	Intra-Golgi and retrograde Golgi-to-ER traffic	202	2	4.082	3.9687	1.989	0.0904228	1.04372	1	0.232381	1	KIF2A; TMED10	6318; 16998
	REACTOME pathway	R-HSA-68877	Mitotic Prometaphase	204	2	4.082	3.9298	1.974	0.0919428	1.03648	1	0.23518	1	BUB3; KIF2A	1151; 6318
	REACTOME pathway	R-HSA-194315	Signaling by Rho GTPases	706	4	8.163	2.271	1.183	0.0987386	1.00551	1	0.24199	1	BUB3; C1QBP; KIF2A; WDR6	1151; 1243; 6318; 12758
	REACTOME pathway	R-HSA-9716542	Signaling by Rho GTPases, Miro GTPases and RHOBTB3	722	4	8.163	2.2207	1.151	0.105005	0.978789	1	0.249075	1	BUB3; C1QBP; KIF2A; WDR6	1151; 1243; 6318; 12758
	REACTOME pathway	R-HSA-211859	Biological oxidations	222	2	4.082	3.6111	1.852	0.105951	0.974894	1	0.250284	1	ABHD10; GSTO1	25656; 13312
	REACTOME pathway	R-HSA-1280218	Adaptive Immune System	768	4	8.163	2.0877	1.062	0.124016	0.906522	1	0.272068	1	KIF2A; PSMC3; PSME3; RPS27A	6318; 9549; 9570; 10417
	REACTOME pathway	R-HSA-168256	Immune System	2024	8	16.327	1.5843	0.664	0.126769	0.896985	1	0.275591	1	GSTO1; HSPA6; KIF2A; KPNA1; PSMC3; PSME3; RPS27A; TPR	13312; 5239; 6318; 6394; 9549; 9570; 10417; 12017
	REACTOME pathway	R-HSA-5668914	Diseases of metabolism	249	2	4.082	3.2196	1.687	0.12795	0.892958	1	0.277214	1	DPM1; RPS27A	3005; 10417
	REACTOME pathway	R-HSA-72203	Processing of Capped Intron-Containing Pre-mRNA	285	2	4.082	2.8129	1.492	0.15876	0.79926	1	0.308904	1	PRPF4B; TPR	17346; 12017
	REACTOME pathway	R-HSA-162582	Signal Transduction	2590	9	18.367	1.3929	0.478	0.190247	0.720681	1	0.336627	1	BUB3; C1QBP; CHD4; KIF2A; PSMC3; PSME3; RPS27A; STRAP; WDR6	1151; 1243; 1919; 6318; 9549; 9570; 10417; 30796; 12758
	REACTOME pathway	R-HSA-195258	RHO GTPase Effectors	326	2	4.082	2.4591	1.298	0.195327	0.709237	1	0.34214	1	BUB3; KIF2A	1151; 6318
	REACTOME pathway	R-HSA-199991	Membrane Trafficking	634	3	6.122	1.8967	0.923	0.209966	0.677851	1	0.357629	1	KIF2A; RPS27A; TMED10	6318; 10417; 16998
	REACTOME pathway	R-HSA-5653656	Vesicle-mediated transport	673	3	6.122	1.7868	0.837	0.235606	0.627814	1	0.376384	1	KIF2A; RPS27A; TMED10	6318; 10417; 16998
	REACTOME pathway	R-HSA-168249	Innate Immune System	1067	4	8.163	1.5027	0.588	0.275257	0.560261	1	0.415164	1	HSPA6; PSMC3; PSME3; RPS27A	5239; 9549; 9570; 10417
	REACTOME pathway	R-HSA-9012999	RHO GTPase cycle	449	2	4.082	1.7855	0.836	0.308885	0.510203	1	0.442391	1	C1QBP; WDR6	1243; 12758
	REACTOME pathway	R-HSA-1266738	Developmental Biology	1167	4	8.163	1.3739	0.458	0.332198	0.478604	1	0.464228	1	PSMC3; PSME3; RPS10; RPS27A	9549; 9570; 10383; 10417
	REACTOME pathway	R-HSA-6798695	Neutrophil degranulation	480	2	4.082	1.6702	0.74	0.337419	0.47183	1	0.469724	1	HSPA6; PSMC3	5239; 9549
	REACTOME pathway	R-HSA-9006934	Signaling by Receptor Tyrosine Kinases	524	2	4.082	1.5299	0.613	0.377336	0.423272	1	0.499234	1	CHD4; RPS27A	1919; 10417
	REACTOME pathway	R-HSA-109582	Hemostasis	621	2	4.082	1.2909	0.368	0.461642	0.335695	1	0.560895	1	C1QBP; KIF2A	1243; 6318
