# Supplementary material for: UBR5 promotes antiviral immunity by disengaging the transcriptional brake on RIG-I like receptors
Source: Nat Commun. 2024 Jan 26;15:780. doi: 10.1038/s41467-024-45141-1 (PMC10817939; doi:10.1038/s41467-024-45141-1)
Supplement: Supplementary file 9 — Supplementary Data 6 [file 41467_2024_45141_MOESM9_ESM.xlsx]

## Sheet: Ubiquitination
Supplementary Data 6
The ubiquitinated lysine residues of TRIM28 and modification frequency identified by UPLC-MS/MS
Position of K	Sequence	WT			UBR5 KO					WT+poly (I:C) 6 hrs			UBR5 KO+poly (I:C) 6 hrs
		Modified	Total	Frequency(%)	Modified	Total	Frequency(%)			Modified	Total	Frequency(%)	Modified	Total	Frequency(%)
31	KRSTAP	3	91	3.2967	5	84	5.95238			4	75	5.33333	5	62	8.06452
	PVCKQ	0	23	0	0	37	0			1	32	3.125	1	41	2.43902
	YTKDH	0	0	0	0	0	0			1	2	50	0	0	0	No peptides detected
	QQCFSK	1	9	11.1111	0	11	0			0	7	0	0	8	0
213	VCNVHK	4	35	11.4286	5	35	14.2857			2	32	6.25	4	31	12.9032
238	QLNAHK	5	27	18.5185	4	29	13.7931			4	31	12.9032	1	30	3.33333
254	KLLASL	2	15	13.3333	3	15	20			3	11	27.2727	3	14	21.4286
261	ASLVK	2	28	7.14286	2	29	6.89655			3	30	10	3	27	11.1111
266	LGDKHA	1	1	100	3	3	100			3	3	100	2	2	100
272	QKSTK	0	3	0	2	7	28.5714			2	7	28.5714	0	3	0
296	VDVKMA	1	22	4.54545	2	27	7.40741			1	24	4.16667	0	20	0
304	QIMKE	3	33	9.09091	1	29	3.44828			1	27	3.7037	1	26	3.84615
319	VNDAQK	5	54	9.25926	3	49	6.12245			6	42	14.2857	4	40	10
365	ALLLSKK	8	54	14.8148	8	79	10.1266			7	71	9.85915	9	49	18.3673
366	ALLLSKK	13	77	16.8831	17	80	21.25			12	72	16.6667	11	70	15.7143
377	ALKMI	1	1	100	1	1	100			1	1	100	1	1	100
400	NAWTK	4	47	8.51064	4	48	8.33333			3	47	6.38298	6	47	12.766
407	AEAFGK	4	13	30.7692	5	19	26.3158			5	13	38.4615	3	13	23.0769
434	GPLSK	1	12	8.33333	2	19	10.5263			1	12	8.33333	1	16	6.25
469	SGVKR	0	28	0	1	25	4			0	12	0	1	18	5.55556
507	PPVFK	3	46	6.52174	2	44	4.54545			5	41	12.1951	2	38	5.26316	****
554	MAIVK	1	25	4	1	23	4.34783			1	28	3.57143	0	22	0
575	GPETK	1	30	3.33333	6	43	13.9535			6	42	14.2857	2	35	5.71429
695	GVVAK	2	35	5.71429	3	39	7.69231			2	28	7.14286	1	28	3.57143
750	LQEKL	2	3	66.6667	3	6	50			5	7	71.4286	6	7	85.7143
779	LTEDK	4	12	33.3333	5	17	29.4118			3	11	27.2727	4	10	40
