# Supplementary material for: UBR5 promotes antiviral immunity by disengaging the transcriptional brake on RIG-I like receptors
Source: Nat Commun. 2024 Jan 26;15:780. doi: 10.1038/s41467-024-45141-1 (PMC10817939; doi:10.1038/s41467-024-45141-1)
Supplement: Supplementary file 10 — Supplementary Data 7 [file 41467_2024_45141_MOESM10_ESM.xlsx]

## Sheet: Sheet1
Supplementary Data 7
Primers for the Site-direct mutagenesis of TRIM28
K507-Forward	5-3’ agccagccacccgtcttccgtgtcttc
K507-Reverse	5-3’ ggtactgcctgggaagacacggaagac
K779-Forward	5-3’ ttcaacaagttaactgaggaccgcgcagacgtg
K779-Reverse	5-3’ gatggactgcacgtctgcgcggtcctcagttaa
Primers for sequencing of the mutant TRIM28
K507-Forward	5-3’ tactcaagtgcagagccccat
K779-Forward	5-3’ aaatgtgagcgtgtactgctg
