# Supplementary material for: UBR5 promotes antiviral immunity by disengaging the transcriptional brake on RIG-I like receptors
Source: Nat Commun. 2024 Jan 26;15:780. doi: 10.1038/s41467-024-45141-1 (PMC10817939; doi:10.1038/s41467-024-45141-1)
Supplement: Supplementary file 11 — Supplementary Data 8 [file 41467_2024_45141_MOESM11_ESM.xlsx]

## Sheet: Sheet1
Supplementary Data 8
ChIP-seq identification of gene promoters significantly enriched by TRIM28 in UBR5-/- compared to WT HEK293T cells with VSV infection
(Fold enrichment>10, Fold change to WT>2, The P-value was generated in Peak calling statistics using a Poisson distribution with local lambda estimate. )
Symbol	Fold_enrichment		p.value
	WT	UBR5-/-
A2ML1	NA	16.6788	0.0113432
AADACL2	NA	10.8086	0.0127887
AAMDC	NA	17.0403	0.00620896
ABCA13	NA	12.3119	0.00703697
ABCA6	2.46869	12.538	0.0190332
ABCB1	3.06568	37.2859	0.0104279
ABCB11	NA	14.4141	0.0191163
ABCB4	12.6916	28.3853	0.011061
ABCC5-AS1	NA	25.7511	0.00728976
ABCC9	11.1791	21.0542	0.00710473
ABHD17C	NA	31.6101	0.00459104
ABHD18	2.55716	21.908	0.0103514
ABHD5	5.43397	26.7594	0.00544731
ABI1	NA	22.6432	0.00980659
ABLIM2	NA	13.5621	0.00770602
ABLIM3	4.97856	19.1611	0.00849794
ABRA	8.28196	78.9424	0.00557092
ACER3	4.99534	16.1152	0.0104554
ACOXL	2.12259	37.9874	0.00661197
ACSL3	11.0427	50.091	0.0096513
ACSL5	NA	10.874	0.01184
ACTL6A	NA	25.0316	0.00699703
ACTN2	NA	27.9855	0.0101569
ACTR2	NA	14.0065	0.00642124
ACTR3C	2.38484	34.0218	0.00996994
ACTR6	4.80669	17.2007	0.0101713
ACVR1C	10.5413	47.1392	0.0129006
ADAM12	NA	10.7273	0.0020945
ADAM5	7.35185	15.1597	0.00467016
ADAMTS12	NA	31.2649	0.00805729
ADAMTS14	NA	20.7483	0.0116755
ADAMTS16	NA	16.7946	0.00526731
ADAMTS2	8.17944	12.0082	0.0112244
ADAMTS7P1	NA	16.683	0.00403824
ADARB2	NA	15.5212	0.00224671
ADARB2-AS1	NA	18.6002	0.00978974
ADCY2	4.97856	18.0464	0.00567442
ADCY9	2.87681	15.6591	0.00820971
ADCYAP1R1	2.87681	11.2645	0.00244498
ADD1	NA	13.8659	0.00956196
ADD3	NA	13.3248	0.00987834
ADGRF2	NA	24.5645	0.00707411
AEBP2	7.40527	80.4111	0.0104468
AFAP1-AS1	NA	12.1862	0.0141605
AFG1L	2.33513	17.2971	0.00599813
AGAP1	NA	30.8789	0.00616677
AGBL1	NA	47.7862	0.00779092
AGBL1-AS1	NA	48.1007	0.0109493
AGK	2.55716	44.4324	0.0073328
AIFM3	NA	22.1453	0.00213468
AIM2	NA	14.3279	0.0052818
AIRN	NA	20.4615	0.0103164
AK9	6.07326	16.7435	0.00560201
AKAP1	2.11873	20.4755	0.0154867
AKAP4	2.55716	11.8856	0.00674811
AKIRIN2	2.87681	29.9399	0.00761226
AKR1D1	NA	19.5161	0.0122458
ALDH1A2	NA	18.5391	0.00847984
ALDH3A1	NA	12.2283	0.00339917
ALKAL2	3.32943	23.6563	0.00576375
ALKBH3	NA	21.2165	0.0066868
ALOX5	3.36639	24.2676	0.00673432
ALS2	NA	18.3373	0.00407285
AMER3	NA	12.6114	0.00246646
AMOTL1	10.1794	44.443	0.0075865
ANAPC1	7.49591	27.1995	0.00997164
ANAPC4	NA	30.9321	0.0147129
ANGPTL3	2.57743	22.71	0.0114675
ANK1	12.8983	15.8641	0.0073076
ANKEF1	NA	14.9631	0.0147375
ANKH	2.4214	35.6439	0.0112401
ANKRD1	NA	18.3797	0.00899998
ANKRD20A8P	4.93875	14.5084	0.0173739
ANKRD26	NA	24.3248	0.0119432
ANKRD33B	2.31968	32.0803	0.00897837
ANKRD36	8.38613	32.9858	0.0100646
ANKRD36BP2	NA	16.4161	0.00212127
ANKRD42	2.47113	17.6285	0.014825
ANKS1A	NA	21.0071	0.00939446
ANO10	9.65362	30.4794	0.0072758
ANO2	2.86567	26.8793	0.00470044
ANO5	5.92053	28.489	0.0126488
ANP32AP1	2.55716	18.9122	0.0126839
ANXA2	NA	11.3449	0.0118931
ANXA5	12.9299	18.9411	0.00796705
AOAH-IT1	6.13289	20.6145	0.00832975
AOPEP	10.8453	44.7426	0.00750224
AOX1	NA	23.824	0.00885192
AOX2P	2.2034	23.2578	0.0094143
AP1S3	4.71507	38.1163	0.0107626
AP3M2	NA	16.7891	0.015257
APBB1IP	NA	34.4999	0.00657552
APBB2	5.46627	85.8166	0.0102752
APOB	NA	64.213	0.00498839
APOD	7.15415	15.3833	0.00599401
APPL2	5.33874	10.1326	0.00217313
AQP11	2.31968	19.0848	0.00731901
ARF4	NA	11.2449	0.0104979
ARFIP1	6.2232	22.7505	0.00849714
ARHGAP19	NA	28.9539	0.00356269
ARHGAP25	5.9375	22.3291	0.00581534
ARHGAP28	NA	28.2404	0.00695291
ARHGAP31	5.4339	14.24	0.00172131
ARHGAP8	NA	15.2677	0.0166459
ARHGEF17	2.46869	13.2689	0.0097248
ARHGEF3	3.17262	29.2746	0.00998713
ARHGEF5	NA	11.5293	0.00833996
ARID5B	4.56248	41.2793	0.0095616
ARL1	2.74079	16.5167	0.0127099
ARL14EP	4.99969	46.7087	0.0145495
ARL6	8.27291	67.7403	0.0058462
ARMC3	5.23981	37.8601	0.0083177
ARMC8	2.87681	10.7327	0.0137692
ARNT2	NA	10.7816	0.0173147
ARSD	NA	11.832	0.0102023
ARSG	7.57529	29.9071	0.00619275
ARX	13.1735	70.9573	0.00648133
ASAH1	6.00123	11.3603	0.00800646
ASAP1	4.79468	15.7765	0.00453095
ASAP2	2.72408	26.5884	0.0108633
ASB4	NA	16.4707	0.00633904
ASB7	2.18611	18.0635	0.00508562
ASB9	2.23752	15.037	0.0044039
ASCL1	NA	24.7385	0.0117089
ASH1L-AS1	NA	19.0932	0.00198967
ASIC5	5.21629	18.246	0.0105073
ASPH	NA	44.9213	0.0109476
ASS1	8.95007	16.5155	0.0179466
ASXL2	4.76474	39.269	0.011878
ATG2B	2.35113	13.5425	0.00753971
ATOH7	NA	21.4294	0.0125763
ATP13A4	5.53561	22.192	0.00985396
ATP13A5	8.26918	31.3005	0.00487159
ATP1B4	3.20617	12.5508	0.0109583
ATP23	2.53391	119.357	0.0105293
ATP2A2	NA	18.5322	0.0183453
ATP6V1C1	1.98737	34.4059	0.0125764
ATP7B	NA	10.9564	0.00829213
ATP9A	2.92501	12.4365	0.015546
ATR	NA	24.1783	0.00704224
ATRN	2.55716	21.6642	0.0123142
AUH	8.53693	26.6692	0.00999136
B3GALNT2	2.29884	41.005	0.00638409
B3GAT1-DT	8.63042	15.1003	0.0120593
B3GNT2	9.7393	14.5183	0.00572811
B3GNT5	6.88713	14.1052	0.0058603
B4GALT5	NA	11.5304	0.0105628
BAALC	2.85467	35.6492	0.0101927
BACH1	NA	23.5758	0.0066221
BAG2	5.55084	26.0706	0.00842185
BANCR	NA	10.3421	0.00974007
BASP1	2.4214	34.3021	0.0131362
BAZ1A	2.01984	11.5517	0.00856246
BBOX1	NA	46.957	0.00222246
BBS4	2.67991	11.3353	0.00629347
BBS7	NA	11.7109	0.0113203
BCAS1	NA	11.4287	0.0058319
BCAT2	NA	14.8973	0.00622397
BCL10	2.83294	18.868	0.00587867
BCL11A	NA	35.1261	0.0134691
BCL2	NA	25.5287	0.0117888
BCL6	NA	44.9467	0.00814422
BCLAF1	10.776	22.2513	0.0121005
BDNF	NA	31.2438	0.0100417
BEND4	2.23665	45.7749	0.00838847
BEND7	NA	33.0766	0.0133725
BFSP1	NA	11.2614	0.00969175
BICDL1	11.0981	20.2699	0.00616047
BIRC6	3.23102	22.9254	0.0069141
BLM	NA	20.6997	0.00673419
BLTP3B	7.5295	10.2523	0.0161865
BMP2	NA	75.2338	0.00665834
BMP4	20.3972	43.1589	0.0115633
BMP6	12.0077	19.1356	0.0141792
BMS1	NA	15.7523	0.00414792
BMT2	NA	44.9499	0.00548882
BMX	2.74921	32.8269	0.00432331
BNIP2	2.31968	12.3409	0.00310626
BOC	5.0254	48.8378	0.00607348
BOLL	NA	22.1586	0.0086244
BORCS5	NA	19.8744	0.0101935
BPTF	10.3842	48.4258	0.00684895
BRAF	NA	29.4069	0.00256598
BRMS1L	4.59827	23.99	0.0108627
BTAF1	2.55716	21.7736	0.010508
BTBD3	3.34778	51.6592	0.00553779
BTG1	7.68574	38.5095	0.0102691
BTRC	NA	29.0119	0.00870758
BUB3	7.86826	24.9877	0.00727077
BVES	NA	15.4077	0.00976997
C10orf120	NA	15.6182	0.00658524
C10orf53	NA	19.6138	0.00686091
C10orf71	NA	13.3749	0.00695439
C10orf82	NA	15.3539	0.00832704
C10orf90	4.93875	18.7717	0.00765332
C12orf40	2.04994	28.4879	0.0120787
C12orf42	14.3474	30.3846	0.00660942
C12orf56	10.9261	18.7562	0.00842964
C15orf39	2.4854	18.1743	0.00851741
C1GALT1C1	NA	10.3736	0.0177539
C1orf115	3.17424	25.5105	0.00593387
C1orf127	2.11873	10.6781	0.0107623
C1orf53	NA	16.3954	0.00930131
C1orf94	NA	13.4891	0.00820772
C1QL3	7.14143	27.4218	0.0103687
C1QTNF7	NA	55.2627	0.0092218
C1QTNF9	NA	12.3119	0.00387115
C3orf36	5.92977	14.7975	0.00498875
C3orf52	NA	11.5187	0.00952845
C4BPA	NA	27.3952	0.0139189
C4orf19	3.50494	63.0085	0.00652353
C4orf3	NA	14.94	0.00545504
C5orf22	NA	13.5223	0.00343078
C7orf25	7.12486	28.0128	0.00770973
C7orf33	4.92865	44.2614	0.00849359
C9orf72	7.13932	42.6294	0.00637815
CA1	8.74137	15.9566	0.0099631
CABLES1	3.19645	14.713	0.0054089
CACNA1C	2.55716	16.7577	0.00490874
CACNA2D3-AS1	3.19645	18.9438	0.00907092
CACNB2	10.7335	67.9327	0.012895
CACNB4	11.3438	31.7586	0.0126059
CACUL1	NA	36.7819	0.00540823
CADPS	NA	46.1995	0.00924043
CALCA	4.81115	10.8496	0.00855875
CALCB	NA	12.2272	0.00439677
CALCR	2.46193	14.0678	0.00545673
CAMK2G	NA	15.0615	0.0101376
CAMSAP2	2.2587	20.9392	0.00731079
CAP2	NA	35.6256	0.0103377
CAPN8	NA	14.77	0.00872325
CAPN9	NA	15.9504	0.0157126
CAPRIN1	NA	22.601	0.00868319
CASC2	NA	27.2157	0.00745098
CASP7	NA	14.8683	0.00500377
CASP8	NA	27.8389	0.0028319
CBLL1	NA	20.0596	0.012078
CBLL2	2.55716	57.258	0.00715266
CBR4	20.9414	26.0816	0.0123709
CC2D1B	4.38265	40.9781	0.00865441
CC2D2A	NA	25.8183	0.00418303
CCDC126	NA	16.48	0.000900852
CCDC138	NA	15.1182	0.0087921
CCDC146	12.6944	72.655	0.00668895
CCDC149	NA	11.0887	0.0122055
CCDC162P	NA	14.9949	0.0137285
CCDC18	2.24426	26.3744	0.0149219
CCDC191	NA	20.443	0.00248004
CCDC38	2.89033	16.2595	0.00854056
CCDC39	NA	23.5723	0.00522039
CCDC42	2.23752	14.7482	0.0087673
CCDC6	2.73394	34.2863	0.00911485
CCDC71L	10.4406	43.3981	0.00512648
CCDC74A	NA	14.7931	0.00720611
CCDC80	NA	47.1223	0.00709425
CCDC88C	2.54726	30.2519	0.00730466
CCN4	2.23752	12.7557	0.00664719
CCNB3	2.55716	14.5177	0.00393777
CCNE1	NA	10.9592	0.00692024
CCNY	4.88593	45.1301	0.00454873
CCR4	NA	12.0307	0.004813
CD1A	NA	13.6096	0.011221
CD200R1	NA	17.723	0.00981014
CD2AP	NA	23.3592	0.0142757
CD302	2.4214	21.7889	0.0143367
CD34	2.42582	10.3886	0.0129412
CD38	NA	24.9656	0.0128307
CD44	NA	43.3963	0.0120488
CD47	13.1214	38.3024	0.00842267
CD53	NA	14.9836	0.00650529
CD5L	NA	11.3231	0.0106019
CD8A	2.87681	29.6695	0.00498729
CD96	7.31709	67.7345	0.00841557
CD99L2	6.87139	38.6282	0.00566389
CDC14A	2.46671	26.2165	0.00823912
CDC42EP4	NA	18.2326	0.00206559
CDH17	2.45281	21.3407	0.00612884
CDH19	NA	18.8447	0.00767981
CDH22	NA	34.55	0.00885198
CDHR3	7.939	13.0072	0.0171878
CDK12	2.11873	11.9159	0.00675809
CDK5R1	NA	28.683	0.00966494
CDRT15P3	3.5161	15.9987	0.00891907
CDRT7	6.07326	40.2337	0.00997667
CDV3	NA	30.3868	0.00955414
CDX4	2.66999	58.6557	0.0104091
CEACAM8	NA	22.5759	0.00178263
CELF1	NA	16.4725	0.0154897
CELF2	2.11873	51.8338	0.0160573
CELF2-AS2	NA	12.551	0.0114767
CELSR1	NA	18.3641	0.0101915
CENPF	NA	55.5592	0.00594109
CENPL	2.05461	11.1137	0.00385843
CEP135	2.37994	20.9419	0.00563842
CEP152	2.55716	14.8308	0.0058774
CEP170	NA	43.0684	0.00911141
CEP57	NA	18.5491	0.00935665
CEP63	6.20796	22.2097	0.00418985
CERKL	11.6577	44.9223	0.0101485
CERS3	4.47482	22.4676	0.011059
CFAP126	2.46869	20.4623	0.00809741
CFAP161	NA	22.3156	0.0138869
CFAP36	2.06194	12.0658	0.0124211
CFAP418	5.78616	20.9011	0.00821454
CFAP61	NA	36.0649	0.00658507
CFAP69	NA	12.4112	0.0160778
CFAP95	5.19649	18.2089	0.00712414
CFH	2.31822	14.3578	0.00294969
CFHR2	6.91341	18.7751	0.00600562
CFHR3	NA	12.181	0.0194885
CFHR5	2.37994	33.2537	0.00907961
CH25H	NA	11.174	0.00626254
CHAT	NA	21.5107	0.0142348
CHCHD3	10.5458	37.3517	0.0118179
CHD1L	NA	14.0771	0.0118288
CHD2	NA	21.9559	0.00396167
CHD6	NA	22.5749	0.0101936
CHGA	5.43397	16.5471	0.00882052
CHIC1	5.60089	12.7519	0.00857096
CHMP3	NA	18.4472	0.00590456
CHRFAM7A	NA	14.7066	0.00711116
CHRNA3	3.19645	15.8854	0.0101961
CHRNA7	12.4952	38.3594	0.00818432
CHST3	3.14197	25.8821	0.00760731
CHST8	NA	20.0304	0.0105221
CIPC	NA	10.829	0.0121705
CITED1	NA	23.7646	0.00744757
CLCA3P	2.58744	15.6066	0.0141182
CLCA4	2.7338	26.0467	0.0148536
CLDN12	NA	14.0869	0.00438552
CLDN17	4.75653	16.4804	0.00549773
CLDN18	NA	13.7706	0.00180495
CLDN2	5.89266	12.7826	0.00895099
CLDN20	5.8547	24.8332	0.00702758
CLEC14A	8.34193	36.7748	0.00412562
CLEC2L	7.23814	30.0007	0.0115768
CLIP1	12.55	21.3403	0.00644094
CLK1	5.96452	11.118	0.0085399
CLOCK	3.02675	27.3427	0.00459674
CLPB	NA	26.3963	0.00969321
CLRN3	NA	11.7018	0.00709755
CLSTN2	2.49914	36.1894	0.00984101
CLVS1	NA	72.2243	0.00622732
CMAHP	3.19645	27.6162	0.00648309
CMSS1	NA	13.8855	0.00575594
CMTM8	7.86821	27.7212	0.0066461
CNGA1	NA	26.4859	0.017162
CNGA3	NA	17.1707	0.0113455
CNKSR2	NA	47.086	0.00520934
CNKSR3	NA	13.226	0.0061905
CNN3	NA	13.0846	0.00332686
CNOT11	2.23752	11.3428	0.013901
CNRIP1	NA	19.2949	0.00467903
COA1	2.40299	15.1588	0.0151843
COA5	NA	14.4238	0.00688997
COG2	3.09409	35.4495	0.00916988
COL15A1	NA	14.57	0.00912607
COL3A1	2.81867	16.8348	0.00934954
COL6A5	7.53573	11.2314	0.00613761
COL6A6	2.57743	20.7246	0.00855927
COL9A1	10.8993	54.3225	0.00665344
COLEC10	2.55716	22.8236	0.0105137
COLEC12	NA	10.2826	0.0147172
COMMD6	6.04586	25.1965	0.0081334
COX6C	7.94242	24.641	0.0122819
COX7A2L	2.23752	20.9712	0.0146631
COX7B2	4.65892	33.7231	0.00655557
CP	4.75202	17.5208	0.0173855
CPA3	5.81299	11.6087	0.00330107
CPE	NA	14.3748	0.00958704
CPEB2	NA	42.7901	0.00797364
CPEB2-DT	NA	25.1886	0.0093784
CPNE5	8.18414	11.1949	0.0063943
CPVL	2.9147	19.6248	0.00397811
CPVL-AS2	NA	19.6446	0.0109985
CR1	NA	18.4776	0.00747862
CR1L	2.31968	31.9171	0.0111504
CRACDL	2.42582	16.1644	0.00547538
CRACR2A	2.19504	21.1675	0.0064767
CRADD	11.1012	32.1963	0.00882657
CRCP	3.05468	23.21	0.00989546
CREB3L2	NA	17.9755	0.0166142
CREM	NA	12.7812	0.0119841
CRIM1	NA	20.66	0.0042664
CRLF2	NA	13.8923	0.00850457
CRTAC1	6.70902	20.6748	0.013299
CRTC3	NA	35.6196	0.0061677
CRYBB2	NA	12.671	0.0138252
CRYBG1	NA	11.0925	0.00761127
CSF1	2.81545	17.1083	0.0135782
CSN1S2AP	NA	11.7038	0.00825446
CSNK1A1	12.2503	20.766	0.0056259
CSNK1A1L	NA	24.5208	0.010499
CSRP2	5.04689	28.4444	0.0138216
CSTA	2.31968	21.0507	0.00591065
CT55	10.6755	31.9657	0.00783578
CT62	2.69611	24.0588	0.0136674
CTAGE4	4.81211	13.1124	0.0145384
CTBP2	8.27893	24.0089	0.00666324
CTDSP2	NA	11.3758	0.00864818
CTLA4	2.83294	21.966	0.0103303
CTNND1	NA	13.7281	0.00778641
CTSC	NA	32.7751	0.00764003
CTSE	NA	30.2432	0.00614949
CTSLP2	NA	33.3742	0.0116596
CTTNBP2NL	NA	27.2052	0.00660685
CUL1	5.04376	34.4205	0.00528977
CUL2	NA	31.0527	0.00817194
CWF19L2	10.232	68.6021	0.00847598
CX3CR1	NA	11.7845	0.0117895
CXCL6	NA	14.2613	0.00610913
CXCL8	10.209	18.4564	0.00918006
CXCR3	NA	13.2523	0.0045509
CXCR4	NA	74.6622	0.00826005
CYCS	8.70982	11.733	0.00826754
CYP26A1	NA	10.1337	0.00355764
CYP2C8	NA	20.5924	0.0113176
CYP2C9	NA	34.6832	0.00598515
CYP2J2	NA	20.7724	0.00856128
CYP4F30P	5.8122	10.9374	0.0105679
CYP4Z2P	6.20741	10.3556	0.0194345
CYP7B1	17.5535	69.8172	0.00857476
CYSLTR2	2.87681	20.0154	0.0051188
DAP	2.04994	16.0934	0.0110949
DAPK1	8.13838	40.9749	0.0066631
DBIL5P2	NA	45.3578	0.00901031
DBX2	2.87681	24.3597	0.0102644
DCLK3	4.5572	48.1216	0.00450338
DCP1A	NA	15.9857	0.00996606
DCT	10.8679	13.6548	0.00585048
DCX	NA	21.2175	0.00396247
DDR2	4.89091	46.7358	0.0105996
DDX20	NA	23.1609	0.0106214
DEK	8.89262	17.2398	0.00764947
DENND4C	14.0632	55.3129	0.00811051
DENND5B	4.9371	15.9137	0.0137839
DEPDC1	3.5161	25.7891	0.00321742
DEPDC1B	NA	11.0843	0.00806381
DEUP1	NA	26.8426	0.0118742
DGKG	2.1155	29.1364	0.00506522
DHRS2	2.06194	19.3411	0.00537322
DHX36	5.16349	34.6189	0.0127941
DICER1	NA	10.4397	0.00838888
DIP2C	4.97856	57.4863	0.00982582
DIS3	6.99952	28.8216	0.0126821
DIS3L2	2.4214	32.7231	0.00902168
DISC1	NA	10.829	0.0101479
DLC1	25.844	35.8562	0.00634377
DLD	2.55716	48.3853	0.00728363
DLEU7	5.23349	14.8736	0.00674211
DLG3	NA	15.0814	0.00786153
DLG5	5.61785	60.2482	0.00965389
DLGAP4	2.69311	20.3232	0.00286103
DMTF1	NA	14.9916	0.00700557
DMXL2	2.57743	16.2181	0.00464838
DNAH8	10.8518	45.627	0.00882042
DNAJB12	NA	18.8817	0.0130412
DNAJB9	2.65416	37.1375	0.00476289
DNAJC10	8.73292	26.5122	0.00894554
DNAJC13	NA	34.5522	0.00532398
DNAJC21	2.32057	10.2759	0.0178899
DNAJC3	3.02675	10.6018	0.00490188
DNAJC6	7.65615	22.1434	0.00579673
DNER	2.55716	16.6539	0.0132851
DNMBP	2.49986	37.6184	0.00883562
DOCK1	NA	64.9224	0.00846485
DOCK11	5.11433	27.8235	0.00926
DOCK5	7.99113	16.0688	0.0102153
DOK6	NA	18.0019	0.011129
DOP1B	NA	26.8574	0.00928003
DPP8	NA	18.3316	0.00392798
DPY19L1	8.59874	45.0311	0.00697666
DPY19L2P4	2.23686	162.284	0.00741093
DPYS	NA	28.02	0.0159616
DPYSL3	8.78076	30.8797	0.0068603
DRD5	NA	23.0102	0.00708917
DSCR4	NA	29.8782	0.00637759
DSEL	5.75361	64.7783	0.00425783
DSPP	NA	12.0558	0.0087474
DSTN	2.23686	12.5008	0.00989756
DTHD1	10.7664	63.9279	0.00971636
DTL	NA	23.2647	0.0128892
DTNA	NA	100.958	0.00831677
DUSP14	2.47113	15.9897	0.00159259
DUSP23	NA	12.6469	0.00689021
DUSP29	NA	27.897	0.00843135
DUSP4	2.55716	22.892	0.00829359
DUSP5	NA	13.1268	0.00664923
DYNC1I1	15.2025	72.819	0.0108062
DYRK1A	5.22242	42.1604	0.00825509
E2F3	11.2059	36.5048	0.00987555
E2F5	NA	11.868	0.00834272
EAPP	NA	21.973	0.00551964
EBAG9	5.11432	19.6856	0.0043612
EBLN1	5.19238	22.4937	0.00682658
EBPL	4.9467	13.0899	0.0125291
ECRG4	2.11873	11.0978	0.0082938
ECT2L	8.02879	35.9443	0.0113391
EDARADD	NA	29.6884	0.0121612
EDN1	5.30495	51.5322	0.00957303
EEIG2	2.53323	17.8248	0.00691894
EEPD1	2.55716	18.3484	0.00949847
EFEMP1	4.98395	14.3329	0.00461786
EFHD1	NA	18.8253	0.0103338
EFL1	5.26111	19.1816	0.0145761
EFNB1	2.55716	32.9913	0.0055738
EGFL6	NA	25.3455	0.0100672
EGOT	5.24204	23.0076	0.00661777
EGR4	NA	13.7307	0.00694519
EHD3	NA	16.3612	0.00636753
EHF	NA	25.1365	0.00458979
EIF1B	NA	14.329	0.00911031
EIF2AK3	5.92053	23.0551	0.00762831
EIF2S3	NA	15.5519	0.0127595
EIF3A	NA	18.5726	0.0114693
EIF3H	NA	27.8268	0.00775785
EIF5B	3.43706	16.5149	0.00783256
EIPR1	8.25616	21.9034	0.00518052
ELF4	NA	12.4587	0.00188158
ELK3	8.36136	45.8319	0.0062136
ELP1	NA	14.5527	0.0125553
EML5	NA	14.7002	0.00438646
EMX2OS	NA	25.9222	0.00654061
ENAH	NA	14.4081	0.0125265
ENKUR	NA	22.3502	0.0058711
ENOX2	15.4814	43.6532	0.0136706
EOGT	2.55711	13.7032	0.0013573
EPB41L3	NA	23.2135	0.00739932
EPC2	10.2287	32.5115	0.00808539
EPM2A-DT	NA	21.3022	0.00599357
EPN2	2.23752	25.4614	0.00847959
EPS15	4.48392	21.7763	0.0137371
ERAP1	11.8613	13.8842	0.00970638
ERCC6L2	NA	20.5435	0.00857217
ERGIC2	NA	26.4503	0.00550879
ERLIN1	NA	20.0854	0.00818254
ERMN	6.76043	14.0714	0.00471863
ERRFI1	NA	23.18	0.00883251
ESF1	2.55716	16.4921	0.00725872
ESYT2	2.55716	15.6803	0.01357
ESYT3	2.06194	15.6375	0.00699788
EVA1A	12.9628	54.2688	0.00852844
EXO1	NA	18.9247	0.0042156
EXOC5	12.7797	28.3873	0.00295157
EXOC8	NA	10.8447	0.00709003
EXT1	NA	72.9042	0.00665889
EXTL2	2.13599	13.8172	0.00398437
EYA2	2.23752	44.5713	0.00541655
F11R	NA	19.6517	0.00439944
F13A1	NA	14.3962	0.0052049
F3	2.13835	29.6674	0.00856662
F5	7.17351	17.8776	0.00865813
F9	2.23752	22.5594	0.0121513
FAH	4.96015	23.0717	0.00860936
FAM114A1	NA	30.0324	0.0135633
FAM124B	2.06194	43.7277	0.00907116
FAM135B	2.87681	40.1307	0.00574853
FAM13C	2.40816	66.1185	0.00709553
FAM153B	7.16336	19.1716	0.01499
FAM162B	2.31968	16.8421	0.00521155
FAM180A	1.96157	26.995	0.00486951
FAM184B	2.55716	18.5267	0.00654925
FAM193A	NA	23.8069	0.00743122
FAM199X	5.41552	18.4779	0.00587585
FAM204A	NA	37.6751	0.0110451
FAM20A	5.58715	23.4219	0.00882342
FAM216B	NA	10.9331	0.0017828
FAM218A	3.09291	15.0614	0.00725784
FAM222A	4.9018	15.5583	0.00866113
FAM236A	NA	13.7365	0.00672952
FAM238C	NA	16.8583	0.0150752
FAM25A	1.96157	23.8709	0.00314086
FAM53B	NA	11.5058	0.00227664
FAM72A	4.83707	48.1763	0.00682463
FAM76A	1.9562	11.0707	0.00774583
FAM90A7	2.87681	14.7061	0.00321638
FAM9C	2.55716	18.1769	0.00170282
FANK1	NA	18.3791	0.00367624
FAP	2.55716	10.0343	0.00374671
FAR1	2.53577	33.0802	0.00665333
FBXL5	NA	25.8937	0.0082184
FBXO11	11.38	47.8479	0.00646769
FBXO48	NA	12.2809	0.000418368
FCGR1A	2.4214	29.9799	0.0078777
FCRL2	NA	11.4425	0.0101453
FER1L6	NA	32.9814	0.00832456
FERMT1	NA	26.728	0.00287009
FEZ2	6.25113	37.8556	0.0146959
FEZF1	8.09735	45.1326	0.0146078
FEZF1-AS1	NA	38.3909	0.00819352
FGD4	3.09291	60.5749	0.00970924
FGD5-AS1	2.45856	21.9708	0.00449831
FGD6	2.34248	49.0012	0.00566663
FGFBP1	NA	23.9864	0.00896285
FGFBP3	NA	27.7282	0.0100628
FH	NA	12.4586	0.00724071
FHDC1	5.75362	21.8464	0.00463502
FHL1	2.87681	27.475	0.00759942
FHL2	2.42582	10.3991	0.00387174
FIP1L1	NA	20.306	0.00370405
FLJ40194	NA	28.1092	0.00827046
FLJ42969	NA	12.7799	0.0136074
FLJ46284	6.30484	61.9314	0.0111742
FLNB	9.27917	16.1746	0.00459401
FLRT1	NA	11.0073	0.00802342
FMNL2	5.60586	75.5178	0.00633168
FN1	2.72408	34.1375	0.007404
FOXD4	4.82439	14.6606	0.0155731
FOXD4L3	2.49914	21.611	0.0084982
FOXJ3	5.83239	10.8665	0.0121026
FOXK1	NA	15.9809	0.00194768
FOXL2	5.99485	22.257	0.00744197
FOXN3-AS2	NA	14.6952	0.0067821
FREM2	2.55716	17.0682	0.0119668
FRMD4B	2.87681	32.5276	0.00524697
FRMD5	2.23752	26.2051	0.00796128
FRMD6	8.17222	41.2737	0.00873787
FRMD7	NA	19.5123	0.0106366
FRMPD4	NA	76.4199	0.00691274
FRRS1	NA	27.8149	0.00885151
FRZB	NA	35.1843	0.00641278
FSD1L	NA	23.0288	0.0029887
FTHL17	NA	15.7758	0.00562534
FUCA2	NA	19.3606	0.00718036
FURIN	NA	14.3365	0.00500121
FUT8	11.3203	58.2582	0.00850908
FUT9	4.69642	58.5903	0.0074961
FYB2	7.25332	20.3559	0.00703162
FZD7	NA	19.0496	0.0108009
GAB2	4.80624	19.9144	0.00697752
GABBR2	17.8742	54.666	0.00609892
GABPA	NA	13.2902	0.0112366
GABRA3	2.87681	18.0814	0.00498919
GABRA4	NA	21.4329	0.00804744
GABRB1	4.94361	76.3419	0.00884624
GAD1	NA	24.0778	0.0160624
GAD2	4.75194	55.5267	0.00921082
GADD45A	6.33929	25.3369	0.0102007
GALC	5.75361	21.5962	0.00541047
GALM	4.88211	27.8195	0.0111952
GALR1	2.54257	42.8931	0.00979199
GAPVD1	NA	19.4382	0.00581847
GARNL3	4.2641	36.2166	0.0074483
GAS1	7.5747	14.5214	0.00827493
GAS2L3	NA	22.2291	0.0137678
GAS7	NA	16.3441	0.00789912
GATA3-AS1	NA	26.5191	0.00439109
GATA6	NA	31.5175	0.00943624
GATA6-AS1	NA	51.4061	0.00223803
GBA3	NA	67.5407	0.00879595
GBP3	NA	12.6867	0.00220412
GBP5	NA	11.2196	0.00546611
GCC1	NA	23.7501	0.0053404
GCLC	8.08625	24.182	0.0118455
GCLM	NA	11.5054	0.00938542
GCM1	2.25722	10.896	0.0149216
GCNT2	15.9343	34.6977	0.00512192
GCNT3	NA	12.5897	0.00313814
GDF10	2.4214	16.9405	0.0169588
GDI2	NA	11.0525	0.00827323
GDNF	NA	44.2345	0.00606138
GDPD2	NA	17.4951	0.012144
GEM	NA	17.3363	0.00346828
GFM1	6.01947	15.2834	0.0105339
GFPT1	4.6045	25.6943	0.00563957
GIMAP7	NA	17.6876	0.00966014
GIPC2	5.2345	50.8908	0.00998115
GJB6	5.28124	19.7185	0.00679149
GK	NA	22.037	0.00783786
GK5	7.24879	20.7834	0.0103654
GKAP1	7.21775	21.8254	0.00854417
GLCE	NA	10.5041	0.0108208
GLIS3	8.56721	92.5811	0.0110881
GLIS3-AS1	7.68837	57.8523	0.00801182
GLRA2	NA	16.5589	0.00243189
GLUL	10.3365	46.7853	0.0110642
GLYATL2	4.14629	28.3188	0.00649918
GMDS-DT	2.37994	37.1204	0.0105573
GMPR	1.98737	39.0122	0.00808453
GNAL	NA	14.7192	0.00523715
GNAZ	2.84376	25.0509	0.00743651
GNG11	NA	16.8047	0.00558983
GNG12	3.19645	18.0731	0.0115723
GNPTAB	2.6614	27.339	0.0094339
GNRHR	NA	14.5481	0.00453438
GNS	NA	21.4484	0.00395294
GOLGB1	4.92394	23.5183	0.00665753
GPC3	10.5911	61.4061	0.0100959
GPCPD1	4.93411	12.152	0.00658569
GPD1L	3.35065	11.0447	0.00847556
GPM6B	10.0339	26.5429	0.00433477
GPR137B	2.60468	21.0114	0.0081138
GPR141	NA	47.9473	0.00961495
GPR155	2.49914	22.8332	0.00636691
GPR160	3.19645	27.1118	0.0168392
GPR39	NA	30.0635	0.00798841
GPR63	12.4636	56.9369	0.00890619
GPR68	NA	10.5987	0.0226741
GPR85	2.64438	23.2073	0.00697717
GPR89A	2.20727	18.9549	0.0108394
GPRC6A	NA	18.6395	0.00772851
GRB10	7.04412	50.1189	0.00760627
GREB1	2.87681	10.3768	0.00923927
GREM2	2.0711	51.7945	0.00945747
GRHL2	2.16224	24.3164	0.00679052
GRIK1	3.34778	30.2544	0.0148659
GRIK1-AS2	NA	24.2704	0.0121667
GRM8	NA	83.4286	0.00767469
GRP	2.72905	19.8553	0.0109341
GRPR	NA	18.0945	0.00547592
GS1-600G8.3	2.34001	20.8618	0.00764602
GSC	2.87681	21.387	0.00748136
GSDMC	NA	39.0823	0.00628279
GSDME	NA	12.506	0.0027372
GSTA1	NA	14.9132	0.00269728
GSTA3	2.55716	11.0203	0.00186951
GSTA4	4.3062	13.6148	0.00899796
GSTA5	NA	10.5177	0.0139798
GTF2A1L	NA	24.0158	0.0142628
GTF2B	3.6321	38.9482	0.00977377
GTF2H5	NA	19.2666	0.00395691
GTF2IP4	4.96227	13.9399	0.006015
GTF2IRD1P1	3.19645	14.8688	0.00436465
GUSBP5	6.00798	13.996	0.00743993
GYG1	NA	20.8623	0.0179172
GYS2	NA	19.5072	0.00308974
H2BC11	7.70133	17.1751	0.00495477
HAAO	NA	14.6398	0.0143558
HACD1	2.63594	20.5313	0.00598603
HAL	NA	12.9152	0.00853413
HAO1	NA	35.9826	0.00578608
HAPSTR2	5.21909	44.9892	0.00895825
HBP1	7.78806	21.2335	0.0101904
HCAR2	3.19645	17.9788	0.00441573
HCCS	NA	18.3002	0.00858939
HDAC4	NA	24.1224	0.00746882
HDC	2.87681	13.7527	0.00212254
HDGFL3	NA	27.4676	0.00803896
HEBP2	2.2587	24.7227	0.00792148
HECTD2	2.83294	15.0407	0.00694847
HECW1	3.19645	25.4213	0.00433284
HEPACAM2	NA	20.9266	0.00110676
HERC5	2.31968	23.6534	0.00584209
HES1	5.26321	21.2911	0.00689829
HGSNAT	2.5689	22.4607	0.0126522
HHAT	NA	72.8074	0.00941079
HHEX	NA	25.2791	0.00988486
HIBCH	4.44124	14.7819	0.0136906
HIF1A	2.55711	20.0802	0.00866266
HIF1AN	NA	13.8443	0.00671344
HIPK2	NA	22.8675	0.0112824
HIPK3	5.30487	38.7246	0.00662603
HK2	3.19645	36.876	0.0049929
HLA-DRA	NA	12.3194	0.00489763
HLA-DRB5	NA	11.8924	0.00894866
HMGCLL1	21.5072	64.3812	0.00794007
HMGCS1	2.43444	14.4138	0.00864494
HMGN3-AS1	NA	25.6938	0.00447089
HNRNPU	2.81078	11.107	0.00204041
HOMER2	NA	22.6448	0.00704584
HOOK1	NA	19.113	0.00368998
HOPX	2.78002	31.6566	0.00574373
HORMAD2	3.21751	20.4711	0.00646794
HOXC13	NA	14.9044	0.0103239
HPSE2	NA	29.8172	0.00822821
HRH2	11.1912	25.473	0.00405795
HRH4	5.88659	17.2276	0.00769125
HS6ST2-AS1	5.32225	25.2785	0.0146626
HS6ST3	6.91341	18.4929	0.00775617
HSD17B11	5.11959	11.2864	0.007348
HSDL2	NA	10.7273	0.00191848
HSFY1P1	NA	13.1052	0.00794368
HSPA13	2.47055	35.0176	0.00998951
HSPA4L	10.348	11.6433	0.00637313
HSPBAP1	NA	24.7984	0.00825812
HTATIP2	NA	11.0747	0.00739307
HUNK	NA	19.7221	0.0102203
IARS1	7.74362	23.6637	0.00708177
IDH2	NA	16.7155	0.00840625
IFIH1	6.46307	23.1874	0.0147879
IFIT2	NA	11.7634	0.00526301
IFT57	NA	13.6252	0.00736422
IFT80	5.75083	14.9843	0.00360998
IFT81	2.83517	13.2917	0.00660953
IGDCC3	NA	20.304	0.00954873
IGF1	NA	21.3322	0.00273926
IGF1R	9.87126	43.8952	0.0114236
IGF2BP2	2.57743	13.4041	0.00652025
IGF2BP2-AS1	1.98737	24.9499	0.00393131
IGF2BP3	5.54209	26.0279	0.010843
IGF2R	NA	16.9792	0.010496
IGSF21	NA	15.0584	0.00323457
IGSF3	2.49149	26.5633	0.0149358
IKBKB	3.3355	18.3611	0.00931549
IL12RB2	4.52408	14.516	0.0109346
IL17D	NA	16.5654	0.0071658
IL1B	NA	18.6814	0.00455342
IL1R2	7.50345	18.0265	0.00642069
IL7R	NA	26.4321	0.00731151
INHBA-AS1	12.076	67.4172	0.00874232
INIP	NA	15.5456	0.00666031
INPP4A	NA	29.7422	0.0114329
INPP5F	NA	17.3761	0.0166316
INSIG2	NA	16.6315	0.00723944
INSL4	NA	34.5463	0.00411183
INSYN2B	5.14867	43.2656	0.00725385
INTS4	NA	16.9568	0.0129309
INTS4P2	9.83561	22.1402	0.0124917
INTS6L	2.49655	41.1273	0.0119722
IPCEF1	4.94549	92.9093	0.0101825
IPO7	NA	10.8304	0.00428283
IQGAP1	2.31968	12.3449	0.0125447
IREB2	5.43397	13.6149	0.00967536
ISG20	NA	11.6704	0.00693906
ISM1	NA	31.6918	0.0107084
ISX	NA	42.2454	0.00700792
ITGA8	3.10611	51.5079	0.00834179
ITGA9	NA	20.6193	0.00201738
ITGB1BP1	2.46869	17.4077	0.00675327
ITGB5	5.24225	11.8819	0.00921399
ITLN2	NA	11.4473	0.0107303
ITPKB	NA	17.4641	0.00438994
ITPRID1	NA	21.1105	0.0061293
IYD	6.97034	31.8773	0.0112393
JAG1	4.66334	34.4697	0.00712236
JAKMIP2-AS1	2.55716	29.1357	0.00497828
JAM2	3.19645	26.0467	0.00726197
JRKL	NA	15.3503	0.0145469
KAAG1	2.87681	26.1435	0.00484066
KANSL1	7.82525	11.3156	0.00572382
KANSL1L	11.5072	15.2043	0.00765651
KBTBD2	5.04256	12.5125	0.00258613
KBTBD8	14.4814	33.7191	0.00929192
KCNA3	NA	18.1821	0.0118443
KCNA4	5.45424	19.0975	0.00986881
KCNA5	NA	19.4321	0.00435889
KCNC1	NA	10.6676	0.0125934
KCND3	4.99217	29.1484	0.015835
KCNE4	6.85031	71.1112	0.00737326
KCNE5	NA	16.4767	0.00629263
KCNF1	NA	18.5011	0.0138893
KCNG1	2.82558	35.5346	0.0052345
KCNG3	NA	13.138	0.0217692
KCNIP4	NA	123.821	0.00605828
KCNK1	NA	57.041	0.0118049
KCNMB3	NA	16.1172	0.00915794
KCNN3	4.97656	15.5908	0.010711
KCNQ3	2.53391	19.9478	0.00601203
KCNQ5-AS1	2.11873	17.4653	0.00388731
KCNS2	11.6059	55.8369	0.00814135
KCNU1	5.77388	57.0655	0.00740707
KCNV2	NA	15.2119	0.0131861
KCTD15	NA	25.0415	0.00522472
KCTD6	NA	14.9928	0.00429824
KDM2A	2.87681	10.8546	0.0103733
KDM4C	9.09375	141.63	0.00924008
KIAA0319L	4.56394	29.775	0.00819392
KIAA0408	5.91819	17.6005	0.0111052
KIAA1210	NA	18.2434	0.0117806
KIAA1328	4.2513	89.3031	0.00489429
KICS2	11.1386	28.9004	0.010344
KIF14	2.57743	37.606	0.00793657
KIF16B	2.63251	18.6693	0.0101668
KIF17	NA	13.3326	0.00912209
KIF26B	5.29821	20.7217	0.00699606
KIF2C	NA	12.3293	0.00392622
KIRREL1	2.12259	25.9325	0.0199009
KL	5.44815	14.5441	0.0110075
KLF6	7.53573	119.833	0.00787204
KLF9	12.9554	72.4326	0.0103015
KLHL25	NA	33.2009	0.00684043
KLHL31	13.0909	34.3175	0.00856861
KLHL5	NA	32.5173	0.0108691
KLHL6	4.45056	15.6325	0.00832303
KLRC1	NA	11.7157	0.00755383
KLRG2	6.32842	17.7689	0.0119487
KLRK1	2.87681	15.1762	0.00638726
KMO	NA	13.5063	0.00820717
KPNA1	NA	13.3949	0.00928725
KPNA2	NA	11.2388	0.00780062
KPNA4	NA	44.4458	0.00415219
KPNA5	NA	25.0406	0.0101724
KRBA1	NA	11.2171	0.00712217
KRT19P2	2.6614	36.2134	0.00910245
KRTAP11-1	NA	16.0068	0.00752965
KTN1	5.35847	13.3308	0.0112988
L3MBTL4	8.81761	19.1411	0.00779453
LAMP5	2.54726	26.8233	0.0119536
LANCL1	NA	21.0366	0.00175911
LANCL3	7.83841	20.1357	0.00939711
LARP4	3.1005	12.9471	0.00203881
LBR	NA	14.5401	0.0142118
LCOR	NA	15.2386	0.0144413
LCORL	NA	324.265	0.00952137
LCP1	NA	13.202	0.00157434
LDAH	NA	39.0999	0.00806992
LDB2	NA	127.787	0.00699804
LDB3	NA	30.4307	0.0107507
LDHB	2.87681	19.9085	0.00551696
LDLRAD3	5.58391	31.5532	0.0136016
LDLRAP1	2.55716	11.6578	0.00565627
LDOC1	2.81545	12.956	0.0132828
LEMD3	3.67259	19.247	0.00277815
LEPR	24.8243	56.0423	0.00520001
LGALS3	NA	15.9527	0.00392512
LGALS9B	NA	17.4328	0.0114223
LGALSL	2.53323	30.3622	0.0103417
LGR4	NA	17.1914	0.0154798
LHCGR	NA	25.353	0.00938587
LHFPL3	NA	49.8212	0.00573253
LHFPL3-AS1	2.23752	41.0787	0.0114236
LHX5	NA	11.9094	0.0046312
LIMD2	3.44901	17.3472	0.0049175
LIMS1	7.13964	15.0359	0.00210805
LIN7A	NA	22.7619	0.0112025
LIN9	4.36236	12.7116	0.00829609
LIPA	NA	17.2941	0.0122083
LIPN	NA	16.7784	0.00650726
LITAF	2.63251	13.3786	0.0116553
LMBR1	2.51565	36.066	0.0111441
LMO2	NA	17.9165	0.013557
LMTK2	3.5161	17.9026	0.00509619
LNP1	NA	11.6431	0.00263942
LONRF2	NA	13.624	0.0071974
LOXL4	2.01984	21.5039	0.0121148
LPA	NA	14.2727	0.0158634
LPAL2	2.37994	27.1955	0.00693751
LPAR1	7.51433	49.8243	0.0097697
LPAR4	8.77038	28.0048	0.0085438
LPGAT1	NA	37.212	0.00847514
LRAT	6.96715	17.7596	0.00903562
LRATD2	NA	25.3551	0.0122233
LRIT3	10.063	12.822	0.0202682
LRP5	NA	16.0267	0.0147263
LRPPRC	3.5161	23.0037	0.00575702
LRRC1	15.4636	35.6305	0.0119626
LRRC19	5.61341	24.1006	0.0125424
LRRC37A6P	NA	24.4659	0.00436771
LRRC58	NA	22.6975	0.00462462
LRRC69	NA	11.6402	0.00406164
LRRC8C	2.23752	27.0968	0.00862276
LRRTM1	NA	67.2026	0.0111458
LRTM1	2.68959	31.8237	0.00841772
LSM14A	NA	15.06	0.00760161
LSM6	4.87684	35.4345	0.00600929
LSMEM1	2.01984	30.326	0.00951864
LUARIS	2.2587	37.3952	0.00789365
LY75	NA	14.9677	0.0090746
LY86	10.4114	17.9552	0.0101236
LYPD6B	NA	38.6209	0.00486844
LYRM2	2.01984	33.6979	0.00948149
LYST	2.40643	40.4285	0.0114355
LYZL1	5.29298	53.3707	0.00746723
MAFB	NA	32.8601	0.00716015
MAGEA10	4.90161	26.0469	0.00685696
MAGEA11	NA	19.288	0.00996225
MAGEA8	NA	11.7071	0.00457162
MAGEA9B	NA	27.2295	0.0120641
MAGEB17	NA	20.2703	0.00532915
MAGED4B	NA	12.6058	0.00629236
MAGI2-AS2	6.29372	67.8967	0.00403673
MAL2	7.99787	51.4303	0.0125714
MAMDC2	2.87681	33.7601	0.00785176
MANF	NA	25.2065	0.00926382
MAP1LC3C	NA	74.6997	0.0116507
MAP2K5	5.71322	54.143	0.0103469
MAP3K13	5.60089	11.8968	0.006419
MAP3K19	2.23752	11.7085	0.00492799
MAP3K20-AS1	5.72829	23.3014	0.00411754
MAP3K21	NA	46.1705	0.0104606
MAP3K7CL	NA	22.583	0.00404817
MAP4	12.7464	32.5291	0.00700232
MAP7D2	NA	13.4608	0.011302
MAPK1	NA	14.8706	0.00806345
MAPK8	NA	23.3477	0.00931637
MAPKAPK5-AS1	2.72408	22.0995	0.0111626
MARCHF11	4.79468	11.2957	0.0119902
MARCHF5	5.63629	12.8664	0.0121544
MARCHF6	2.56243	26.4302	0.0136559
MARCHF7	2.87681	13.8954	0.000893846
MARCHF8	NA	22.821	0.00745402
MASTL	NA	11.1115	0.00817829
MBOAT2	10.6085	11.7991	0.00547456
MBP	5.75362	37.433	0.0103852
MCF2	NA	26.3169	0.0136297
MCF2L2	NA	26.8431	0.00511883
MCHR2-AS1	15.6991	61.2714	0.00881774
MCMDC2	4.6191	21.0445	0.00785666
MDM1	5.29068	29.0505	0.0119812
MDN1	7.09843	29.0222	0.00373914
MDS2	3.3355	12.7562	0.0050953
MED23	4.90655	16.9469	0.0165363
MED28	NA	14.5611	0.0159647
MED30	2.83294	107.832	0.00642718
MED6	NA	19.1735	0.00707001
MEF2A	NA	22.5584	0.00807646
MELTF	2.55128	24.7335	0.0116307
MESD	2.87681	25.1254	0.00398454
METAP1D	NA	23.2681	0.00980463
METTL21A	NA	18.5444	0.00884258
METTL8	4.74889	19.0851	0.00494594
MFGE8	NA	22.8072	0.00590079
MFSD6	5.58234	17.1455	0.0061565
MGAM	3.64771	11.0994	0.00635425
MGLL	NA	11.2994	0.0120282
MIA3	NA	13.7222	0.00489823
MIAT	NA	42.5369	0.00736941
MICAL2	2.23747	16.3022	0.0094779
MID2	4.4425	23.7752	0.0122748
MIGA1	NA	22.3825	0.0155475
MIOS	2.57841	29.1442	0.00796586
MKKS	NA	11.5376	0.00147535
MKRN1	NA	13.53	0.00489797
MKX	NA	48.9433	0.0121431
MLLT3	NA	14.2092	0.00528444
MLNR	NA	13.4067	0.0118968
MLXIP	4.84722	30.5966	0.00930883
MMP10	NA	14.2934	0.0070397
MMP13	NA	25.3343	0.00731142
MMP20	NA	17.6169	0.0105099
MMP7	NA	19.3074	0.0108033
MMRN2	NA	29.7705	0.00869189
MN1	NA	92.1678	0.00973102
MNX1-AS1	2.68063	13.2341	0.00347834
MOBP	NA	22.0612	0.00853578
MORF4L1	NA	10.6833	0.00378274
MOSPD2	2.87681	27.6802	0.00963957
MOXD2P	NA	14.5365	0.00848614
MPHOSPH10	NA	14.3734	0.0128106
MRC1	8.35569	28.0521	0.0111954
MRGPRX2	NA	10.0436	0.00363901
MRLN	3.3355	43.1761	0.00750953
MRPL13	3.20617	47.2334	0.00591734
MRPL33	5.73137	30.7532	0.00867199
MRPL44	NA	15.5147	0.0105287
MRPL46	2.55716	19.4309	0.00332801
MRPS23	2.50862	48.5022	0.00701446
MRPS28	6.77156	34.0889	0.0044719
MRPS9	NA	27.7605	0.00886737
MRTFA	NA	47.0034	0.0183669
MSC	NA	25.0184	0.00953776
MSH4	NA	21.6985	0.00849196
MSL2	NA	12.0201	0.0064196
MSL3	NA	24.8907	0.0101467
MSMB	NA	11.6387	0.0102399
MSX1	NA	18.0091	0.0080755
MT1HL1	NA	11.6372	0.0128643
MTA3	2.48973	32.4338	0.0122454
MTBP	3.34438	33.0417	0.00330217
MTF2	4.83301	24.5789	0.0110254
MTFR1	2.21865	31.2661	0.00370913
MTRR	2.23752	13.9042	0.00631422
MTSS1	2.72408	34.4787	0.0140324
MUC7	5.62757	17.8114	0.0082227
MVB12B	NA	10.3018	0.00182068
MXI1	NA	12.924	0.00322966
MYADML	5.43397	44.5872	0.00567367
MYCT1	2.41288	18.1105	0.00651226
MYL1	5.05702	29.813	0.00543626
MYO18A	NA	14.8076	0.00339982
MYO18B	3.12392	35.253	0.00890816
MYO1G	NA	10.7809	0.00381325
MYO5A	NA	15.0909	0.0143237
MYO7A	3.32943	36.5829	0.00689534
MYO9A	2.06194	21.0423	0.0102454
MYOF	NA	30.1809	0.00763738
MYOM2	2.23752	10.3235	0.00181131
MYRIP	5.20154	46.3868	0.00705581
MYT1L	7.83841	17.3166	0.0128959
N4BP2	NA	12.243	0.0134085
N6AMT1	NA	20.0891	0.0115191
NAA11	7.60964	19.4442	0.0117167
NACA4P	13.8514	34.6759	0.00629486
NALF2	3.19645	15.9269	0.0017103
NANOS1	2.23752	31.9205	0.00949439
NARS2	NA	10.3715	0.0178918
NAT1	NA	14.3496	0.00856765
NAT10	2.23752	18.2662	0.00335831
NAV2	7.06708	40.6426	0.00882051
NBEAL2	1.98737	10.0185	0.00390218
NCALD	15.2567	66.4572	0.00949856
NCAPG	NA	24.0616	0.0148824
NCAPH	2.06194	12.0318	0.0113003
NCF1B	5.11433	11.1914	0.00798394
NCKAP5L	NA	15.0748	0.0149094
NCOA3	2.55716	14.5178	0.012821
NCOR1	10.5953	37.4365	0.00821495
NEBL	9.91224	57.1342	0.0095343
NECAB1	NA	13.0207	0.0023044
NEDD1	4.46637	111.899	0.00724907
NEDD4L	8.19199	23.3984	0.00525352
NEK2	5.20981	24.2421	0.00887738
NEK5	NA	11.6931	0.00460924
NEK7	2.10209	82.4577	0.00874915
NELL1	NA	38.9167	0.0040966
NEO1	2.48973	44.4703	0.00869169
NETO1	4.78009	17.7856	0.00450096
NEUROD1	6.60437	30.964	0.00655939
NEUROD2	2.55716	13.4282	0.00145084
NEUROD6	NA	42.1617	0.00668638
NEUROG2	8.90843	15.7736	0.00377734
NFX1	2.31968	11.973	0.00875831
NFXL1	NA	39.9395	0.00898733
NHLRC2	2.01984	39.8329	0.00961768
NHS	3.3355	32.1859	0.0051836
NIM1K	2.4214	14.3412	0.0116535
NINL	NA	23.4505	0.00663942
NKIRAS1	NA	18.1429	0.00869964
NKX2-2	5.11432	14.6224	0.00560145
NMD3	7.39462	41.9871	0.00787046
NMT2	NA	24.2934	0.0111272
NMU	8.06705	25.795	0.00637955
NOL10	15.6821	16.1355	0.0157719
NOL11	2.64438	10.6539	0.00250204
NOTO	4.54013	14.993	0.0197917
NOX5	NA	11.0538	0.00963504
NPAT	NA	12.1127	0.017504
NPC1	NA	19.3874	0.00375683
NPHP4	NA	14.0549	0.0064285
NPS	NA	32.0977	0.00759655
NPSR1-AS1	2.48973	17.4946	0.00505224
NR0B1	4.67589	19.9954	0.00876357
NR1I2	NA	12.9118	0.0114076
NR2C1	1.98737	17.1302	0.019778
NRAD1	NA	17.3625	0.0147302
NRAP	NA	22.2701	0.00987105
NRP1	NA	81.289	0.00830063
NSD2	NA	24.8857	0.00793905
NSG1	NA	27.9297	0.00563387
NSMAF	2.87681	17.0818	0.0121206
NSUN7	NA	22.4106	0.00498435
NT5C3A	3.5161	12.0635	0.00502174
NT5DC3	5.78022	11.5941	0.00671723
NTF3	NA	25.949	0.00439589
NTMT2	2.55716	15.3209	0.00287628
NTN4	2.42582	10.1902	0.00332271
NTPCR	NA	29.4533	0.0121432
NUAK1	13.138	96.5828	0.00945682
NUCB2	5.58692	23.5761	0.00619845
NUDT16	7.11436	20.2776	0.0112672
NUP153	2.24426	11.32	0.0209156
NUP155	NA	14.3532	0.00367086
NUP160	2.4214	11.4345	0.00688143
NUP210	7.97999	14.0084	0.00964015
NUP62CL	NA	11.1352	0.0111191
NUP98	5.09465	10.6845	0.0125084
NUTM2A-AS1	2.83476	22.3585	0.00843123
NXF3	4.97856	20.6015	0.00227762
NXPE2	2.23752	21.2037	0.00336778
OAT	NA	14.6764	0.00339529
OBI1	2.74255	51.5698	0.00657676
OCIAD2	NA	19.1429	0.00376872
ODF1	NA	14.2958	0.00495387
OGFRL1	NA	42.9754	0.00442458
OGN	5.83578	14.6592	0.00320654
OOSP2	NA	16.6274	0.00602958
OPA1-AS1	3.3355	49.2916	0.00472926
OPALIN	NA	17.5619	0.0107684
OPN5	NA	34.8715	0.00798206
OPRK1	5.75362	48.7652	0.00664679
OR13F1	2.55716	27.3001	0.00777215
OR52B2	NA	10.0904	0.00307299
OR56B4	NA	12.6848	0.00554336
OR5AC2	7.35184	19.3165	0.00349974
OR5AU1	2.34001	13.1683	0.00871888
OR5H15	2.24426	15.6272	0.00678388
OR5K3	NA	21.4144	0.00424388
OR5K4	2.73174	34.8263	0.0119637
OR7E12P	NA	17.9596	0.0124745
OR7E85BP	2.83517	22.8763	0.00371314
ORC5	NA	20.8921	0.00607703
OSBP2	NA	24.9129	0.00789327
OSBPL11	7.30941	25.3404	0.00878151
OSTC	2.92501	15.4494	0.0110803
OTOR	NA	14.2143	0.00674061
OTUD1	NA	14.6662	0.00479376
OTUD4	11.2408	31.5044	0.00599796
OTULINL	2.18675	21.0536	0.00546036
OXTR	2.47113	12.5197	0.00676226
P2RY14	NA	15.7505	0.00162208
P2RY6	NA	12.9433	0.00850906
PABIR1	2.24426	36.031	0.00888369
PABPC1	2.23752	30.5695	0.00689827
PABPC1L2A	2.17159	29.5025	0.00653872
PACRGL	2.38484	39.2846	0.0115919
PACSIN2	NA	10.1023	0.00203119
PAK2	NA	15.2918	0.00783095
PAK5	NA	14.6755	0.00595824
PALM2AKAP2	2.72274	45.1558	0.0104905
PANK1	4.82975	10.4588	0.00930064
PANX1	2.55716	17.72	0.0102468
PAPLN	5.09685	11.1882	0.00649154
PAPOLG	NA	34.2478	0.0102412
PAPPA2	NA	95.3863	0.0109044
PAPSS2	NA	45.3284	0.0120217
PARD6G	4.79468	56.5157	0.00958183
PARG	NA	18.0158	0.014755
PARL	2.31968	14.7511	0.00438924
PARP1	NA	17.4533	0.0100805
PARP12	6.77198	22.8765	0.006984
PARP14	NA	31.0736	0.00743451
PARVA	NA	27.6583	0.00770008
PBDC1	6.10162	24.7573	0.0142233
PBRM1	NA	24.7726	0.00474581
PCA3	NA	24.5272	0.00747318
PCAT18	NA	22.0839	0.00907243
PCAT4	2.23752	58.261	0.00819601
PCBP1-AS1	5.25341	13.9572	0.00377787
PCED1B	2.55716	12.4853	0.00317449
PCGF5	NA	27.4235	0.00708756
PCNX2	5.06477	76.0374	0.00716797
PDCL3	2.23752	24.0518	0.00484353
PDE1C	NA	52.3009	0.00829723
PDE6H	2.65416	56.4724	0.0073362
PDK1	5.85449	21.8465	0.0119888
PDK3	5.3451	17.0745	0.00750745
PDS5A	NA	24.6185	0.0116071
PDSS2	2.55716	15.5443	0.00246817
PEAK1	NA	13.2733	0.00800537
PEPD	2.87681	16.8527	0.00549366
PEX14	5.0956	12.2675	0.0140835
PEX3	NA	13.0124	0.0109956
PEX5	NA	13.4482	0.00466776
PFDN4	NA	20.3331	0.00341416
PFKFB3	NA	12.6754	0.00291982
PFKP	NA	36.6568	0.00765447
PGAM1P5	11.4859	29.6127	0.00923344
PGBD5	NA	30.8623	0.0103878
PGM1	NA	28.4767	0.00499015
PGM2	NA	16.5942	0.0154598
PGM2L1	NA	11.0726	0.00717925
PGM5P2	3.10758	35.1849	0.00857318
PGR	4.61966	22.0091	0.00653434
PGRMC1	2.18611	29.5458	0.00504863
PHACTR1	2.23752	55.1349	0.00842473
PHACTR2	5.49963	47.0433	0.00939009
PHC3	NA	17.6595	0.00859241
PHEX	6.5409	12.6334	0.00731407
PHF21A	9.93164	40.2212	0.00862307
PHF6	2.55716	11.5186	0.0083123
PHGDH	5.10631	21.1001	0.0134645
PHKA1	NA	42.7468	0.00384044
PHLPP1	NA	33.5074	0.00845883
PHOX2B	NA	24.9085	0.0138716
PHTF1	5.26361	16.2588	0.00954615
PHYHIPL	NA	50.4464	0.0100147
PIAS1	7.47013	24.2977	0.0108828
PIEZO2	2.23752	31.939	0.00822134
PIK3CA	5.1839	19.4861	0.0146059
PIK3CG	2.72408	20.9861	0.00853973
PIN1P1	4.37554	23.8236	0.01131
PIP	2.2587	13.7126	0.0117895
PIP5K1B	NA	14.1071	0.00503328
PITPNB	NA	14.7056	0.00916242
PITPNC1	NA	15.9027	0.00469602
PIWIL1	2.23752	20.6596	0.00863241
PKD1L1	2.87681	16.6305	0.00725768
PKHD1	NA	149.089	0.00731133
PKHD1L1	2.06194	15.3473	0.00901199
PKM	NA	17.7752	0.00638014
PLAAT1	10.4176	18.5443	0.00665813
PLAC1	NA	23.817	0.0049291
PLAC8	8.24442	30.4841	0.00806672
PLD5	NA	159.448	0.00939041
PLEC	2.00756	12.4246	0.0119139
PLEKHA7	2.20727	20.945	0.0137523
PLEKHG1	4.41508	53.4254	0.00891447
PLEKHG7	NA	29.0808	0.0111751
PLGRKT	4.66503	25.2279	0.0110253
PLIN2	2.31968	14.1974	0.00471344
PLK4	NA	10.7925	0.0120457
PLSCR1	2.46869	12.1481	0.00742721
PLXNA1	NA	35.7404	0.00934775
PMCH	NA	10.8493	0.0112073
PMS1	5.49674	44.0477	0.0116446
PMS2P4	2.06194	22.2811	0.011174
PNLIPRP3	2.55716	16.8443	0.0123808
PNRC1	8.2223	12.9718	0.00524179
PODXL	5.96509	81.0444	0.0084545
POLE4	NA	25.9795	0.00784226
POLN	2.24426	31.5125	0.0105759
POLQ	7.59472	47.433	0.00488457
POLR2M	NA	22.5434	0.00719251
POLR3A	4.74902	15.8793	0.00622817
POLR3B	NA	27.5301	0.0123872
POMC	NA	19.2895	0.00727511
POP1	2.45856	30.903	0.00831944
POPDC2	NA	13.2299	0.00373588
POU3F3	2.87417	11.6017	0.0145607
POU5F1B	2.11873	48.2093	0.00610401
PPEF1	NA	14.3916	0.0145366
PPIG	8.46072	14.6753	0.00765004
PPIL4	3.51001	10.6166	0.0220459
PPM1B	10.2113	46.6455	0.0130579
PPME1	NA	12.8089	0.0135476
PPP1R17	NA	70.6895	0.0100984
PPP2R2B-IT1	4.89897	15.0913	0.00917567
PPP2R2C	2.87681	11.4434	0.00679729
PPP2R3A	NA	38.7895	0.0065272
PPP4R3B	10.6733	27.9234	0.00778439
PRAG1	11.4304	22.1111	0.00951631
PRB2	4.81722	19.2436	0.00600002
PRCP	NA	21.315	0.0120935
PRDM14	5.30151	28.2805	0.00790072
PRDM2	NA	29.2356	0.00603861
PRDX4	8.02468	16.5497	0.00453646
PRKCA	9.21526	29.5848	0.00921459
PRKCB	NA	11.0992	0.0108036
PRKCE	NA	47.2486	0.00792439
PRKG2	5.43397	22.3078	0.00802548
PRKRA	NA	16.0076	0.00121379
PRLHR	8.05148	19.1659	0.0180861
PRLR	NA	21.2543	0.0101207
PRMT8	2.87681	21.919	0.00979216
PRNP	NA	10.6665	0.0139674
PROKR1	NA	10.3313	0.00514284
PRPS1L1	6.05952	11.4316	0.0102551
PRPS2	2.18539	24.5167	0.00534125
PRR15	NA	21.7666	0.00477117
PRSS1	NA	10.5445	0.0111016
PRSS23	NA	15.0857	0.00673541
PRSS40B	NA	17.0938	0.00697125
PRSS48	2.11873	16.3945	0.00717697
PRTFDC1	NA	16.5709	0.00592297
PRTG	2.55716	13.108	0.00239183
PRUNE2	1.75941	63.3291	0.00739136
PSD4	2.06194	13.587	0.0070566
PSEN2	NA	18.8185	0.00160411
PSMA1	4.50579	18.7159	0.00186834
PSMA3	5.30707	10.5934	0.00728853
PSMC1	NA	16.3339	0.00926384
PSME4	7.38758	49.6805	0.00658383
PSTPIP1	NA	13.3328	0.00914041
PTCHD1	NA	15.887	0.0062886
PTENP1	2.35732	12.5851	0.00587773
PTF1A	NA	22.5155	0.00557504
PTPDC1	5.36306	24.3707	0.00788686
PTPN12	2.25236	38.9337	0.0121801
PTPRA	3.19645	26.2474	0.010297
PTPRE	NA	10.6899	0.012982
PTPRJ	4.96866	29.1244	0.010315
PTPRQ	4.97577	65.7225	0.00819364
PTPRU	NA	31.6484	0.00352992
PUM2	2.87681	21.5206	0.00540795
PURG	5.63483	22.1178	0.00169078
PUS10	NA	21.3476	0.00215962
PUS7	5.60828	18.7663	0.00438527
PUS7L	NA	24.1126	0.00564066
PXK	NA	27.282	0.0126709
PYGO1	NA	12.6058	0.00297451
PYROXD1	3.19645	14.1827	0.00782686
QDPR	NA	72.3782	0.0109063
QSER1	NA	26.0576	0.0144681
RAB10	NA	17.895	0.0134501
RAB18	NA	44.6259	0.0104984
RAB23	5.00959	31.9021	0.0124664
RAB2A	NA	18.6284	0.00162619
RAB30	2.4214	10.4487	0.0112117
RAB31	NA	11.3641	0.00102622
RAB33B	16.1711	32.874	0.0096043
RAB38	NA	69.8224	0.00678451
RAB40A	2.80504	14.2794	0.00485748
RAB40AL	NA	30.9979	0.00656792
RAB4A	2.49655	33.6568	0.00980274
RAB6B	2.55716	10.9192	0.00963272
RABGAP1	2.59459	29.0838	0.0101201
RABGEF1	NA	26.0178	0.00952159
RABGEF1P1	2.06194	16.2632	0.00646574
RAD23B	4.11378	22.2445	0.00837159
RAET1E-AS1	2.15182	11.7467	0.0133508
RAI2	3.03228	32.5043	0.00887274
RALBP1	NA	14.9344	0.00534139
RALGPS2	8.04403	26.5707	0.00892769
RANBP6	6.08075	18.2644	0.0115402
RAP1B	NA	35.0162	0.0071997
RAP2C	2.9343	35.3556	0.00903663
RAPGEF4	7.42064	71.8088	0.00506689
RAPH1	8.01024	26.0845	0.00821025
RASD2	NA	15.5185	0.0124228
RASGEF1A	NA	17.8624	0.00275359
RASGRF1	9.64697	29.6283	0.0156542
RASGRP3	2.2034	23.3925	0.0105507
RASL11B	NA	60.8043	0.00781633
RASSF3	NA	37.799	0.0100226
RASSF5	NA	12.7379	0.00282357
RB1CC1	2.87681	15.8929	0.0152352
RBM19	NA	23.1357	0.00810689
RBM47	NA	43.2195	0.01267
RBM6	4.9994	22.8033	0.00744756
RBMS1	30.899	69.7951	0.00965043
RBMXL2	4.54399	19.6917	0.00842869
RBPJ	2.56243	53.6941	0.00918351
RCAN3	2.24426	24.5738	0.00508181
RCL1	NA	10.0044	0.0137561
RCOR3	2.11873	16.6869	0.0151547
RD3	NA	11.7945	0.0071219
RDUR	9.30633	15.1028	0.0109695
REEP1	4.79468	29.2457	0.00852226
REL-DT	2.11002	12.6972	0.0106829
RETREG1	3.56039	21.5247	0.00618758
REXO1L2P	5.82947	33.5007	0.00601157
RFC1	NA	15.7834	0.00578653
RFC3	2.23752	20.4316	0.00360034
RFK	NA	30.459	0.00481615
RFLNA	10.5593	19.1159	0.0138668
RFX4	3.5161	40.0209	0.0093262
RGL1	7.79531	24.6982	0.00695964
RGPD5	7.7841	30.9412	0.0146834
RGS12	3.097	20.8439	0.00700505
RGS22	7.5527	18.8681	0.00660025
RGS3	NA	32.8026	0.0103218
RGS7	6.69233	159.015	0.00834818
RHOH	2.59459	31.2303	0.00647122
RHOJ	8.56867	22.0364	0.0103578
RHOU	5.42156	64.5867	0.00989065
RIC1	4.7439	32.5769	0.0115262
DDX58	6.3929	13.8015	0.0139926
RIMBP3	NA	11.2068	0.00764198
RIN2	2.81153	24.0386	0.00918357
RIOX2	5.73239	36.9584	0.00386995
RLN1	6.12591	15.6516	0.0128231
RMST	NA	13.6979	0.00848375
RNF103	NA	14.8198	0.00043741
RNF126P1	2.85433	17.8778	0.00574848
RNF144A	NA	14.1538	0.00958289
RNF150	2.87681	28.7231	0.00458079
RNF152	2.87681	10.2947	0.00221173
RNF175	NA	14.03	0.0101472
RNF187	NA	11.451	0.0114625
RNF216	NA	14.4404	0.0139563
RNF24	NA	14.9296	0.0113542
RNF38	2.60276	21.6559	0.0108982
RNU5F-1	2.49405	96.6594	0.00961023
ROCK2	2.54257	12.6915	0.0214968
RORA	NA	13.4923	0.0117038
RP1	7.11379	33.1204	0.00653783
RPE	NA	23.4725	0.00735411
RPH3A	4.6191	18.0363	0.0208523
RPIA	NA	15.5197	0.0111568
RPL37A	12.2426	25.1001	0.00307754
RPL38	5.53646	15.0686	0.00841187
RPL39	NA	13.7866	0.00565908
RPRD1A	NA	14.7971	0.0116126
RPRD2	2.01845	17.5078	0.0103823
RPS27A	NA	23.3354	0.0103282
RPS6KA5	7.65302	39.3815	0.00524756
RPTOR	7.96506	22.9612	0.00927281
RRAS2	5.25638	53.1257	0.00848853
RRM1	6.61242	17.7967	0.00946729
RRP12	NA	16.4008	0.00631098
RRP15	NA	35.4768	0.00982048
RSL24D1	NA	18.1137	0.0108966
RSPH3	NA	13.8129	0.00158167
RSU1	NA	44.5702	0.00981235
RTKN2	NA	32.8906	0.00917022
RTL3	NA	35.0903	0.00894662
RTL9	3.5161	32.6335	0.0107165
RTP4	4.44124	21.8026	0.0100291
RTRAF	NA	21.6649	0.0112766
RWDD3	2.11873	15.3757	0.0108037
RXFP1	8.09825	23.3506	0.00836551
SAA1	2.23752	13.5631	0.00770847
SALL3	5.1449	15.9979	0.0100122
SAMD12	10.4657	44.0985	0.00732508
SAMD3	12.4623	55.1007	0.0102028
SAMD9	NA	44.8041	0.0152863
SAMD9L	2.58647	13.7135	0.0117107
SANBR	NA	15.7797	0.00412547
SBF1P1	NA	12.1624	0.0107919
SBSPON	NA	13.6951	0.0119376
SCHIP1	NA	38.4742	0.0100503
SCIN	5.45889	34.2424	0.018642
SCN11A	2.01984	25.1445	0.00344474
SCN9A	5.43397	11.7375	0.00623384
SCOC	13.3483	32.7899	0.00856589
SCP2	NA	16.5223	0.00761918
SCRN3	NA	10.6371	0.0011982
SDC2	4.29946	18.0393	0.00788281
SDC3	2.57743	16.3343	0.0112681
SDCCAG8	NA	12.1896	0.00850262
SDHAF4	2.04994	26.4338	0.00321927
SEC11C	2.06194	18.4048	0.0060326
SEC22A	2.31968	18.1496	0.00631104
SEC61A2	NA	18.8484	0.00182273
SEC61G	5.38225	55.354	0.00647481
SEL1L2	NA	14.0838	0.00905026
SEL1L3	2.4214	19.3001	0.0134368
SEM1	7.08032	32.6157	0.0117225
SEMA4D	14.1668	40.0415	0.00456208
SEMA4F	2.06194	18.2236	0.00420069
SEMA5B	7.32302	28.388	0.00397965
SEPSECS	NA	15.4391	0.018527
SEPTIN9	6.85662	23.0924	0.00810619
SERBP1	2.50862	12.7701	0.0143517
SERGEF	NA	20.2608	0.0084137
SERINC2	2.87681	12.4565	0.0133644
SERP2	NA	14.0765	0.00790496
SERPINA13P	3.09291	18.6811	0.00864024
SERPINA7	NA	30.65	0.00410898
SERPINE2	NA	50.9952	0.0066004
SERTAD2	2.87681	11.2999	0.00603188
SERTAD4	NA	17.0323	0.00893696
SETBP1	7.88386	50.0158	0.00765193
SETD3	11.1329	12.3797	0.0157827
SETD7	4.24132	18.5256	0.00624163
SETDB1	NA	23.0407	0.00944
SFI1	NA	12.2756	0.00259945
SFRP5	NA	10.4965	0.00998294
SGCG	2.57743	20.638	0.00818227
SGK3	NA	10.0017	0.00273558
SGO1-AS1	14.1164	15.1215	0.00922323
SGPL1	NA	25.1699	0.00980357
SH2B2	7.99113	11.9881	0.00883102
SH3BGRL2	NA	22.0262	0.00829143
SH3BP4	10.4125	30.0961	0.00878038
SH3BP5	5.23702	11.5976	0.00549711
SH3KBP1	7.78313	43.974	0.00879366
SH3RF2	NA	22.9075	0.00847639
SHB	NA	17.0147	0.017038
SHC3	4.99231	16.7189	0.00446478
SHISA2	NA	15.1597	0.00810469
SHISA3	4.88331	37.483	0.00856468
SHLD2	2.18611	16.8553	0.0125215
SHLD2P1	NA	22.7898	0.01559
SHPRH	2.49986	29.0715	0.00583622
SHTN1	NA	33.8358	0.0147035
SIDT1	3.93478	16.3087	0.00792547
SIPA1L1	NA	10.3278	0.00453092
SLA	2.23752	28.5716	0.00453965
SLAIN2	NA	38.8487	0.0138811
SLAMF1	NA	11.1276	0.0114216
SLAMF6	NA	25.4901	0.00505515
SLC12A8	NA	20.8569	0.0081503
SLC13A4	2.39593	13.0122	0.00293292
SLC16A12	NA	33.6561	0.00780918
SLC17A8	4.75988	20.9247	0.008075
SLC1A1	4.89488	22.75	0.00742837
SLC1A2	5.43397	19.1041	0.0074431
SLC20A2	4.6191	20.4277	0.00275925
SLC22A3	2.46319	30.1316	0.00935832
SLC24A3	NA	11.1989	0.00927976
SLC24A3-AS1	NA	14.8026	0.00704609
SLC24A4	8.27179	15.9776	0.00932684
SLC25A12	NA	11.5589	0.00516655
SLC25A21-AS1	2.73909	27.402	0.00612889
SLC25A36	NA	21.9945	0.00668383
SLC29A3	NA	43.0278	0.00512922
SLC2A1	2.55716	12.0934	0.00904148
SLC2A10	2.82743	22.5625	0.00669069
SLC30A10	2.43444	35.4738	0.0113702
SLC30A7	2.51817	21.7394	0.00497891
SLC34A2	NA	31.421	0.00571986
SLC35B3	12.0412	38.4574	0.00616148
SLC35B4	14.9202	37.0663	0.0095581
SLC35F3	4.97507	101.937	0.00963635
SLC35G1	2.57743	27.7269	0.0126268
SLC36A4	NA	21.3823	0.0125699
SLC38A1	2.57743	19.9995	0.0104659
SLC38A11	2.91754	41.6225	0.0099507
SLC38A6	2.64185	11.9754	0.00638438
SLC39A6	1.89595	13.4982	0.00264459
SLC41A2	4.79099	32.1486	0.00653692
SLC44A3	2.88905	42.4973	0.011034
SLC45A1	5.12107	17.0953	0.00510011
SLC49A4	NA	14.6349	0.0151419
SLC4A3	10.1131	22.9437	0.0104989
SLC5A1	NA	12.9339	0.0140514
SLC5A12	2.57743	45.654	0.0098185
SLC5A9	NA	13.0499	0.011985
SLC66A3	NA	32.2796	0.0104321
SLC7A1	4.76056	15.3661	0.0110301
SLC9A4	NA	12.337	0.0027644
SLC9A7	2.4214	11.1024	0.00781837
SLCO1A2	5.19774	22.0835	0.018849
SLCO3A1	NA	89.435	0.00970584
SLIT2-IT1	NA	32.0634	0.00712362
SLN	10.2194	33.2256	0.00988955
SMAD2	NA	19.6694	0.0118807
SMAD6	NA	33.0233	0.00759375
SMC3	NA	10.5208	0.00116949
SMC6	4.69945	25.2481	0.00505412
SMIM20	NA	36.7484	0.00977977
SMIM8	2.52779	20.7502	0.0109275
SMOC1	2.4214	10.8303	0.013263
SNAP91	18.0454	29.5355	0.00958764
SND1	2.73734	50.6306	0.00851949
SNHG5	5.43397	14.2807	0.00613285
SNORA14B	3.12287	40.6855	0.0111368
SNORA36C	7.62353	13.9466	0.00652293
SNORA37	NA	22.2936	0.0123781
SNORA70B	2.82507	10.5303	0.00562381
SNORD11	4.61193	20.4887	0.00349211
SNORD121A	3.17325	23.9217	0.00978792
SNORD56B	2.55716	21.0238	0.0073098
SNORD61	NA	14.6482	0.00416498
SNORD96B	NA	28.1225	0.00620938
SNX27	NA	12.1176	0.0169378
SNX29	NA	20.3635	0.00944678
SNX31	2.47113	16.5929	0.0109473
SNX4	1.94058	14.2748	0.00684075
SOCS2	NA	16.1895	0.00386516
SOD2	NA	38.7101	0.00873219
SOGA3	4.69293	35.2859	0.00472309
SOS1	2.2203	52.062	0.00678366
SOWAHB	16.6927	33.0295	0.00587758
SP140	NA	19.7455	0.00893913
SP5	NA	10.5903	0.00245422
SPACA1	7.78164	57.5262	0.00846995
SPACA3	5.53055	28.7394	0.0103393
SPAG4	NA	12.0224	0.00487663
SPAG9	5.11432	22.6487	0.00918082
SPANXC	2.23752	44.0102	0.00870133
SPARCL1	2.63251	27.2203	0.00633942
SPART	7.36953	15.1064	0.0137825
SPATA13	NA	19.2227	0.00512235
SPATA18	NA	49.4673	0.00719742
SPATA31C2	2.87681	20.6735	0.00470116
SPATA31D5P	2.55716	12.0373	0.00397884
SPATA41	7.24749	14.2042	0.0109206
SPATA6	NA	32.6589	0.0124404
SPATA7	9.43739	23.5713	0.00888967
SPATA8-AS1	NA	61.0654	0.00483359
SPECC1L	NA	22.9202	0.00250302
SPEF2	NA	83.9378	0.00634507
SPIC	3.36015	13.6064	0.00639658
SPINK2	NA	18.1269	0.00615215
SPIRE1	2.31968	22.3887	0.0100072
SPP1	NA	19.5112	0.00135084
SPPL3	2.50862	22.2692	0.00686453
SPRING1	NA	14.7996	0.00560227
SPTLC1	3.19645	11.6481	0.00693772
SPTLC3	NA	41.8216	0.00789907
SPTSSB	3.05468	15.6281	0.0112552
SRBD1	2.42582	18.8522	0.0195649
SRD5A3	NA	33.7058	0.0145557
SRGAP2	2.27982	36.1934	0.0112221
SRPX	2.06194	27.4138	0.00846718
SRSF5	NA	13.7173	0.00281573
SSPOP	NA	12.89	0.00114365
SSX2IP	6.98457	34.4323	0.0130416
ST18	2.4214	41.9371	0.00736745
ST3GAL5	4.83211	10.3828	0.00123488
ST3GAL6	2.55716	16.5063	0.00610687
ST6GAL1	7.29043	13.5904	0.00874679
ST7L	2.31968	10.7981	0.00859749
ST7-OT3	1.94058	23.8631	0.0133434
ST8SIA6	8.39785	28.7426	0.00624403
STAB2	5.00225	42.2379	0.00862268
STAC	23.8649	95.202	0.00670642
STAG1	10.1697	37.3412	0.00915137
STAMBPL1	3.19645	12.0891	0.00296601
STARD13	NA	30.8804	0.00245355
STAU2-AS1	2.23752	40.7377	0.00598838
STEAP1	NA	16.4691	0.00902618
STEAP1B	2.01984	24.4438	0.00484872
STEAP2	NA	27.016	0.00496239
STEAP3	2.70918	18.9667	0.00294499
STEAP4	10.2658	75.9068	0.00758809
STEEP1	NA	15.7351	0.0149477
STK17B	2.74921	31.0333	0.0178316
STK32A	NA	30.7655	0.00726281
STK32B	NA	21.6884	0.00598318
STK38L	2.69311	40.0355	0.00835747
STOX1	NA	14.9286	0.0100637
STRN	5.28124	32.7441	0.00847231
STUM	NA	11.2419	0.0182298
STX18-AS1	3.03228	10.0829	0.00439638
STYK1	2.72408	26.0908	0.0032975
SUB1	2.18539	11.3821	0.00907114
SUGT1P4-STRA6LP	NA	15.5033	0.0139193
SULT1C3	12.0717	41.6537	0.00485766
SUPT20HL2	2.87681	14.169	0.00706569
SUSD1	5.13459	22.9984	0.0053886
SUSD4	NA	12.1838	0.00514873
SV2B	NA	39.6362	0.00601179
SWAP70	NA	23.229	0.0130099
SYCP2L	7.68281	16.2533	0.00664941
SYK	8.35807	14.1549	0.0090283
SYN3	NA	61.7542	0.00836676
SYNPR	NA	33.2815	0.00861322
SYT16	NA	12.2668	0.0169126
SYT9	NA	58.5582	0.00717356
TACC1	7.35184	10.0115	0.00535571
TACC2	NA	12.8814	0.00312767
TAF2	5.13495	30.9605	0.00632644
TAF3	NA	40.4989	0.00871921
TAF4B	2.92102	36.5686	0.0108159
TAGAP	NA	23.9499	0.00883028
TAPT1	NA	14.0757	0.0129109
TAPT1-AS1	NA	29.1521	0.00439338
TARBP1	NA	17.1722	0.0182672
TARS2	NA	10.329	0.0108095
TASL	4.89665	15.1756	0.00290357
TASOR	10.6765	15.6708	0.00888202
TASOR2	2.49149	10.1842	0.0134798
TBC1D1	NA	98.6499	0.0122701
TBC1D12	NA	12.7601	0.00206512
TBC1D14	2.55716	18.3723	0.014147
TBC1D19	NA	81.406	0.00789866
TBC1D2B	NA	11.493	0.00848434
TBL1X	2.22885	28.4864	0.0080854
TBX18	31.3397	72.4947	0.0132877
TBX2	2.4214	12.4726	0.00918423
TBXAS1	2.91754	23.233	0.010434
TBXT	8.32582	33.1953	0.00890548
TCAF2	NA	24.854	0.0137562
TCOF1	NA	12.1005	0.00434927
TDO2	2.04994	16.3173	0.00176863
TDRD7	NA	14.3108	0.00687103
TEAD1	2.67029	69.8557	0.010435
TEC	NA	20.2757	0.010278
TECTB	NA	16.3645	0.0063548
TEK	5.02036	37.0394	0.0120364
TENT4A	2.87681	12.2758	0.00837558
TERC	NA	10.2317	0.00888898
TET1	NA	18.8103	0.00861413
TEX46	2.83749	14.4591	0.00496514
TFAP2B	2.55716	92.4118	0.00609738
TFAP2E	5.24769	11.1784	0.00807886
TFB1M	12.3198	24.046	0.0119178
TFG	2.51817	14.6664	0.00908302
TFPI2	5.5456	48.3071	0.00630529
TG	NA	41.9083	0.0136642
TGFA	2.31968	19.6551	0.00730826
TGM3	NA	17.8563	0.00278939
THAP12	NA	28.1581	0.0109002
THBS1	NA	34.3544	0.00626146
THEG5	NA	32.0291	0.00938388
THOC1	NA	21.301	0.0118392
THOC5	NA	10.1876	0.0112442
THUMPD2	NA	16.2382	0.00801125
TIMM23	NA	29.2603	0.0031617
TIMP3	NA	28.1463	0.00825034
TJP1	NA	13.7927	0.00640306
TJP2	5.44815	33.4535	0.00456172
TLK2	NA	15.6957	0.0113382
TLR2	10.9474	35.9026	0.00512044
TLX1NB	2.23752	11.3212	0.0088767
TM4SF18	2.65416	24.2453	0.00893313
TM6SF1	NA	12.8665	0.0136649
TM7SF3	NA	15.4488	0.0110044
TMCC1	2.55716	12.6986	0.00342374
TMCC3	5.44782	35.099	0.00406289
TMCO1	5.31628	42.6459	0.0109359
TMEM125	4.94519	10.3974	0.0186751
TMEM132D	2.83517	10.8316	0.00755573
TMEM132E-DT	NA	12.86	0.0104728
TMEM140	2.15381	16.1016	0.00178053
TMEM150C	10.7124	11.5777	0.00804927
TMEM178A	NA	34.0344	0.00960683
TMEM18	2.83294	45.7249	0.00608736
TMEM192	10.5637	31.6193	0.00913378
TMEM196	5.11433	34.4496	0.00444277
TMEM200C	NA	13.4659	0.00150395
TMEM212	5.6159	32.4355	0.00461509
TMEM229B	NA	22.1119	0.00314158
TMEM236	NA	70.3738	0.00873722
TMEM244	9.74707	11.8115	0.00695593
TMEM245	NA	14.1516	0.0102398
TMEM252	2.19504	38.4153	0.00824743
TMEM26	NA	55.2951	0.0109229
TMEM266	2.75908	49.044	0.00588498
TMEM30CP	NA	24.3918	0.0133433
TMEM64	2.4214	24.3895	0.00425098
TMEM92	2.20396	14.8905	0.00568511
TMLHE	9.31811	37.5816	0.00666991
TMPRSS11D	5.13459	14.3793	0.0171109
TMPRSS2	NA	18.9663	0.00614644
TMX3	5.9255	55.578	0.00682275
TMX4	2.12259	17.763	0.00966012
TNFRSF11A	NA	11.6491	0.012139
TNFRSF11B	NA	40.2483	0.00647074
TNFSF4	7.80904	48.1798	0.00929439
TNKS2	2.57743	19.1038	0.00552891
TOMM20L	2.06194	25.8766	0.00594042
TOP1	NA	15.5337	0.00463121
TOP3B	NA	19.244	0.00432985
TOPAZ1	4.96532	25.1701	0.0124835
TOR1AIP2	NA	10.466	0.0140014
TPBGL	NA	14.8828	0.0122752
TPD52L3	4.688	26.3969	0.00349909
TRAF1	4.79468	19.702	0.00866016
TRAF6	2.91754	13.215	0.0053664
TRAM2	NA	15.5973	0.00747556
TRAPPC9	7.79593	35.318	0.00925161
TRDMT1	NA	11.5666	0.00128335
TRHDE	16.118	40.9064	0.00869289
TRIB1	2.23752	74.0116	0.00625566
TRIB2	2.55716	69.1445	0.00733545
TRIM16	2.72408	12.3093	0.00220069
TRIM37	12.1034	31.6603	0.00666952
TRIM42	5.43397	60.8669	0.00826992
TRIM49	NA	16.689	0.00590658
TRIM49D2	2.8842	25.7585	0.00734303
TRIM53AP	NA	30.0587	0.00945698
TRIM55	NA	15.9651	0.00849321
TRIM60	NA	19.508	0.00503981
TRIM64B	NA	13.6513	0.0071173
TRIO	NA	82.8298	0.00661821
TRIOBP	NA	18.4507	0.00649917
TRIP12	NA	18.4813	0.0149854
TRIQK	4.97856	21.7106	0.0129315
TRMT1L	5.83694	22.5142	0.00137578
TRMT5	4.76502	25.8934	0.0162289
TRPA1	2.01984	20.572	0.00942568
TRPC4	16.4581	27.039	0.0100822
TRPV3	NA	11.2066	0.00682943
TSG101	2.4214	10.9086	0.0140139
TSGA10	NA	18.0148	0.00502849
TSKU	5.56784	20.3326	0.00406804
TSPYL6	2.87681	31.2501	0.00708892
TSTD2	9.95095	17.23	0.012778
TTBK2	NA	10.0343	0.00307426
TTC14	8.0733	39.2354	0.00872679
TTC39C	NA	27.3231	0.00578953
TTC7A	1.98737	32.6225	0.00892851
TTLL5	6.76749	17.9617	0.00246486
TUBA3E	3.19645	13.3968	0.00981432
TULP4	6.21725	14.2697	0.0158338
TWSG1	NA	14.5815	0.00728506
TXK	2.31968	45.8882	0.00838731
UAP1	2.69311	27.3861	0.00422062
UBAP1	2.54726	23.0071	0.012442
UBAP2	8.17314	23.3389	0.013534
UBE2H	NA	13.0608	0.0164456
UBE2W	NA	14.343	0.00619332
UBN2	2.1399	12.5408	0.0120707
UBR4	2.01984	28.5706	0.0105007
UBXN8	NA	10.9844	0.00137399
UFM1	2.85467	23.7593	0.0050276
UGP2	7.48203	30.5699	0.0120565
ULK2	2.71908	10.628	0.0170629
UNC5B	2.46403	38.2571	0.00850941
UNC5C	17.9553	49.1012	0.00807826
UNC5CL	NA	11.5668	0.00832183
UPRT	NA	30.378	0.0106468
UQCRFS1	NA	15.9055	0.00977189
URI1	2.92501	23.6741	0.00699516
USP32	4.88061	28.2253	0.00906606
USP33	NA	21.2751	0.00547242
USP40	5.37824	11.2886	0.00683684
USP45	5.72057	18.3591	0.00258311
USP47	13.5111	55.6862	0.00765079
USP49	2.4214	16.6389	0.00108905
UTP14A	2.83294	16.551	0.00826866
UXS1	NA	23.1905	0.00799409
VAMP4	8.7826	18.4684	0.00989515
VASH2	2.5735	13.5516	0.0154181
VCL	NA	14.0863	0.0106299
VEGFD	NA	16.4106	0.0044777
VIM	NA	12.4505	0.00304529
VNN1	2.19077	12.6851	0.0065755
VPS13D	5.11432	33.3983	0.00981182
VPS50	3.19645	17.6378	0.00921145
VRTN	NA	16.2966	0.0116007
VSNL1	4.75798	34.1075	0.00650041
VSTM4	NA	14.3671	0.00317103
VSTM5	2.22959	25.9317	0.00751284
VTA1	7.18011	27.8538	0.00875304
VWA3B	5.32563	20.5217	0.0103051
WAPL	NA	42.413	0.0111782
WASHC3	NA	15.6443	0.0101633
WDFY4	2.89954	38.7785	0.00921312
WDR11	NA	17.0479	0.0129703
WDR19	2.51677	45.0466	0.00597826
WDR48	8.35649	15.7774	0.00833368
WDR64	NA	26.6203	0.0103097
WDR7	2.51817	17.8759	0.00984462
WDR72	NA	22.6509	0.00577007
WEE1	2.83517	19.5927	0.00862471
WIF1	4.92675	21.0234	0.00673478
WNK2	NA	22.4424	0.0141902
WNT11	2.36481	23.2057	0.0114955
WNT2	5.07585	27.2142	0.0109837
WNT2B	NA	11.9016	0.00453691
WNT3	2.57743	12.3805	0.0191765
WNT8B	NA	10.9977	0.0110743
WSCD1	NA	13.619	0.00767369
WSCD2	3.10758	10.8371	0.0114922
WWTR1	8.1819	25.8038	0.0128802
XDH	2.55716	15.8197	0.00890935
XKR9	10.6987	89.7363	0.00756198
XPNPEP2	NA	20.354	0.00868628
XPO4	2.87681	11.6665	0.00241222
XRN1	NA	40.3273	0.00607392
XRRA1	NA	16.3716	0.0123636
YAP1	10.7207	57.3211	0.00770487
YEATS2	8.87619	13.2647	0.00960122
YEATS4	NA	16.8694	0.00619219
YPEL1	NA	21.5828	0.00642329
ZBED5-AS1	3.32943	35.7431	0.0057113
ZBTB2	NA	18.3606	0.00671056
ZBTB7C	2.87681	23.4647	0.0124815
ZC3H12C	5.24225	24.1906	0.00648886
ZC3H13	NA	13.2951	0.00207168
ZCCHC13	2.58675	10.4145	0.0129457
ZCCHC4	NA	11.9869	0.00341579
ZCWPW2	2.92501	38.0035	0.00864515
ZDHHC14	4.46979	41.2107	0.0168
ZDHHC23	NA	10.3364	0.015736
ZFAND6	3.51001	21.6042	0.00532893
ZFR	2.47113	26.4928	0.00683442
ZFYVE9	5.68355	18.7459	0.00947316
ZHX1	NA	13.6634	0.00350373
ZMAT1	4.89331	24.5521	0.0108231
ZMYM4	13.2581	20.3827	0.0082206
ZNF131	NA	11.4551	0.00754324
ZNF169	8.15534	15.9694	0.00484188
ZNF182	9.10001	12.0556	0.0048093
ZNF215	5.06293	17.1955	0.00728185
ZNF280B	NA	11.8269	0.00713036
ZNF280D	NA	47.8319	0.0106782
ZNF281	NA	32.091	0.00586399
ZNF292	NA	24.1514	0.00895837
ZNF32	NA	11.9914	0.0065172
ZNF337	NA	18.8274	0.0147681
ZNF354C	8.19676	22.2433	0.00850462
ZNF396	1.90849	10.8058	0.0221908
ZNF438	4.92969	81.9552	0.00727377
ZNF451	2.38484	21.3573	0.00585569
ZNF518B	2.55716	28.9824	0.00473352
ZNF532	2.87681	25.2796	0.00672861
ZNF536	NA	31.8761	0.00614977
ZNF596	3.09291	16.247	0.00435482
ZNF622	7.44688	25.5224	0.00224817
ZNF638	4.99231	14.7341	0.00853427
ZNF697	NA	20.8647	0.0117418
ZNF706	23.9301	67.9062	0.00350105
ZNF767P	9.56745	11.3395	0.00711384
ZNF782	2.4804	15.0531	0.00480346
ZNF800	NA	48.6482	0.0075215
ZNF860	2.71908	18.1093	0.00291682
ZZZ3	14.674	77.8176	0.0073908
