# Supplementary material for: UBR5 promotes antiviral immunity by disengaging the transcriptional brake on RIG-I like receptors
Source: Nat Commun. 2024 Jan 26;15:780. doi: 10.1038/s41467-024-45141-1 (PMC10817939; doi:10.1038/s41467-024-45141-1)
Supplement: Supplementary file 12 — Supplementary Data 9 [file 41467_2024_45141_MOESM12_ESM.xlsx]

## Sheet: DEGs in untreated UBR5KO
Supplementary Data 9-1
Downregulated DEGs in comparison of UBR5-/- VS WT untreated cells by RNA-seq								the Wald test was used to generate log2FC and p-values adjusted with the Benjamini-Hochberg.
	symbol	log2FoldChange	pvalue	padj
ENSG00000197172	MAGEA6	-11.4447	3.06522e-22	3.23768e-21
ENSG00000221867	MAGEA3	-10.6901	1.22309e-25	1.5348e-24
ENSG00000060718	COL11A1	-10.2425	4.75061e-18	4.17219e-17
ENSG00000213401	MAGEA12	-9.66182	3.61654e-16	2.86196e-15
ENSG00000198681	MAGEA1	-8.97632	4.49807e-14	3.14778e-13
ENSG00000099399	MAGEB2	-8.26386	6.16447e-23	6.74749e-22
ENSG00000268916	CSAG3	-8.22606	6.54341e-12	4.01795e-11
ENSG00000011677	GABRA3	-7.82958	8.13288e-11	4.61719e-10
ENSG00000198930	CSAG1	-7.3644	1.39147e-09	7.21495e-09
ENSG00000170627	GTSF1	-7.19218	3.73394e-09	1.86879e-08
ENSG00000213967	ZNF726	-7.16872	4.25938e-09	2.1234e-08
ENSG00000166961	MS4A15	-7.09741	6.32066e-09	3.11028e-08
ENSG00000268902	CSAG2	-6.67423	7.42521e-08	3.33239e-07
ENSG00000229676	ZNF492	-6.67413	7.12249e-08	3.20186e-07
ENSG00000166183	ASPG	-6.57231	1.27786e-07	5.62395e-07
ENSG00000181007	ZFP82	-6.57196	1.40374e-07	6.1591e-07
ENSG00000183783	KCTD8	-6.38468	3.57218e-07	1.51087e-06
ENSG00000009694	TENM1	-6.28296	2.58316e-41	5.86604e-40
ENSG00000236081	ELFN1-AS1	-6.21489	9.24654e-07	3.7784e-06
ENSG00000048540	LMO3	-6.21469	8.99757e-07	3.68154e-06
ENSG00000154645	CHODL	-6.169	1.14441e-06	4.62996e-06
ENSG00000154654	NCAM2	-6.1216	1.62585e-06	6.48777e-06
ENSG00000239713	APOBEC3G	-5.9807	1.10085e-06	4.46376e-06
ENSG00000268606	MAGEA2	-5.79947	8.63822e-06	3.19437e-05
ENSG00000145526	CDH18	-5.73841	1.13763e-05	4.15489e-05
ENSG00000164796	CSMD3	-5.73837	1.1378e-05	4.15489e-05
ENSG00000183837	PNMA3	-5.72322	2.02404e-27	2.74913e-26
ENSG00000179455	MKRN3	-5.71451	6.19389e-08	2.7984e-07
ENSG00000186340	THBS2	-5.67918	8.0764e-08	3.61039e-07
ENSG00000148288	GBGT1	-5.67381	1.6338e-05	5.87961e-05
ENSG00000113296	THBS4	-5.6456	5.63325e-06	2.1224e-05
ENSG00000250821	EXOC1L	-5.60752	2.37116e-05	8.36862e-05
ENSG00000230426	LINC01036	-5.46562	2.68719e-07	1.14825e-06
ENSG00000251381	LINC00958	-5.46256	1.27465e-05	4.63344e-05
ENSG00000165591	FAAH2	-5.42299	3.49477e-07	1.4787e-06
ENSG00000197937	ZNF347	-5.30162	0.000112901	0.000367531
ENSG00000278318	ZNF229	-5.25301	3.18406e-05	0.000110783
ENSG00000155495	MAGEC1	-5.21491	0.000159885	0.000510857
ENSG00000101282	RSPO4	-5.21454	0.000162731	0.000519104
ENSG00000225546	LINC02476	-5.21395	0.000189507	0.000598682
ENSG00000179083	FAM133A	-5.18982	6.71487e-12	4.1209e-11
ENSG00000233215	LINC01687	-5.16019	5.05269e-05	0.000171758
ENSG00000258636	LOC124907392	-5.12139	0.000249952	0.000776462
ENSG00000136167	LCP1	-5.09057	3.91612e-107	3.46609e-105
ENSG00000182492	BGN	-5.02219	0.000536078	0.00159289
ENSG00000165379	LRFN5	-4.98163	1.62444e-08	7.71697e-08
ENSG00000259790	ANP32BP1	-4.91565	0.000682897	0.00199646
ENSG00000197134	ZNF257	-4.91565	0.000682897	0.00199646
ENSG00000138379	MSTN	-4.91517	0.000684284	0.0019997
ENSG00000151632	AKR1C2	-4.79949	0.00118012	0.00332106
ENSG00000278530	CHMP1B2P	-4.79913	0.00122868	0.00344561
ENSG00000188856	RPSAP47	-4.74904	1.3865e-05	5.02397e-05
ENSG00000187550	SBK2	-4.6741	0.00214973	0.00580029
ENSG00000130844	ZNF331	-4.60495	3.40936e-15	2.54858e-14
ENSG00000136383	ALPK3	-4.46643	3.10842e-43	7.46712e-42
ENSG00000006757	PNPLA4	-4.43974	1.31926e-33	2.32388e-32
ENSG00000245685	FRG1-DT	-4.16013	0.00271308	0.00719005
ENSG00000144488	ESPNL	-4.0351	1.37258e-50	4.11126e-49
ENSG00000170396	ZNF804A	-4.02627	7.38793e-27	9.81241e-26
ENSG00000115297	TLX2	-3.95265	3.91416e-16	3.09068e-15
ENSG00000279170	TSTD3	-3.83796	0.00913445	0.0219089
ENSG00000002746	HECW1	-3.81671	0.00108387	0.00306941
ENSG00000149575	SCN2B	-3.70565	7.28528e-20	6.93707e-19
ENSG00000159915	ZNF233	-3.67893	5.11294e-07	2.13742e-06
ENSG00000138792	ENPEP	-3.63083	8.70731e-61	3.40658e-59
ENSG00000150636	CCDC102B	-3.6052	1.51836e-05	5.48244e-05
ENSG00000219755	RPS3P5	-3.57574	0.020328	0.0448971
ENSG00000188511	MIR3667HG	-3.56632	1.7281e-05	6.19523e-05
ENSG00000155011	DKK2	-3.52693	0.00319818	0.00836273
ENSG00000188404	SELL	-3.52673	0.00332893	0.00868676
ENSG00000114200	BCHE	-3.51681	1.23925e-17	1.06838e-16
ENSG00000084453	SLCO1A2	-3.50668	2.89051e-09	1.46191e-08
ENSG00000160539	PLPP7	-3.50445	6.53568e-37	1.31542e-35
ENSG00000204710	SPDYC	-3.4616	3.76122e-06	1.44097e-05
ENSG00000149573	MPZL2	-3.46142	3.44461e-06	1.32452e-05
ENSG00000259516	ANP32AP1	-3.44447	0.00446026	0.0113764
ENSG00000205336	ADGRG1	-3.44436	0.00436801	0.0111635
ENSG00000185215	TNFAIP2	-3.41612	1.47341e-12	9.39746e-12
ENSG00000162755	KLHDC9	-3.40115	5.6344e-05	0.000190275
ENSG00000183876	ARSI	-3.35728	0.00735005	0.0179398
ENSG00000168542	COL3A1	-3.2831	4.76893e-14	3.33192e-13
ENSG00000123572	NRK	-3.28297	1.47855e-05	5.34494e-05
ENSG00000198482	ZNF808	-3.23151	3.32409e-06	1.281e-05
ENSG00000095261	PSMD5	-3.19197	2.29106e-30	3.53665e-29
ENSG00000204802	FAM88C	-3.16448	0.0119058	0.0278325
ENSG00000166206	GABRB3	-3.16441	0.0119082	0.0278351
ENSG00000131080	EDA2R	-3.16426	1.06358e-20	1.04929e-19
ENSG00000176046	NUPR1	-3.16423	0.00172292	0.00471944
ENSG00000162782	TDRD5	-3.11162	0.000356671	0.00108611
ENSG00000176746	MAGEB6	-3.09401	0.00235595	0.00631789
ENSG00000115085	ZAP70	-3.05787	0.0167778	0.0377863
ENSG00000281103	TRG-AS1	-2.94172	0.000191888	0.000605851
ENSG00000183977	PP2D1	-2.94161	0.0259475	0.0555253
ENSG00000119121	TRPM6	-2.91346	8.69947e-33	1.48399e-31
ENSG00000100427	MLC1	-2.91141	2.54227e-06	9.93179e-06
ENSG00000128242	GAL3ST1	-2.89779	6.84754e-08	3.08018e-07
ENSG00000181408	UTS2R	-2.87416	1.05125e-42	2.49482e-41
ENSG00000156966	B3GNT7	-2.85981	0.00010599	0.000346341
ENSG00000267454	ZNF582-DT	-2.84224	0.000364137	0.00110588
ENSG00000188897	LOC400499	-2.83674	2.61851e-12	1.64963e-11
ENSG00000147246	HTR2C	-2.82335	2.91521e-12	1.83121e-11
ENSG00000084636	COL16A1	-2.81642	0.0353771	0.0730686
ENSG00000275708	MIR3648-1	-2.77222	0.00935201	0.0223711
ENSG00000136531	SCN2A	-2.77201	1.1588e-09	6.03749e-09
ENSG00000219023	RPS15AP19	-2.77128	0.00993986	0.0236593
ENSG00000018869	ZNF582	-2.76732	7.79101e-12	4.75699e-11
ENSG00000197921	HES5	-2.74922	0.00245986	0.00657708
ENSG00000226476	LINC01748	-2.67914	0.00393849	0.0101402
ENSG00000040731	CDH10	-2.67903	0.00371473	0.00959941
ENSG00000237310	LINC03011	-2.67894	2.42123e-05	8.54254e-05
ENSG00000152208	GRID2	-2.67851	0.0149866	0.034162
ENSG00000126950	TMEM35A	-2.63489	5.27115e-11	3.0413e-10
ENSG00000139329	LUM	-2.62019	0.00147847	0.00409399
ENSG00000267281	ATF7-NPFF	-2.60462	0.00504528	0.0127496
ENSG00000021826	CPS1	-2.58338	1.92568e-94	1.40497e-92
ENSG00000112530	PACRG	-2.57958	0.000840663	0.00242422
ENSG00000280987	MATR3	-2.54941	0.000279668	0.000862322
ENSG00000179673	RPRML	-2.50668	4.67276e-08	2.13663e-07
ENSG00000153253	SCN3A	-2.4732	0.0279847	0.0593672
ENSG00000260238	PMF1-BGLAP	-2.47227	0.0275321	0.0585392
ENSG00000167766	ZNF83	-2.46735	2.48177e-10	1.35481e-09
ENSG00000162733	DDR2	-2.43097	2.33806e-60	8.96851e-59
ENSG00000184584	STING1	-2.42309	1.61686e-07	7.0655e-07
ENSG00000151012	SLC7A11	-2.4165	4.45461e-41	1.00419e-39
ENSG00000159899	NPR2	-2.41599	0.0017749	0.00484953
ENSG00000171243	SOSTDC1	-2.40128	1.91342e-07	8.2943e-07
ENSG00000249550	LINC01234	-2.39262	7.11364e-09	3.48596e-08
ENSG00000203930	LINC00632	-2.37146	7.53864e-37	1.51305e-35
ENSG00000140015	KCNH5	-2.35745	0.0413378	0.0837144
ENSG00000111405	ENDOU	-2.35736	0.0440938	0.0884991
ENSG00000225087	LOC105378798	-2.35714	0.0154337	0.0350589
ENSG00000170190	SLC16A5	-2.35707	1.10535e-05	4.04321e-05
ENSG00000251429	AIDAP2	-2.35699	0.0150781	0.034327
ENSG00000112761	CCN6	-2.35687	0.000966117	0.002758
ENSG00000231871	IPO9-AS1	-2.35665	0.0430957	0.0867479
ENSG00000036448	MYOM2	-2.34335	2.82586e-20	2.7465e-19
ENSG00000284948	LOC254896	-2.2831	0.00806391	0.0195382
ENSG00000124159	MATN4	-2.26408	0.0209831	0.0461787
ENSG00000145476	CYP4V2	-2.23999	7.46993e-33	1.27728e-31
ENSG00000172020	GAP43	-2.22369	5.04149e-12	3.11215e-11
ENSG00000184100	BRD7P2	-2.21096	2.73154e-05	9.58265e-05
ENSG00000110092	CCND1	-2.19008	8.59342e-133	1.09813e-130
ENSG00000129990	SYT5	-2.19006	3.98529e-06	1.52303e-05
ENSG00000125148	MT2A	-2.18295	3.80995e-24	4.4596e-23
ENSG00000198934	MAGEE1	-2.18259	4.74871e-28	6.62488e-27
ENSG00000251400	ALDH7A1P1	-2.16499	0.034941	0.0722853
ENSG00000260034	LCMT1-AS2	-2.16403	0.031394	0.0656236
ENSG00000162670	BRINP3	-2.14245	5.86062e-23	6.42467e-22
ENSG00000123453	SARDH	-2.13467	4.27112e-09	2.12827e-08
ENSG00000156096	UGT2B4	-2.12293	0.0172102	0.0386674
ENSG00000182459	TEX19	-2.12235	0.00070602	0.00205654
ENSG00000181019	NQO1	-2.11557	2.39477e-21	2.42919e-20
ENSG00000249421	ADAMTS19-AS1	-2.11222	0.00236721	0.00634585
ENSG00000148344	PTGES	-2.11187	2.81139e-12	1.76805e-11
ENSG00000164308	ERAP2	-2.08956	1.95948e-10	1.07814e-09
ENSG00000180730	SHISA2	-2.08788	8.46088e-81	4.88559e-79
ENSG00000100053	CRYBB3	-2.07283	0.00565509	0.0141498
ENSG00000261777	DDX19A-DT	-2.06951	6.27756e-06	2.35406e-05
ENSG00000119715	ESRRB	-2.06321	7.52624e-21	7.48672e-20
ENSG00000228887	EEF1DP1	-2.05773	0.0440934	0.0884991
ENSG00000277400	MAFIP	-2.05754	0.00325868	0.00851474
ENSG00000103257	SLC7A5	-2.05556	0	0
ENSG00000276966	H4C5	-2.04143	8.04145e-05	0.000266314
ENSG00000173261	PLAC8L1	-2.03533	0.0241042	0.0520866
ENSG00000227477	STK4-DT	-2.03529	0.026466	0.0564925
ENSG00000262454	MIR193BHG	-2.01424	0.000191444	0.000604535
ENSG00000102032	RENBP	-2.01345	1.13568e-15	8.70961e-15
ENSG00000185904	LINC00839	-2.0125	5.74597e-11	3.30819e-10
ENSG00000178567	EPM2AIP1	-2.00904	0.00830883	0.020078
ENSG00000157315	TMED6	-2.00888	0.0077538	0.0188359
ENSG00000198346	ZNF813	-1.97844	2.15266e-07	9.29219e-07
ENSG00000028137	TNFRSF1B	-1.94253	0.0359848	0.0742313
ENSG00000188921	HACD4	-1.94235	0.0370645	0.0761002
ENSG00000168062	BATF2	-1.94224	0.0119473	0.0279207
ENSG00000197124	ZNF682	-1.94218	0.0360955	0.0744313
ENSG00000144045	DQX1	-1.94196	0.00119587	0.00336276
ENSG00000221923	ZNF880	-1.94176	0.000382853	0.00115897
ENSG00000236699	ARHGEF38	-1.94164	0.0348364	0.0720826
ENSG00000180245	RRH	-1.94158	0.0118965	0.027814
ENSG00000198440	ZNF583	-1.91255	1.7569e-08	8.32426e-08
ENSG00000171811	CFAP46	-1.9069	0.000341592	0.00104357
ENSG00000187193	MT1X	-1.90066	1.47933e-10	8.23607e-10
ENSG00000196511	TPK1	-1.88758	5.49484e-05	0.000185852
ENSG00000186310	NAP1L3	-1.88747	4.00902e-45	1.02218e-43
ENSG00000137133	HINT2	-1.88012	0.00906705	0.0217569
ENSG00000104804	TULP2	-1.87587	0.000381131	0.0011541
ENSG00000228824	MIR4500HG	-1.87151	0.01496	0.0341194
ENSG00000135253	KCP	-1.85944	2.58252e-07	1.10549e-06
ENSG00000174599	TRAM1L1	-1.857	2.29561e-08	1.07727e-07
ENSG00000174672	BRSK2	-1.85684	3.81707e-76	1.99115e-74
ENSG00000106278	PTPRZ1	-1.85184	1.29437e-05	4.70275e-05
ENSG00000169583	CLIC3	-1.84232	0.0491666	0.0973512
ENSG00000222038	POTEJ	-1.83076	0.00690481	0.0169469
ENSG00000213468	FIRRE	-1.81856	3.75918e-24	4.40256e-23
ENSG00000259362	LOC101929457	-1.81676	0.0129099	0.0298854
ENSG00000183580	FBXL7	-1.81261	9.24977e-08	4.12042e-07
ENSG00000108176	DNAJC12	-1.80874	4.13922e-42	9.63262e-41
ENSG00000135409	AMHR2	-1.79758	3.55525e-05	0.000122925
ENSG00000269825	LOC122539214	-1.79682	0.025748	0.0551532
ENSG00000183298	RPSAP19	-1.79	0.00531826	0.0133706
ENSG00000163421	PROK2	-1.78759	1.70152e-05	6.10603e-05
ENSG00000249069	LINC01033	-1.78584	0.0014313	0.00397101
ENSG00000176907	TCIM	-1.77195	0.0386254	0.0788947
ENSG00000242220	TCP10L	-1.77148	0.0105506	0.0249699
ENSG00000113140	SPARC	-1.77064	3.44837e-220	1.04889e-217
ENSG00000238062	SPATA3-AS1	-1.76569	1.92945e-06	7.62739e-06
ENSG00000117477	CCDC181	-1.75683	1.07975e-34	2.00673e-33
ENSG00000124143	ARHGAP40	-1.75556	0.00413128	0.0105961
ENSG00000185507	IRF7	-1.75283	0.000144501	0.000464312
ENSG00000115267	IFIH1	-1.74956	1.11691e-06	4.52378e-06
ENSG00000173809	TDRD12	-1.74914	0.0175974	0.0394717
ENSG00000230629	RPS23P8	-1.73552	0.000134117	0.000432363
ENSG00000196502	SULT1A1	-1.73063	1.30451e-23	1.48509e-22
ENSG00000188785	ZNF548	-1.7241	1.238e-15	9.47409e-15
ENSG00000135926	TMBIM1	-1.72356	1.2446e-43	3.03026e-42
ENSG00000154188	ANGPT1	-1.71035	0.0136649	0.0314444
ENSG00000224204	PHEX-AS1	-1.7049	0.00658628	0.0162427
ENSG00000188729	OSTN	-1.69939	9.22156e-06	3.40251e-05
ENSG00000285825	CCDC15-DT	-1.69571	0.000567426	0.00168003
ENSG00000267260	LOC728485	-1.67905	5.65545e-05	0.000190836
ENSG00000131848	ZSCAN5A	-1.67889	1.05871e-09	5.52938e-09
ENSG00000099365	STX1B	-1.6595	0.00175878	0.00481036
ENSG00000178773	CPNE7	-1.64839	8.97728e-17	7.33813e-16
ENSG00000237437	ASS1P12	-1.64236	0.00153363	0.00423696
ENSG00000101160	CTSZ	-1.64106	0.000144701	0.000464884
ENSG00000196951	SCOC-AS1	-1.63694	0.0425954	0.0858828
ENSG00000007264	MATK	-1.6324	4.02294e-47	1.08599e-45
ENSG00000145723	GIN1	-1.62565	6.23122e-16	4.86512e-15
ENSG00000270006	C16orf95-DT	-1.62021	0.0163251	0.0368668
ENSG00000225159	NPM1P39	-1.61679	9.86485e-07	4.02116e-06
ENSG00000176593	ZNF606-AS1	-1.60852	0.000429814	0.00129261
ENSG00000261373	VPS9D1-AS1	-1.59825	3.62366e-76	1.89483e-74
ENSG00000163584	RPL22L1	-1.59142	7.08221e-38	1.47348e-36
ENSG00000132603	NIP7	-1.58855	2.82618e-127	3.35352e-125
ENSG00000141294	LRRC46	-1.58839	0.000238729	0.000743631
ENSG00000183775	KCTD16	-1.57937	0.008816	0.0212111
ENSG00000167232	ZNF91	-1.5736	5.27185e-29	7.67189e-28
ENSG00000239697	TNFSF12	-1.56628	0.00260259	0.006921
ENSG00000170961	HAS2	-1.56224	6.66437e-06	2.49305e-05
ENSG00000105750	ZNF85	-1.55455	4.53574e-13	2.99736e-12
ENSG00000229994	RPL5P4	-1.54973	0.00549293	0.0137744
ENSG00000072274	TFRC	-1.53604	0	0
ENSG00000198538	ZNF28	-1.52884	3.53888e-22	3.7299e-21
ENSG00000159176	CSRP1	-1.52684	0.00107615	0.00304872
ENSG00000178715	RPS16P1	-1.52645	0.046757	0.0932808
ENSG00000152433	ZNF547	-1.52058	0.000295471	0.000909621
ENSG00000169288	MRPL1	-1.51614	1.39247e-77	7.65184e-76
ENSG00000155666	KDM8	-1.51443	1.98021e-16	1.59036e-15
ENSG00000129993	CBFA2T3	-1.50898	0.0377368	0.0773358
ENSG00000119684	MLH3	-1.5052	1.15463e-05	4.21275e-05
ENSG00000172927	MYEOV	-1.49469	0.0269209	0.0573866
ENSG00000264278	ZNF236-DT	-1.49449	0.0276916	0.058832
ENSG00000232677	LINC00665	-1.49211	3.18724e-33	5.542e-32
ENSG00000259129	LINC00648	-1.48676	3.65146e-11	2.13242e-10
ENSG00000132570	PCBD2	-1.48335	1.82967e-09	9.39234e-09
ENSG00000046774	MAGEC2	-1.48235	0.0224175	0.0490157
ENSG00000278771	RN7SL3	-1.4723	7.89071e-08	3.52957e-07
ENSG00000169169	CPT1C	-1.46566	1.59537e-17	1.36884e-16
ENSG00000205359	SLCO6A1	-1.46413	0.0136485	0.0314202
ENSG00000268001	CARD8-AS1	-1.46026	0.000374111	0.00113442
ENSG00000126882	FAM78A	-1.45474	1.52909e-35	2.94842e-34
ENSG00000198075	SULT1C4	-1.44581	3.90773e-08	1.79824e-07
ENSG00000139915	MDGA2	-1.44139	3.1103e-10	1.6843e-09
ENSG00000109775	UFSP2	-1.43908	2.47229e-24	2.92556e-23
ENSG00000108641	B9D1	-1.43838	1.57467e-30	2.44476e-29
ENSG00000164404	GDF9	-1.42765	0.0369921	0.0760767
ENSG00000258429	PDF	-1.42496	1.59805e-35	3.07863e-34
ENSG00000196104	SPOCK3	-1.424	9.40695e-08	4.18526e-07
ENSG00000164338	UTP15	-1.41083	6.32027e-77	3.3454e-75
ENSG00000085231	AK6	-1.40437	9.20278e-41	2.05526e-39
ENSG00000204604	ZNF468	-1.40324	5.69451e-15	4.19293e-14
ENSG00000177984	LCN15	-1.40154	0.0121008	0.0282383
ENSG00000172738	TMEM217	-1.40147	0.00986829	0.0234993
ENSG00000113356	POLR3G	-1.39672	1.39396e-47	3.81547e-46
ENSG00000131732	ZCCHC9	-1.39356	7.23787e-73	3.57687e-71
ENSG00000228981	RPS2P20	-1.3911	0.00285286	0.00752632
ENSG00000268471	MIR4453HG	-1.39051	1.39039e-07	6.10302e-07
ENSG00000235590	GNAS-AS1	-1.38925	0.00222405	0.00598363
ENSG00000186480	INSIG1	-1.38864	2.34716e-130	2.8638e-128
ENSG00000197061	H4C3	-1.38494	2.9578e-06	1.14618e-05
ENSG00000141101	NOB1	-1.38493	3.2197e-109	2.97148e-107
ENSG00000159917	ZNF235	-1.38257	1.07628e-06	4.36824e-06
ENSG00000019505	SYT13	-1.38147	0.000496454	0.00147902
ENSG00000253873	PCDHGA11	-1.37435	8.13231e-09	3.96356e-08
ENSG00000125931	CITED1	-1.36229	1.94719e-26	2.52865e-25
ENSG00000240303	ACAD11	-1.3573	0.0339805	0.070467
ENSG00000249803	LOC124901076	-1.35717	0.0155549	0.035294
ENSG00000196154	S100A4	-1.3571	0.00608244	0.0151106
ENSG00000197417	SHPK	-1.35706	1.52886e-09	7.89867e-09
ENSG00000204758	RPL26L1-AS1	-1.35706	0.047875	0.0951854
ENSG00000179909	ZNF154	-1.35696	0.0422302	0.0852213
ENSG00000231043	LOC644456	-1.35694	0.041515	0.0839946
ENSG00000182179	UBA7	-1.35685	0.00580749	0.014511
ENSG00000251432	LINC02615	-1.35647	0.041966	0.0847693
ENSG00000103356	EARS2	-1.34528	1.24466e-90	8.50622e-89
ENSG00000233184	DPH5-DT	-1.34381	5.12994e-06	1.94021e-05
ENSG00000010319	SEMA3G	-1.3434	3.06602e-10	1.66074e-09
ENSG00000260260	SNHG19	-1.34119	1.29124e-09	6.70491e-09
ENSG00000113532	ST8SIA4	-1.3399	5.64797e-09	2.78988e-08
ENSG00000138587	MNS1	-1.33683	4.51641e-17	3.76153e-16
ENSG00000145242	EPHA5	-1.33446	5.5444e-07	2.30929e-06
ENSG00000196263	ZNF471	-1.32663	0.00245386	0.00656186
ENSG00000090776	EFNB1	-1.32426	2.79437e-99	2.21865e-97
ENSG00000243547	HNRNPKP4	-1.323	5.38885e-05	0.00018261
ENSG00000234390	USP27X-DT	-1.3175	0.000182115	0.000576934
ENSG00000182552	RWDD4	-1.31711	6.64982e-29	9.61885e-28
ENSG00000145700	ANKRD31	-1.31613	0.0104905	0.0248414
ENSG00000152661	GJA1	-1.31585	1.13115e-157	1.92349e-155
ENSG00000151304	SRFBP1	-1.30646	7.81384e-27	1.0359e-25
ENSG00000151422	FER	-1.30503	2.2983e-52	7.22475e-51
ENSG00000185869	ZNF829	-1.30304	7.97428e-14	5.49322e-13
ENSG00000153237	CCDC148	-1.30019	0.0336624	0.0698743
ENSG00000196867	ZFP28	-1.29438	4.03336e-05	0.000138591
ENSG00000111249	CUX2	-1.29083	4.12719e-13	2.72989e-12
ENSG00000064989	CALCRL	-1.2899	0.00513325	0.0129461
ENSG00000110060	PUS3	-1.28835	1.44659e-33	2.54403e-32
ENSG00000163626	COX18	-1.2873	2.53745e-35	4.84516e-34
ENSG00000170608	FOXA3	-1.2867	2.01605e-06	7.95226e-06
ENSG00000174177	CTU2	-1.28655	5.3238e-49	1.50488e-47
ENSG00000079257	LXN	-1.28377	1.03149e-16	8.41241e-16
ENSG00000133805	AMPD3	-1.28322	0.00866084	0.0208679
ENSG00000215246	LINC02982	-1.28311	0.00855531	0.0206321
ENSG00000144559	TAMM41	-1.27623	5.08552e-24	5.90784e-23
ENSG00000136010	ALDH1L2	-1.27613	5.53067e-33	9.51715e-32
ENSG00000226180	LOC100129215	-1.27443	0.00230425	0.00618631
ENSG00000110063	DCPS	-1.27182	5.007e-30	7.6256e-29
ENSG00000109452	INPP4B	-1.27064	0.000118218	0.000383743
ENSG00000109534	GAR1	-1.26704	1.04246e-98	8.12739e-97
ENSG00000103187	COTL1	-1.26582	9.75859e-132	1.21119e-129
ENSG00000260259	LINC02166	-1.25982	0.00583778	0.0145749
ENSG00000164627	KIF6	-1.25843	3.08345e-05	0.000107473
ENSG00000225616	RPL27P4	-1.25765	0.0284322	0.0601747
ENSG00000254122	PCDHGB7	-1.25024	0.0361943	0.0745956
ENSG00000254505	CHMP4A	-1.24606	0.00311247	0.00815441
ENSG00000060982	BCAT1	-1.2438	1.02124e-116	1.06032e-114
ENSG00000155329	ZCCHC10	-1.24039	8.23476e-43	1.96289e-41
ENSG00000130208	APOC1	-1.23425	2.22007e-08	1.04363e-07
ENSG00000168872	DDX19A	-1.23421	1.31593e-35	2.54421e-34
ENSG00000166582	CENPV	-1.23356	1.15875e-83	7.00965e-82
ENSG00000113196	HAND1	-1.23229	1.2392e-25	1.55321e-24
ENSG00000205611	LOC101928906	-1.23149	0.00199885	0.00541554
ENSG00000136997	MYC	-1.22906	2.60479e-108	2.35369e-106
ENSG00000215417	MIR17HG	-1.22859	3.7527e-11	2.19036e-10
ENSG00000160818	GPATCH4	-1.22769	2.11388e-246	7.36314e-244
ENSG00000261824	LINC00662	-1.22581	6.27786e-08	2.83396e-07
ENSG00000133943	DGLUCY	-1.22561	1.25215e-10	7.01826e-10
ENSG00000278175	GLIDR	-1.22439	1.4081e-06	5.6523e-06
ENSG00000121211	MND1	-1.22333	5.84433e-20	5.59212e-19
ENSG00000250722	SELENOP	-1.22239	5.4002e-19	4.93746e-18
ENSG00000163933	RFT1	-1.22174	1.22271e-63	5.12733e-62
ENSG00000103316	CRYM	-1.21949	0.00124653	0.00349113
ENSG00000163319	MRPS18C	-1.21816	4.42655e-23	4.90235e-22
ENSG00000082516	GEMIN5	-1.21753	2.00378e-151	3.13577e-149
ENSG00000161955	TNFSF13	-1.21299	2.38713e-08	1.11949e-07
ENSG00000150471	ADGRL3	-1.2125	3.59548e-26	4.62742e-25
ENSG00000267575	LINC02987	-1.21173	5.70672e-08	2.58695e-07
ENSG00000175449	RFESD	-1.21058	2.44543e-05	8.61947e-05
ENSG00000103047	TANGO6	-1.20796	1.02727e-33	1.81843e-32
ENSG00000172062	SMN1	-1.20776	4.38601e-29	6.42172e-28
ENSG00000213096	ZNF254	-1.20696	8.68742e-13	5.63404e-12
ENSG00000113013	HSPA9	-1.20601	0	0
ENSG00000188219	POTEE	-1.2052	0.0155513	0.035294
ENSG00000070669	ASNS	-1.20487	0.0149819	0.0341566
ENSG00000135698	MPHOSPH6	-1.20322	2.41088e-49	6.88697e-48
ENSG00000164176	EDIL3	-1.20293	9.89736e-07	4.03365e-06
ENSG00000109536	FRG1	-1.20146	6.36867e-26	8.09998e-25
ENSG00000134987	WDR36	-1.20069	2.03745e-88	1.33336e-86
ENSG00000121871	SLITRK3	-1.20003	2.74712e-14	1.9426e-13
ENSG00000152422	XRCC4	-1.19798	7.99418e-16	6.19455e-15
ENSG00000196296	ATP2A1	-1.19784	7.21875e-06	2.6893e-05
ENSG00000110104	CCDC86	-1.1937	5.02625e-153	7.98138e-151
ENSG00000178386	ZNF223	-1.19313	0.046526	0.0928626
ENSG00000186230	ZNF749	-1.19111	4.33756e-08	1.98925e-07
ENSG00000162620	LRRIQ3	-1.19066	3.72608e-08	1.71978e-07
ENSG00000134480	CCNH	-1.18918	1.02099e-26	1.34611e-25
ENSG00000157429	ZNF19	-1.18897	0.000123074	0.000398247
ENSG00000188191	PRKAR1B	-1.18891	9.77212e-55	3.2618e-53
ENSG00000140854	KATNB1	-1.18675	3.5777e-115	3.64453e-113
ENSG00000066654	THUMPD1	-1.18544	1.53699e-69	7.21585e-68
ENSG00000284526	LOC122455342	-1.18306	0.0119633	0.0279518
ENSG00000175354	PTPN2	-1.18037	2.5783e-28	3.6369e-27
ENSG00000163738	MTHFD2L	-1.17842	1.70219e-13	1.15056e-12
ENSG00000153774	CFDP1	-1.17736	6.25219e-67	2.78972e-65
ENSG00000246705	H2AJ	-1.1718	2.3025e-15	1.73681e-14
ENSG00000102003	SYP	-1.17139	2.04257e-32	3.43278e-31
ENSG00000168491	CCDC110	-1.16896	0.000334156	0.0010223
ENSG00000133393	CEP20	-1.16515	3.40623e-47	9.24132e-46
ENSG00000126970	ZC4H2	-1.16504	3.3309e-20	3.22286e-19
ENSG00000142178	SIK1	-1.16413	0.0190682	0.0423659
ENSG00000168495	POLR3D	-1.16274	7.56704e-57	2.66587e-55
ENSG00000198856	OSTC	-1.16206	1.82412e-85	1.12553e-83
ENSG00000165092	ALDH1A1	-1.16114	1.39477e-05	5.05308e-05
ENSG00000260442	ATP2A1-AS1	-1.15915	2.30132e-11	1.36387e-10
ENSG00000196172	ZNF681	-1.15772	4.33971e-11	2.52275e-10
ENSG00000267508	ZNF285	-1.15761	0.00412311	0.0105777
ENSG00000198453	ZNF568	-1.15745	7.52225e-11	4.28856e-10
ENSG00000164362	TERT	-1.15704	1.58332e-06	6.32507e-06
ENSG00000113161	HMGCR	-1.15704	4.55208e-132	5.71551e-130
ENSG00000196436	NPIPB15	-1.15549	0.0129018	0.02987
ENSG00000160229	ZNF66	-1.15338	0.0011932	0.00335569
ENSG00000183010	PYCR1	-1.15283	1.02929e-111	9.968e-110
ENSG00000260630	SNAI3-AS1	-1.15123	4.21246e-07	1.77265e-06
ENSG00000185839	AK2P1	-1.15063	0.0463149	0.0925612
ENSG00000226525	RPS7P10	-1.15062	0.0474805	0.0946106
ENSG00000198535	C2CD4A	-1.15057	0.0476218	0.0947892
ENSG00000162551	ALPL	-1.15034	8.48816e-14	5.83977e-13
ENSG00000143382	ADAMTSL4	-1.14972	9.58055e-06	3.52833e-05
ENSG00000167522	ANKRD11	-1.14774	1.39491e-174	2.869e-172
ENSG00000160193	WDR4	-1.14663	9.87035e-67	4.3502e-65
ENSG00000164182	NDUFAF2	-1.14611	1.4525e-35	2.80323e-34
ENSG00000164066	INTU	-1.14487	2.71521e-38	5.72074e-37
ENSG00000213762	ZNF134	-1.14307	1.33167e-18	1.19281e-17
ENSG00000083828	ZNF586	-1.14252	1.01153e-08	4.88811e-08
ENSG00000254093	PINX1	-1.14139	1.05594e-15	8.12314e-15
ENSG00000256060	TRAPPC2B	-1.1404	6.519e-05	0.000218473
ENSG00000113048	MRPS27	-1.13688	2.10436e-119	2.23871e-117
ENSG00000198498	TMA16	-1.13649	4.00445e-42	9.32904e-41
ENSG00000004779	NDUFAB1	-1.13562	8.43459e-96	6.25956e-94
ENSG00000121413	ZSCAN18	-1.13458	0.000129138	0.00041681
ENSG00000167264	DUS2	-1.13349	1.04209e-20	1.02904e-19
ENSG00000205609	EIF3CL	-1.13225	1.45152e-07	6.361e-07
ENSG00000236824	BCYRN1	-1.13222	2.4775e-24	2.93012e-23
ENSG00000103550	KNOP1	-1.12781	2.5832e-64	1.09386e-62
ENSG00000109445	ZNF330	-1.12734	6.0784e-74	3.05277e-72
ENSG00000247416	LOC101928847	-1.12723	0.0393797	0.0802533
ENSG00000086827	ZW10	-1.12705	7.37895e-64	3.10635e-62
ENSG00000185482	STAC3	-1.12559	0.00816944	0.0197722
ENSG00000164124	TMEM144	-1.12545	6.26379e-10	3.32692e-09
ENSG00000204176	SYT15	-1.12499	0.00230526	0.00618825
ENSG00000205571	SMN1	-1.1244	3.57117e-19	3.2909e-18
ENSG00000131115	ZNF227	-1.12133	2.11637e-13	1.42118e-12
ENSG00000169857	AVEN	-1.12125	4.74207e-17	3.9449e-16
ENSG00000158458	NRG2	-1.12078	5.56292e-07	2.31611e-06
ENSG00000267309	ZNF566-AS1	-1.12042	0.00100297	0.0028549
ENSG00000101546	RBFA	-1.11958	1.85269e-09	9.50598e-09
ENSG00000214389	RPS3AP26	-1.11777	1.12938e-09	5.88847e-09
ENSG00000213585	VDAC1	-1.11466	0	0
ENSG00000052802	MSMO1	-1.11424	1.5152e-60	5.84326e-59
ENSG00000140403	DNAJA4	-1.11189	0.0478792	0.0951854
ENSG00000256269	HMBS	-1.11114	7.95737e-75	4.08189e-73
ENSG00000016082	ISL1	-1.10971	2.17169e-22	2.31833e-21
ENSG00000189046	ALKBH2	-1.1083	2.13254e-47	5.79299e-46
ENSG00000226686	LINC01535	-1.10742	2.40305e-07	1.03173e-06
ENSG00000015479	MATR3	-1.10545	0.000387342	0.00117141
ENSG00000131845	ZNF304	-1.10409	5.48325e-14	3.81127e-13
ENSG00000198157	HMGN5	-1.1008	3.90368e-100	3.18128e-98
ENSG00000149922	TBX6	-1.09996	0.000538216	0.00159881
ENSG00000058729	RIOK2	-1.09787	3.04933e-44	7.53472e-43
ENSG00000124787	RPP40	-1.09604	5.1655e-24	5.99754e-23
ENSG00000143333	RGS16	-1.09585	2.2081e-17	1.87593e-16
ENSG00000183474	GTF2H2C	-1.09485	1.25821e-34	2.32441e-33
ENSG00000179958	DCTPP1	-1.09455	2.52479e-123	2.81059e-121
ENSG00000166922	SCG5	-1.09376	0.038838	0.079269
ENSG00000181163	NPM1	-1.09325	0	0
ENSG00000186687	LYRM7	-1.0911	7.25821e-60	2.74515e-58
ENSG00000256546	LINC02985	-1.08681	6.25986e-12	3.84603e-11
ENSG00000150768	DLAT	-1.08609	2.86436e-164	5.19821e-162
ENSG00000247796	MOCS2-DT	-1.08606	2.9757e-11	1.74723e-10
ENSG00000177034	MTX3	-1.08596	4.37674e-35	8.27672e-34
ENSG00000125166	GOT2	-1.08455	9.89782e-287	4.64681e-284
ENSG00000259768	ZFHX3-AS1	-1.0823	4.41172e-12	2.73466e-11
ENSG00000174473	GALNTL6	-1.08044	8.32924e-14	5.73226e-13
ENSG00000102978	POLR2C	-1.07962	2.9205e-92	2.04777e-90
ENSG00000180767	CHST13	-1.07923	0.033567	0.0697234
ENSG00000204388	HSPA1B	-1.07919	0	0
ENSG00000102393	GLA	-1.07876	7.16651e-212	2.06357e-209
ENSG00000103494	RPGRIP1L	-1.07855	4.00561e-24	4.68101e-23
ENSG00000204370	SDHD	-1.07854	3.43344e-55	1.15857e-53
ENSG00000197016	ZNF470	-1.07849	3.7861e-08	1.74562e-07
ENSG00000168890	TMEM150A	-1.07683	6.2972e-17	5.19459e-16
ENSG00000164253	WDR41	-1.07481	4.64591e-77	2.47126e-75
ENSG00000167799	NUDT8	-1.07436	6.52275e-10	3.45936e-09
ENSG00000204856	FAM216A	-1.07269	4.03764e-34	7.31517e-33
ENSG00000253251	SHLD3	-1.07225	7.45336e-05	0.000247826
ENSG00000172346	CSDC2	-1.06997	2.09569e-06	8.24981e-06
ENSG00000133124	IRS4	-1.06967	2.10785e-273	8.9257e-271
ENSG00000155100	OTUD6B	-1.06952	3.30131e-36	6.50503e-35
ENSG00000181938	GINS3	-1.06921	1.76364e-32	2.97327e-31
ENSG00000058600	POLR3E	-1.06803	2.24932e-134	2.89144e-132
ENSG00000232233	LINC02043	-1.06754	0.00587498	0.0146576
ENSG00000196678	ERI2	-1.06703	1.20482e-27	1.65412e-26
ENSG00000198931	APRT	-1.06695	5.52721e-94	4.00556e-92
ENSG00000176476	SGF29	-1.06611	5.76788e-13	3.79188e-12
ENSG00000049883	PTCD2	-1.06517	1.37168e-17	1.18113e-16
ENSG00000134056	MRPS36	-1.06329	9.89815e-24	1.13582e-22
ENSG00000239789	MRPS17	-1.06216	2.01846e-08	9.51555e-08
ENSG00000165526	RPUSD4	-1.06109	3.9833e-36	7.83456e-35
ENSG00000137720	CFAP68	-1.05872	5.8761e-06	2.20888e-05
ENSG00000248049	UBA6-DT	-1.05725	7.76323e-09	3.79138e-08
ENSG00000163743	RCHY1	-1.05574	2.89312e-37	5.90546e-36
ENSG00000037241	RPL26L1	-1.05565	1.17379e-64	5.00973e-63
ENSG00000174132	FAM174A	-1.05565	1.16163e-13	7.93126e-13
ENSG00000145781	COMMD10	-1.05554	1.47342e-13	1.00031e-12
ENSG00000154553	PDLIM3	-1.05522	8.95943e-19	8.09912e-18
ENSG00000049768	FOXP3	-1.05228	0.0338538	0.0702244
ENSG00000151500	THYN1	-1.05217	5.17709e-34	9.32481e-33
ENSG00000168556	ING2	-1.0511	6.92866e-12	4.24606e-11
ENSG00000104490	NCALD	-1.0509	0.000103204	0.000337848
ENSG00000086200	IPO11	-1.05079	9.9835e-66	4.36445e-64
ENSG00000103194	USP10	-1.04989	1.70008e-204	4.47744e-202
ENSG00000104722	NEFM	-1.04956	2.89118e-105	2.4777e-103
ENSG00000166349	RAG1	-1.04887	0.0180011	0.0402684
ENSG00000113583	C5orf15	-1.04713	2.03051e-101	1.68011e-99
ENSG00000109270	LAMTOR3	-1.04671	2.2313e-35	4.27569e-34
ENSG00000171914	TLN2	-1.04521	2.90145e-16	2.30961e-15
ENSG00000113597	TRAPPC13	-1.04521	4.81395e-28	6.71156e-27
ENSG00000197894	ADH5	-1.04408	1.18196e-137	1.60539e-135
ENSG00000140691	ARMC5	-1.04261	1.61473e-24	1.92662e-23
ENSG00000164134	NAA15	-1.04254	2.85673e-206	7.80936e-204
ENSG00000145416	MARCHF1	-1.03984	0.00488476	0.0123802
ENSG00000073331	ALPK1	-1.03589	2.49953e-10	1.36381e-09
ENSG00000169189	NSMCE1	-1.03541	2.43955e-25	3.0071e-24
ENSG00000070831	CDC42	-1.03526	0.0238624	0.0516727
ENSG00000164933	SLC25A32	-1.03523	0.0417979	0.0844727
ENSG00000185055	EFCAB10	-1.03512	0.0114245	0.0268411
ENSG00000167515	TRAPPC2L	-1.03505	1.44244e-49	4.16456e-48
ENSG00000159648	TEPP	-1.03497	0.0422255	0.0852213
ENSG00000247828	TMEM161B-DT	-1.03389	4.7996e-09	2.38336e-08
ENSG00000196437	ZNF569	-1.03274	2.49047e-12	1.5708e-11
ENSG00000102967	DHODH	-1.03202	1.96265e-15	1.4846e-14
ENSG00000170161	FAM88B	-1.03196	0.000486469	0.00145208
ENSG00000273841	TAF9	-1.03177	7.44092e-50	2.17743e-48
ENSG00000142621	FHAD1	-1.03061	0.00289255	0.00761893
ENSG00000166261	ZNF202	-1.029	1.72035e-15	1.30682e-14
ENSG00000164346	NSA2	-1.02859	2.31311e-102	1.9213e-100
ENSG00000048162	NOP16	-1.02781	4.38087e-42	1.01621e-40
ENSG00000231050	GNB1-DT	-1.02663	0.0337029	0.0699517
ENSG00000253414	LINC01605	-1.02505	0.000129834	0.000418868
ENSG00000102900	NUP93	-1.02403	1.87835e-126	2.1927e-124
ENSG00000146007	ZMAT2	-1.02376	1.64603e-90	1.12138e-88
ENSG00000132386	SERPINF1	-1.02333	1.38816e-55	4.72851e-54
ENSG00000118096	IFT46	-1.02322	3.16347e-32	5.25931e-31
ENSG00000140876	NUDT7	-1.0232	0.00200975	0.00544096
ENSG00000236618	PITPNA-AS1	-1.02172	0.00375135	0.00968837
ENSG00000159593	NAE1	-1.02054	3.24423e-95	2.3994e-93
ENSG00000164070	HSPA4L	-1.02053	7.12603e-135	9.27071e-133
ENSG00000197498	RPF2	-1.01951	3.56368e-99	2.81909e-97
ENSG00000117877	POLR1G	-1.01924	4.26315e-17	3.55196e-16
ENSG00000183963	SMTN	-1.01677	2.31412e-40	5.12045e-39
ENSG00000138777	PPA2	-1.01636	4.68259e-48	1.29814e-46
ENSG00000196208	GREB1	-1.0149	1.74611e-13	1.17877e-12
ENSG00000266709	MGC12916	-1.01372	6.73111e-08	3.0297e-07
ENSG00000112874	NUDT12	-1.01273	7.84407e-33	1.34019e-31
ENSG00000122435	TRMT13	-1.01141	3.42806e-28	4.81042e-27
ENSG00000228716	DHFR	-1.01076	1.47715e-302	7.41874e-300
ENSG00000160200	CBS	-1.01024	3.62157e-31	5.74661e-30
ENSG00000109917	ZPR1	-1.0101	1.84418e-77	1.0032e-75
ENSG00000178913	TAF7	-1.0068	1.61421e-87	1.03443e-85
ENSG00000059691	GATB	-1.00453	1.99324e-28	2.83012e-27
ENSG00000104320	NBN	-1.0014	1.93413e-69	9.0215e-68
ENSG00000113593	PPWD1	-1.00095	6.48866e-55	2.1793e-53
ENSG00000169372	CRADD	-1.00036	1.81221e-11	1.07843e-10
ENSG00000107201	DDX58	-0.622479	0.0230148	0.0501188

## Sheet: Reactome for untreated UBR5KO
Top enriched pathways in REACTOME analysis of downregulated DEGs in UBR5 KO vs WT
(right-tailed Fisher's exact t test)
Pathway identifier	Pathway name	#Entities found	#Entities total	Entities ratio	Entities pValue	Entities FDR	#Reactions found	#Reactions total	Reactions ratio	Species identifier	Species name	Submitted entities found	Mapped entities	Found reaction identifiers
R-HSA-8951430	RUNX3 regulates WNT signaling	4	10	0.000651169	0.000750564	0.790344	4	5	0.000345256	9606	Homo sapiens	CCND1;MYC		R-HSA-4411367;R-HSA-8951442;R-HSA-8951443;R-HSA-4411357
R-HSA-73780	RNA Polymerase III Chain Elongation	4	19	0.00123722	0.00740277	0.804218	3	3	0.000207154	9606	Homo sapiens	POLR3D;POLR3E;POLR3G		R-HSA-113446;R-HSA-113705;R-HSA-113451
R-HSA-5660526	Response to metal ions	4	21	0.00136745	0.0103892	0.804218	7	31	0.00214059	9606	Homo sapiens	MT2A;CSRP1;MT1X		R-HSA-5662598;R-HSA-5662615;R-HSA-5660503;R-HSA-5660514;R-HSA-5662608;R-HSA-5662622;R-HSA-5662986
R-HSA-445095	Interaction between L1 and Ankyrins	5	33	0.00214886	0.0109216	0.804218	1	4	0.000276205	9606	Homo sapiens	SCN2A;SCN3A;SCN2B		R-HSA-373739
R-HSA-3371568	Attenuation phase	6	47	0.00306049	0.0120851	0.804218	3	5	0.000345256	9606	Homo sapiens	HSPA1B		R-HSA-3371554;R-HSA-5082369;R-HSA-5082384
R-HSA-5576892	Phase 0 - rapid depolarisation	5	34	0.00221397	0.0122837	0.804218	1	2	0.000138102	9606	Homo sapiens	SCN2A;SCN3A;SCN2B		R-HSA-5576895
R-HSA-73980	RNA Polymerase III Transcription Termination	4	23	0.00149769	0.0140611	0.804218	2	2	0.000138102	9606	Homo sapiens	POLR3D;POLR3E;POLR3G		R-HSA-113449;R-HSA-113454
R-HSA-3371453	Regulation of HSF1-mediated heat shock response	10	113	0.00735821	0.0164486	0.804218	7	14	0.000966717	9606	Homo sapiens	NUP93;HSPA9;HSPA4L;HSPA1B		R-HSA-5251955;R-HSA-5251942;R-HSA-5251959;R-HSA-3371467;R-HSA-5252041;R-HSA-3371518;R-HSA-5252079
R-HSA-76066	RNA Polymerase III Transcription Initiation From Type 2 Promoter	4	27	0.00175816	0.0236383	0.804218	2	4	0.000276205	9606	Homo sapiens	POLR3D;POLR3E;POLR3G		R-HSA-112150;R-HSA-83805
R-HSA-5660489	MTF1 activates gene expression	2	6	0.000390701	0.0242386	0.804218	2	4	0.000276205	9606	Homo sapiens	CSRP1		R-HSA-5660503;R-HSA-5660514
R-HSA-76071	RNA Polymerase III Transcription Initiation From Type 3 Promoter	4	28	0.00182327	0.0265221	0.804218	2	4	0.000276205	9606	Homo sapiens	POLR3D;POLR3E;POLR3G		R-HSA-112152;R-HSA-83803
R-HSA-76061	RNA Polymerase III Transcription Initiation From Type 1 Promoter	4	28	0.00182327	0.0265221	0.804218	2	5	0.000345256	9606	Homo sapiens	POLR3D;POLR3E;POLR3G		R-HSA-76056;R-HSA-76060
R-HSA-3371511	HSF1 activation	5	43	0.00280003	0.0299208	0.804218	1	7	0.000483359	9606	Homo sapiens	HSPA1B		R-HSA-4793819
R-HSA-3371571	HSF1-dependent transactivation	6	59	0.0038419	0.0320894	0.804218	4	8	0.00055241	9606	Homo sapiens	HSPA1B		R-HSA-3371554;R-HSA-5082356;R-HSA-5082369;R-HSA-5082384
R-HSA-71737	Pyrophosphate hydrolysis	2	7	0.000455818	0.0321503	0.804218	2	3	0.000207154	9606	Homo sapiens	PPA2		R-HSA-71732;R-HSA-449937
R-HSA-1834949	Cytosolic sensors of pathogen-associated DNA	7	78	0.00507912	0.0382987	0.804218	17	50	0.00345256	9606	Homo sapiens	STING1;POLR3D;POLR3E;IRF7;POLR3G;BRINP3		R-HSA-1834939;R-HSA-3249392;R-HSA-2396007;R-HSA-2396002;R-HSA-3134822;R-HSA-3249371;R-HSA-8948709;R-HSA-2396009;R-HSA-1964496;R-HSA-3134946;R-HSA-3244643;R-HSA-3249378;R-HSA-9604487;R-HSA-3134804;R-HSA-3249390;R-HSA-3134800;R-HSA-1964482
R-HSA-73779	RNA Polymerase II Transcription Pre-Initiation And Promoter Opening	5	47	0.00306049	0.0411866	0.804218	5	5	0.000345256	9606	Homo sapiens	CCNH;POLR2C;TAF9;TAF7		R-HSA-109637;R-HSA-109636;R-HSA-109639;R-HSA-75095;R-HSA-109638
R-HSA-9018519	Estrogen-dependent gene expression	11	153	0.00996288	0.0450479	0.804218	25	66	0.00455738	9606	Homo sapiens	H2AJ;CCND1;CITED1;MYC;POLR2C;GREB1;H4C3;H4C5		R-HSA-9011981;R-HSA-9011983;R-HSA-9008271;R-HSA-9011971;R-HSA-9011975;R-HSA-9009371;R-HSA-9012315;R-HSA-9011997;R-HSA-9012319;R-HSA-9011985;R-HSA-9011984;R-HSA-9009065;R-HSA-9011949;R-HSA-9011950;R-HSA-9012000;R-HSA-9009378;R-HSA-9011941;R-HSA-9038052;R-HSA-9011961;R-HSA-9008315;R-HSA-9011966;R-HSA-9011952;R-HSA-9023859;R-HSA-9023860;R-HSA-9011958
R-HSA-3371556	Cellular response to heat stress	10	135	0.00879078	0.0461901	0.804218	12	29	0.00200249	9606	Homo sapiens	NUP93;HSPA9;HSPA4L;HSPA1B		R-HSA-3371554;R-HSA-4793819;R-HSA-5251955;R-HSA-5251942;R-HSA-5251959;R-HSA-3371467;R-HSA-5252041;R-HSA-5082356;R-HSA-5082369;R-HSA-5082384;R-HSA-3371518;R-HSA-5252079
R-HSA-167162	RNA Polymerase II HIV Promoter Escape	5	49	0.00319073	0.0476616	0.804218	9	9	0.000621461	9606	Homo sapiens	CCNH;POLR2C;TAF9;TAF7		R-HSA-167474;R-HSA-9613490;R-HSA-167136;R-HSA-167121;R-HSA-9613498;R-HSA-167115;R-HSA-167113;R-HSA-167468;R-HSA-167117
R-HSA-167161	HIV Transcription Initiation	5	49	0.00319073	0.0476616	0.804218	4	4	0.000276205	9606	Homo sapiens	CCNH;POLR2C;TAF9;TAF7		R-HSA-167477;R-HSA-167130;R-HSA-167134;R-HSA-167118
R-HSA-75953	RNA Polymerase II Transcription Initiation	5	49	0.00319073	0.0476616	0.804218	3	3	0.000207154	9606	Homo sapiens	CCNH;POLR2C;TAF9;TAF7		R-HSA-75861;R-HSA-75864;R-HSA-75866
R-HSA-918233	TRAF3-dependent IRF activation pathway	3	21	0.00136745	0.0523368	0.804218	8	11	0.000759564	9606	Homo sapiens	IFIH1;DDX58;IRF7		R-HSA-9705137;R-HSA-918232;R-HSA-1028821;R-HSA-918229;R-HSA-9705320;R-HSA-918227;R-HSA-1028816;R-HSA-918225

## Sheet: DEGs in treated UBR5KO
Supplementary Data 9-2
Downregulated DEGs in comparison of UBR5-/- VS WT cells with Poly (I:C) stimulation by RNA-seq										the Wald test was used to generate log2FC and p-values adjusted with the Benjamini-Hochberg.
	symbol	log2FoldChange	pvalue	padj
ENSG00000103257	SLC7A5	-2.03183	0	0
ENSG00000133124	IRS4	-1.27723	0	0
ENSG00000178695	KCTD12	-1.14013	0	0
ENSG00000113013	HSPA9	-1.03769	0	0
ENSG00000204388	HSPA1B	-0.990802	0	0
ENSG00000164032	H2AZ1	-0.989066	0	0
ENSG00000181163	NPM1	-0.975859	0	0
ENSG00000125166	GOT2	-1.0457	1.42772e-306	7.88796e-304
ENSG00000213585	VDAC1	-1.01081	1.85156e-301	9.53215e-299
ENSG00000102393	GLA	-1.10945	7.8983e-272	3.3757e-269
ENSG00000113140	SPARC	-1.58429	1.67604e-237	6.12348e-235
ENSG00000113368	LMNB1	-0.986559	2.13697e-224	7.44719e-222
ENSG00000164134	NAA15	-1.02096	1.0154e-206	3.23955e-204
ENSG00000179918	SEPHS2	-0.959674	3.36827e-204	1.01731e-201
ENSG00000185818	NAT8L	-1.16566	3.69344e-199	1.008e-196
ENSG00000185745	IFIT1	-2.18832	8.61375e-187	2.16799e-184
ENSG00000065427	KARS1	-0.965994	8.8023e-187	2.1911e-184
ENSG00000186480	INSIG1	-1.35545	4.91329e-174	1.11296e-171
ENSG00000150990	DHX37	-1.00562	4.02386e-167	8.76428e-165
ENSG00000110104	CCDC86	-1.27478	3.93206e-164	8.24713e-162
ENSG00000167522	ANKRD11	-1.03857	1.53131e-162	3.09708e-160
ENSG00000152661	GJA1	-1.15344	2.40933e-160	4.74575e-158
ENSG00000039123	MTREX	-0.985652	5.3074e-160	1.02755e-157
ENSG00000090776	EFNB1	-1.47623	7.00431e-153	1.2493e-150
ENSG00000150768	DLAT	-0.986758	6.44906e-150	1.1067e-147
ENSG00000160818	GPATCH4	-1.00164	1.5707e-149	2.63552e-147
ENSG00000103187	COTL1	-1.14454	2.62191e-146	4.30373e-144
ENSG00000136997	MYC	-1.16376	3.84741e-143	5.92868e-141
ENSG00000136167	LCP1	-4.68812	1.25165e-142	1.9157e-140
ENSG00000021826	CPS1	-2.54612	1.05135e-140	1.58769e-138
ENSG00000110092	CCND1	-1.86889	1.46614e-139	2.15655e-137
ENSG00000138650	PCDH10	-1.16183	9.26362e-137	1.34512e-134
ENSG00000113048	MRPS27	-1.1456	2.408e-134	3.34639e-132
ENSG00000180730	SHISA2	-2.37441	3.95614e-134	5.4643e-132
ENSG00000058600	POLR3E	-1.02078	3.61409e-126	4.57354e-124
ENSG00000082516	GEMIN5	-1.09916	7.6106e-125	9.5246e-123
ENSG00000198931	APRT	-1.11595	1.83669e-120	2.17825e-118
ENSG00000140854	KATNB1	-1.14635	2.69259e-118	3.06495e-116
ENSG00000132603	NIP7	-1.45698	6.3986e-118	7.24705e-116
ENSG00000174672	BRSK2	-1.80739	1.34588e-115	1.44487e-113
ENSG00000183010	PYCR1	-1.02728	1.28458e-111	1.29903e-109
ENSG00000113161	HMGCR	-0.994184	4.56355e-111	4.57405e-109
ENSG00000198157	HMGN5	-0.964658	8.32366e-109	7.95559e-107
ENSG00000131844	MCCC2	-1.02452	3.12788e-108	2.91575e-106
ENSG00000103356	EARS2	-1.3727	1.25489e-103	1.11912e-101
ENSG00000134987	WDR36	-1.25594	1.66181e-102	1.44782e-100
ENSG00000171246	NPTX1	-1.09727	3.44962e-102	2.9939e-100
ENSG00000060982	BCAT1	-1.04569	1.26974e-100	1.04589e-98
ENSG00000188191	PRKAR1B	-1.67496	6.2717e-97	4.96736e-95
ENSG00000141101	NOB1	-1.22491	3.86935e-95	3.01197e-93
ENSG00000156853	ZNF689	-1.26165	5.82466e-95	4.5185e-93
ENSG00000132386	SERPINF1	-1.08503	1.05868e-84	7.18003e-83
ENSG00000037241	RPL26L1	-1.12778	5.49784e-81	3.45936e-79
ENSG00000178913	TAF7	-0.983361	6.29318e-80	3.85278e-78
ENSG00000004779	NDUFAB1	-1.01917	9.1449e-80	5.56855e-78
ENSG00000221867	MAGEA3	-8.26128	1.92157e-79	1.15764e-77
ENSG00000109534	GAR1	-1.15676	4.28183e-77	2.46173e-75
ENSG00000162733	DDR2	-2.30281	7.68477e-76	4.28757e-74
ENSG00000138792	ENPEP	-3.54196	9.22713e-74	4.89492e-72
ENSG00000185129	PURA	-1.00972	2.1556e-71	1.09236e-69
ENSG00000261373	VPS9D1-AS1	-1.47534	2.13448e-69	1.02873e-67
ENSG00000164209	SLC25A46	-0.969454	1.09467e-68	5.17673e-67
ENSG00000009694	TENM1	-5.24403	1.77003e-67	8.13279e-66
ENSG00000067445	TRO	-0.956465	4.52947e-67	2.06027e-65
ENSG00000109320	NFKB1	-1.20086	3.51696e-65	1.535e-63
ENSG00000256269	HMBS	-1.0079	6.16272e-65	2.67942e-63
ENSG00000103550	KNOP1	-1.04014	6.56516e-65	2.84893e-63
ENSG00000166582	CENPV	-1.08132	6.88821e-65	2.9834e-63
ENSG00000181408	UTS2R	-2.71305	1.36145e-64	5.84085e-63
ENSG00000086200	IPO11	-0.970754	3.89317e-62	1.58327e-60
ENSG00000132768	DPH2	-0.971397	6.94272e-62	2.79337e-60
ENSG00000164172	MOCS2	-1.00109	8.93616e-61	3.47804e-59
ENSG00000119922	IFIT2	-2.30857	3.74432e-58	1.37913e-56
ENSG00000109445	ZNF330	-0.995831	3.75565e-58	1.38105e-56
ENSG00000088682	COQ9	-1.03382	3.40372e-57	1.23164e-55
ENSG00000153774	CFDP1	-0.964755	7.23786e-57	2.59829e-55
ENSG00000103496	STX4	-0.9616	2.0285e-56	7.24758e-55
ENSG00000131732	ZCCHC9	-1.14674	2.77687e-56	9.87468e-55
ENSG00000169288	MRPL1	-1.29548	4.11106e-56	1.44602e-54
ENSG00000135698	MPHOSPH6	-1.21193	1.15406e-55	4.03423e-54
ENSG00000153015	CWC27	-1.09099	1.21707e-55	4.24792e-54
ENSG00000160193	WDR4	-0.951891	1.47737e-55	5.14851e-54
ENSG00000204370	SDHD	-1.04372	1.61076e-54	5.51162e-53
ENSG00000007264	MATK	-1.45471	6.44213e-54	2.18781e-52
ENSG00000058729	RIOK2	-1.23801	1.74588e-53	5.86759e-52
ENSG00000164338	UTP15	-1.11799	2.44761e-53	8.16541e-52
ENSG00000223496	EXOSC6	-1.15205	1.19644e-52	3.93921e-51
ENSG00000186310	NAP1L3	-2.05473	2.52262e-52	8.23377e-51
ENSG00000136383	ALPK3	-4.06279	5.48677e-52	1.76543e-50
ENSG00000066654	THUMPD1	-1.00355	6.35097e-52	2.03771e-50
ENSG00000144488	ESPNL	-4.39013	7.2418e-52	2.3137e-50
ENSG00000150779	TIMM8B	-0.978087	1.02609e-50	3.18835e-49
ENSG00000145476	CYP4V2	-2.38678	3.55455e-50	1.08077e-48
ENSG00000167515	TRAPPC2L	-0.993721	1.51516e-49	4.55191e-48
ENSG00000185238	PRMT3	-1.01549	1.57735e-49	4.72621e-48
ENSG00000095261	PSMD5	-3.19409	2.08226e-49	6.19807e-48
ENSG00000110063	DCPS	-1.5745	8.3747e-48	2.38621e-46
ENSG00000121871	SLITRK3	-1.89976	2.71257e-47	7.62347e-46
ENSG00000203930	LINC00632	-2.56161	4.39355e-47	1.22264e-45
ENSG00000183474	GTF2H2C	-1.23578	1.24978e-46	3.43987e-45
ENSG00000135926	TMBIM1	-1.58979	1.77065e-46	4.85578e-45
ENSG00000184110	EIF3C	-1.05669	1.3812e-45	3.68949e-44
ENSG00000163840	DTX3L	-1.49658	5.63934e-45	1.4785e-43
ENSG00000126882	FAM78A	-1.3111	1.17923e-44	3.07032e-43
ENSG00000258429	PDF	-1.44391	3.93749e-44	1.00086e-42
ENSG00000103064	SLC7A6	-1.02208	3.94124e-44	1.00086e-42
ENSG00000151012	SLC7A11	-2.20689	7.86618e-44	1.98203e-42
ENSG00000048162	NOP16	-1.05347	6.18991e-43	1.50606e-41
ENSG00000136010	ALDH1L2	-1.23885	7.02124e-43	1.70102e-41
ENSG00000111845	PAK1IP1	-1.26705	9.87669e-43	2.38007e-41
ENSG00000113356	POLR3G	-1.22272	2.21247e-42	5.30337e-41
ENSG00000273841	TAF9	-0.950981	3.41851e-42	8.11698e-41
ENSG00000151422	FER	-1.04588	1.25619e-41	2.9348e-40
ENSG00000099399	MAGEB2	-6.60805	1.74623e-41	4.05698e-40
ENSG00000131389	SLC6A6	-1.09588	5.94958e-41	1.35857e-39
ENSG00000081479	LRP2	-1.09121	7.15318e-41	1.62848e-39
ENSG00000006757	PNPLA4	-4.80687	1.67363e-40	3.79111e-39
ENSG00000174177	CTU2	-1.10517	2.94095e-40	6.60243e-39
ENSG00000137038	DMAC1	-1.00604	3.59876e-40	8.03143e-39
ENSG00000204856	FAM216A	-1.14887	4.65546e-40	1.03591e-38
ENSG00000118096	IFT46	-1.07816	3.59284e-39	7.81796e-38
ENSG00000158805	ZNF276	-1.05067	3.41861e-38	7.21028e-37
ENSG00000168872	DDX19A	-1.15919	3.60576e-37	7.31879e-36
ENSG00000085231	AK6	-1.26341	4.59432e-37	9.29202e-36
ENSG00000160539	PLPP7	-2.93836	1.43513e-36	2.86167e-35
ENSG00000164403	SHROOM1	-1.14445	8.93172e-36	1.73816e-34
ENSG00000117477	CCDC181	-1.58224	1.13479e-35	2.20645e-34
ENSG00000213468	FIRRE	-2.13089	7.76093e-35	1.46623e-33
ENSG00000107201	DDX58	-1.95875	1.59095e-34	2.9833e-33
ENSG00000125931	CITED1	-1.4203	4.07177e-34	7.52315e-33
ENSG00000198934	MAGEE1	-2.11392	4.20615e-34	7.7651e-33
ENSG00000177034	MTX3	-0.976065	5.42965e-34	1.00147e-32
ENSG00000164066	INTU	-0.958038	1.02453e-33	1.86858e-32
ENSG00000163584	RPL22L1	-1.5031	1.03948e-33	1.89431e-32
ENSG00000140691	ARMC5	-1.20281	1.0859e-33	1.97731e-32
ENSG00000181019	NQO1	-1.97563	1.53257e-33	2.764e-32
ENSG00000162576	MXRA8	-1.06975	2.75901e-33	4.93659e-32
ENSG00000016082	ISL1	-1.25244	3.04708e-33	5.43913e-32
ENSG00000206557	TRIM71	-1.04009	8.0787e-33	1.4208e-31
ENSG00000251493	FOXD1	-1.11475	1.79446e-32	3.11241e-31
ENSG00000112874	NUDT12	-0.964466	2.2267e-32	3.85621e-31
ENSG00000156711	MAPK13	-1.34791	3.53333e-32	6.07722e-31
ENSG00000247626	MARS2	-0.971699	6.54489e-32	1.1147e-30
ENSG00000109762	SNX25	-0.951817	1.1108e-31	1.87077e-30
ENSG00000169570	DTWD2	-1.38374	1.17453e-31	1.97223e-30
ENSG00000168701	TMEM208	-0.982835	1.29107e-31	2.16472e-30
ENSG00000081189	MEF2C	-1.05058	2.84567e-31	4.70511e-30
ENSG00000103047	TANGO6	-1.02687	4.37056e-30	6.95238e-29
ENSG00000119917	IFIT3	-2.26882	6.9725e-30	1.09758e-28
ENSG00000113196	HAND1	-1.22444	8.60017e-30	1.34445e-28
ENSG00000198498	TMA16	-1.02268	1.23829e-29	1.92781e-28
ENSG00000108176	DNAJC12	-1.23223	2.29967e-29	3.53406e-28
ENSG00000105559	PLEKHA4	-1.53514	2.4957e-29	3.83271e-28
ENSG00000182168	UNC5C	-1.09023	3.71884e-29	5.65364e-28
ENSG00000149575	SCN2B	-4.24859	4.38875e-29	6.64088e-28
ENSG00000167232	ZNF91	-1.4227	1.02248e-28	1.52376e-27
ENSG00000079257	LXN	-1.56616	1.04217e-28	1.55107e-27
ENSG00000119121	TRPM6	-2.22446	1.57227e-28	2.32626e-27
ENSG00000164182	NDUFAF2	-1.02852	2.23363e-28	3.27908e-27
ENSG00000080603	SRCAP	-1.25267	2.32323e-28	3.40619e-27
ENSG00000250722	SELENOP	-1.12367	9.04329e-28	1.28998e-26
ENSG00000108641	B9D1	-1.18449	1.79488e-27	2.52689e-26
ENSG00000103494	RPGRIP1L	-1.08348	2.10723e-26	2.86513e-25
ENSG00000135114	OASL	-2.49922	2.66646e-26	3.60171e-25
ENSG00000036448	MYOM2	-1.59607	1.30255e-25	1.71344e-24
ENSG00000177548	RABEP2	-1.03493	3.85473e-25	4.94156e-24
ENSG00000182552	RWDD4	-1.11497	1.93203e-24	2.41126e-23
ENSG00000126709	IFI6	-1.13497	2.03085e-24	2.53041e-23
ENSG00000183077	AFMID	-0.97151	2.05179e-24	2.55509e-23
ENSG00000196502	SULT1A1	-1.50575	3.245e-24	4.01013e-23
ENSG00000176476	SGF29	-1.36745	4.13686e-24	5.0873e-23
ENSG00000131080	EDA2R	-5.08092	7.55339e-24	9.1448e-23
ENSG00000110060	PUS3	-0.977943	1.66709e-23	1.98022e-22
ENSG00000174473	GALNTL6	-1.43432	2.40748e-23	2.84625e-22
ENSG00000119715	ESRRB	-1.59541	8.64258e-23	1.00344e-21
ENSG00000145781	COMMD10	-1.35453	1.11909e-22	1.29269e-21
ENSG00000126970	ZC4H2	-1.1639	1.38052e-22	1.58658e-21
ENSG00000109775	UFSP2	-1.28878	1.80111e-22	2.06158e-21
ENSG00000170396	ZNF804A	-2.7519	2.59953e-22	2.94569e-21
ENSG00000115267	IFIH1	-2.09995	2.62681e-22	2.97512e-21
ENSG00000161940	BCL6B	-1.04009	4.38488e-22	4.90986e-21
ENSG00000197172	MAGEA6	-11.3666	5.91452e-22	6.57711e-21
ENSG00000109536	FRG1	-1.05681	7.19993e-22	7.96352e-21
ENSG00000130038	CRACR2A	-1.29146	1.09655e-21	1.20403e-20
ENSG00000114200	BCHE	-4.45295	1.90753e-21	2.06744e-20
ENSG00000162670	BRINP3	-1.65538	2.37157e-21	2.5618e-20
ENSG00000155666	KDM8	-1.57715	4.76366e-21	5.07079e-20
ENSG00000232677	LINC00665	-1.15643	6.74706e-21	7.12847e-20
ENSG00000196208	GREB1	-0.988752	7.54867e-21	7.93837e-20
ENSG00000183837	PNMA3	-6.84492	8.8819e-21	9.2844e-20
ENSG00000168542	COL3A1	-3.16613	2.50122e-20	2.55906e-19
ENSG00000178773	CPNE7	-1.75123	5.88067e-20	5.94152e-19
ENSG00000164308	ERAP2	-2.42136	8.54786e-20	8.55617e-19
ENSG00000073331	ALPK1	-1.29673	1.07535e-19	1.07025e-18
ENSG00000060718	COL11A1	-10.677	1.62467e-19	1.60287e-18
ENSG00000121211	MND1	-1.15093	1.66511e-19	1.6392e-18
ENSG00000205571	SMN1	-0.999863	1.89943e-19	1.8634e-18
ENSG00000236144	TMEM147-AS1	-1.00797	2.3183e-19	2.26452e-18
ENSG00000010319	SEMA3G	-1.60533	4.43795e-19	4.26873e-18
ENSG00000095596	CYP26A1	-1.09124	4.55315e-19	4.37767e-18
ENSG00000168890	TMEM150A	-1.17637	8.76732e-19	8.30256e-18
ENSG00000169136	ATF5	-1.13765	2.70178e-18	2.49493e-17
ENSG00000169955	ZNF747	-1.00502	7.26262e-18	6.51278e-17
ENSG00000115297	TLX2	-5.26359	1.08337e-17	9.64262e-17
ENSG00000263002	ZNF234	-1.17079	1.62678e-17	1.4344e-16
ENSG00000151304	SRFBP1	-0.963543	1.83039e-17	1.60892e-16
ENSG00000204604	ZNF468	-1.45408	2.2698e-17	1.98057e-16
ENSG00000139915	MDGA2	-1.59139	3.41184e-17	2.94531e-16
ENSG00000165379	LRFN5	-4.57823	5.11816e-17	4.38324e-16
ENSG00000254093	PINX1	-1.17027	1.21645e-16	1.01754e-15
ENSG00000105750	ZNF85	-1.68647	2.42162e-16	1.99037e-15
ENSG00000278771	RN7SL3	-2.02974	4.20024e-16	3.39921e-15
ENSG00000185904	LINC00839	-2.15947	6.0407e-16	4.85743e-15
ENSG00000213401	MAGEA12	-9.58139	6.34279e-16	5.09312e-15
ENSG00000168556	ING2	-1.20158	8.06847e-16	6.44908e-15
ENSG00000136161	RCBTB2	-1.60494	2.31438e-15	1.80528e-14
ENSG00000145723	GIN1	-1.49205	2.62386e-15	2.04106e-14
ENSG00000158458	NRG2	-1.37506	4.57172e-15	3.5069e-14
ENSG00000131061	ZNF341	-0.981006	1.19466e-14	8.93708e-14
ENSG00000172020	GAP43	-2.22901	1.31558e-14	9.82546e-14
ENSG00000172346	CSDC2	-1.36446	1.97859e-14	1.46276e-13
ENSG00000179083	FAM133A	-5.16613	2.07023e-14	1.52852e-13
ENSG00000198681	MAGEA1	-9.04692	2.70723e-14	1.9846e-13
ENSG00000246705	H2AJ	-1.02616	3.08129e-14	2.25298e-13
ENSG00000180815	MAP3K15	-0.976611	3.46444e-14	2.52417e-13
ENSG00000197417	SHPK	-1.66478	7.33993e-14	5.25819e-13
ENSG00000136531	SCN2A	-4.64933	1.31568e-13	9.26988e-13
ENSG00000147246	HTR2C	-4.97745	2.48132e-13	1.72097e-12
ENSG00000102032	RENBP	-1.47615	3.59732e-13	2.47304e-12
ENSG00000256546	LINC02985	-1.07608	5.44893e-13	3.69438e-12
ENSG00000126950	TMEM35A	-1.85793	2.68847e-12	1.74346e-11
ENSG00000268916	CSAG3	-8.35506	2.77485e-12	1.79794e-11
ENSG00000198538	ZNF28	-1.09705	3.25208e-12	2.09696e-11
ENSG00000249550	LINC01234	-2.79691	3.93024e-12	2.52489e-11
ENSG00000198075	SULT1C4	-1.42438	4.42438e-12	2.83671e-11
ENSG00000196104	SPOCK3	-1.35279	5.20477e-12	3.32108e-11
ENSG00000164061	BSN	-1.03029	6.34645e-12	4.0348e-11
ENSG00000084453	SLCO1A2	-3.88436	7.50229e-12	4.73904e-11
ENSG00000130844	ZNF331	-3.42493	7.97651e-12	5.02877e-11
ENSG00000018869	ZNF582	-2.81018	8.22869e-12	5.17912e-11
ENSG00000182108	DEXI	-1.38643	9.41201e-12	5.90094e-11
ENSG00000113532	ST8SIA4	-1.27558	9.6731e-12	6.0596e-11
ENSG00000116329	OPRD1	-1.42787	1.39585e-11	8.66743e-11
ENSG00000198440	ZNF583	-2.16885	1.4218e-11	8.81887e-11
ENSG00000159917	ZNF235	-1.5978	1.46993e-11	9.10249e-11
ENSG00000011677	GABRA3	-8.04692	1.95641e-11	1.20132e-10
ENSG00000261824	LINC00662	-1.42553	2.33718e-11	1.43009e-10
ENSG00000198930	CSAG1	-8.01216	2.43799e-11	1.49016e-10
ENSG00000216866	RPS2P55	-0.972952	5.40122e-11	3.218e-10
ENSG00000163738	MTHFD2L	-1.0183	8.1079e-11	4.76792e-10
ENSG00000247796	MOCS2-DT	-1.103	8.93989e-11	5.23678e-10
ENSG00000267575	LINC02987	-1.58723	1.0051e-10	5.85286e-10
ENSG00000235590	GNAS-AS1	-2.17661	1.04661e-10	6.08674e-10
ENSG00000132481	TRIM47	-1.39204	1.09533e-10	6.36351e-10
ENSG00000138738	PRDM5	-1.04535	1.13048e-10	6.56104e-10
ENSG00000204519	ZNF551	-1.05901	2.03576e-10	1.16068e-09
ENSG00000121413	ZSCAN18	-2.14038	2.26533e-10	1.28671e-09
ENSG00000165259	HDX	-1.12718	2.37813e-10	1.3464e-09
ENSG00000198346	ZNF813	-2.0552	2.48755e-10	1.40514e-09
ENSG00000148344	PTGES	-1.36626	2.48808e-10	1.40514e-09
ENSG00000174599	TRAM1L1	-2.18684	3.03585e-10	1.7026e-09
ENSG00000133943	DGLUCY	-1.04398	3.25527e-10	1.8225e-09
ENSG00000198453	ZNF568	-1.15281	4.1564e-10	2.31329e-09
ENSG00000101160	CTSZ	-3.81394	4.34189e-10	2.41178e-09
ENSG00000169169	CPT1C	-0.960876	4.84086e-10	2.6804e-09
ENSG00000119684	MLH3	-1.65516	4.89149e-10	2.70711e-09
ENSG00000248049	UBA6-DT	-1.14826	5.57398e-10	3.07506e-09
ENSG00000125148	MT2A	-1.23746	8.7028e-10	4.7173e-09
ENSG00000185869	ZNF829	-1.04305	9.31234e-10	5.03444e-09
ENSG00000092758	COL9A3	-0.97702	9.85312e-10	5.31412e-09
ENSG00000131848	ZSCAN5A	-1.70945	9.86591e-10	5.31975e-09
ENSG00000101546	RBFA	-1.00548	1.11061e-09	5.96717e-09
ENSG00000019505	SYT13	-1.51215	1.33611e-09	7.1415e-09
ENSG00000159387	IRX6	-1.01808	1.62068e-09	8.60161e-09
ENSG00000148288	GBGT1	-7.31757	1.76606e-09	9.3513e-09
ENSG00000268902	CSAG2	-7.27909	2.22938e-09	1.17061e-08
ENSG00000253873	PCDHGA11	-1.14211	2.58685e-09	1.35266e-08
ENSG00000149573	MPZL2	-3.91237	2.61394e-09	1.36588e-08
ENSG00000266709	MGC12916	-1.15304	3.45971e-09	1.79335e-08
ENSG00000197016	ZNF470	-1.31588	4.60007e-09	2.36082e-08
ENSG00000170627	GTSF1	-7.13574	5.12601e-09	2.62168e-08
ENSG00000113369	ARRDC3	-1.02856	6.02181e-09	3.05843e-08
ENSG00000162620	LRRIQ3	-1.14946	6.43033e-09	3.26226e-08
ENSG00000144182	LIPT1	-1.43152	7.2187e-09	3.64569e-08
ENSG00000139329	LUM	-3.11881	7.67038e-09	3.86625e-08
ENSG00000204710	SPDYC	-5.06989	7.7099e-09	3.88531e-08
ENSG00000197128	ZNF772	-1.03038	1.19331e-08	5.9291e-08
ENSG00000188897	LOC400499	-1.99154	1.20058e-08	5.96391e-08
ENSG00000230426	LINC01036	-7.00042	1.20474e-08	5.98329e-08
ENSG00000129990	SYT5	-2.31148	1.33863e-08	6.62065e-08
ENSG00000123572	NRK	-5.95338	1.39688e-08	6.90121e-08
ENSG00000178150	ZNF114	-1.17781	1.5113e-08	7.44219e-08
ENSG00000196967	ZNF585A	-0.9537	1.51777e-08	7.4724e-08
ENSG00000164362	TERT	-1.08335	1.53721e-08	7.56154e-08
ENSG00000137720	CFAP68	-1.27678	1.63564e-08	8.02133e-08
ENSG00000167380	ZNF226	-0.986505	1.88737e-08	9.2179e-08
ENSG00000100427	MLC1	-2.05696	1.89869e-08	9.26723e-08
ENSG00000187193	MT1X	-1.5092	2.02865e-08	9.8696e-08
ENSG00000167766	ZNF83	-2.16615	2.11378e-08	1.0264e-07
ENSG00000188785	ZNF548	-1.1775	2.18884e-08	1.06148e-07
ENSG00000132570	PCBD2	-1.25103	2.35938e-08	1.14149e-07
ENSG00000179455	MKRN3	-6.73719	2.36869e-08	1.14551e-07
ENSG00000184584	STING1	-2.10722	3.10616e-08	1.48754e-07
ENSG00000170608	FOXA3	-1.2682	3.25846e-08	1.55686e-07
ENSG00000260456	C16orf95	-1.21944	3.37536e-08	1.60966e-07
ENSG00000188732	FAM221A	-1.05627	3.74039e-08	1.777e-07
ENSG00000186340	THBS2	-5.78177	4.03088e-08	1.9105e-07
ENSG00000181007	ZFP82	-6.77009	4.27524e-08	2.0205e-07
ENSG00000163421	PROK2	-2.68141	7.04157e-08	3.26588e-07
ENSG00000170961	HAS2	-1.43781	8.02682e-08	3.70237e-07
ENSG00000178229	ZNF543	-0.973523	8.12003e-08	3.74308e-07
ENSG00000145242	EPHA5	-1.18847	9.26071e-08	4.24987e-07
ENSG00000239713	APOBEC3G	-4.73549	1.00632e-07	4.6032e-07
ENSG00000164850	GPER1	-1.04201	1.02791e-07	4.69916e-07
ENSG00000188511	MIR3667HG	-3.84417	1.10911e-07	5.05607e-07
ENSG00000183580	FBXL7	-1.43782	1.14914e-07	5.2333e-07
ENSG00000229676	ZNF492	-6.56151	1.39533e-07	6.30248e-07
ENSG00000149922	TBX6	-1.92379	1.53643e-07	6.91365e-07
ENSG00000253414	LINC01605	-1.22048	1.74817e-07	7.82136e-07
ENSG00000170161	FAM88B	-1.52794	1.83259e-07	8.1813e-07
ENSG00000233215	LINC01687	-6.49592	2.01575e-07	8.9689e-07
ENSG00000164604	GPR85	-1.13557	2.1231e-07	9.41699e-07
ENSG00000196867	ZFP28	-1.54637	3.26272e-07	1.42431e-06
ENSG00000268471	MIR4453HG	-1.34318	3.38463e-07	1.47468e-06
ENSG00000183783	KCTD8	-6.39153	3.91025e-07	1.69263e-06
ENSG00000224204	PHEX-AS1	-2.62697	4.20445e-07	1.81546e-06
ENSG00000188227	ZNF793	-1.27163	4.41221e-07	1.90263e-06
ENSG00000132357	CARD6	-1.09707	5.03482e-07	2.15674e-06
ENSG00000163273	NPPC	-1.07866	5.1315e-07	2.19597e-06
ENSG00000179673	RPRML	-1.68585	6.71253e-07	2.84529e-06
ENSG00000213967	ZNF726	-6.06202	7.76561e-07	3.27025e-06
ENSG00000171794	UTF1	-1.39634	7.84192e-07	3.29993e-06
ENSG00000225546	LINC02476	-6.27904	8.18801e-07	3.44173e-06
ENSG00000123453	SARDH	-1.44271	8.98648e-07	3.76061e-06
ENSG00000130208	APOC1	-1.08103	1.00445e-06	4.18787e-06
ENSG00000268606	MAGEA2	-6.19893	1.01868e-06	4.24486e-06
ENSG00000086205	FOLH1	-1.35631	1.09364e-06	4.54039e-06
ENSG00000048540	LMO3	-3.35487	1.25786e-06	5.19568e-06
ENSG00000128242	GAL3ST1	-1.73346	1.28442e-06	5.29764e-06
ENSG00000154645	CHODL	-5.1892	1.34647e-06	5.54447e-06
ENSG00000176125	UFSP1	-0.953499	1.57092e-06	6.42665e-06
ENSG00000159915	ZNF233	-3.29938	1.7303e-06	7.06084e-06
ENSG00000165591	FAAH2	-5.14266	1.76013e-06	7.17484e-06
ENSG00000261840	LOC730183	-1.2672	1.82605e-06	7.42882e-06
ENSG00000185070	FLRT2	-6.06967	2.06894e-06	8.37633e-06
ENSG00000237594	TIAM1-AS1	-1.07208	2.25036e-06	9.07838e-06
ENSG00000281103	TRG-AS1	-2.03977	2.88692e-06	1.15416e-05
ENSG00000162755	KLHDC9	-5.78026	2.95851e-06	1.18194e-05
ENSG00000260219	CD2BP2-DT	-1.00757	3.18212e-06	1.26748e-05
ENSG00000166961	MS4A15	-5.7517	3.36425e-06	1.33737e-05
ENSG00000236081	ELFN1-AS1	-5.75169	3.4249e-06	1.35868e-05
ENSG00000187821	HELT	-3.73547	5.19895e-06	2.02383e-05
ENSG00000186272	ZNF17	-1.28721	5.39902e-06	2.09667e-05
ENSG00000221843	C2orf16	-1.16096	5.56015e-06	2.15702e-05
ENSG00000040731	CDH10	-3.18154	5.78203e-06	2.23735e-05
ENSG00000078596	ITM2A	-5.87697	5.95329e-06	2.30048e-05
ENSG00000186230	ZNF749	-0.974137	8.49226e-06	3.22655e-05
ENSG00000226686	LINC01535	-0.956869	9.58842e-06	3.61814e-05
ENSG00000165215	CLDN3	-5.77011	1.04794e-05	3.936e-05
ENSG00000180425	C11orf71	-1.22412	1.10943e-05	4.15797e-05
ENSG00000251381	LINC00958	-4.05324	1.19057e-05	4.44368e-05
ENSG00000161955	TNFSF13	-1.11882	1.22447e-05	4.56194e-05
ENSG00000156096	UGT2B4	-3.08641	1.29251e-05	4.80361e-05
ENSG00000260266	PPIAP46	-5.7135	1.38504e-05	5.13907e-05
ENSG00000266265	KLF14	-1.21193	1.47937e-05	5.46487e-05
ENSG00000145526	CDH18	-5.65463	1.79429e-05	6.55726e-05
ENSG00000109610	SOD3	-5.6546	1.79448e-05	6.55726e-05
ENSG00000205572	SERF1A	-1.4995	2.099e-05	7.61745e-05
ENSG00000104804	TULP2	-2.00711	2.23447e-05	8.08422e-05
ENSG00000220842	RPL21P16	-1.09387	2.65478e-05	9.52575e-05
ENSG00000161835	TAMALIN	-1.44541	2.74803e-05	9.84631e-05
ENSG00000164853	UNCX	-2.29943	2.9968e-05	0.000106853
ENSG00000150394	CDH8	-5.52907	3.36423e-05	0.000119296
ENSG00000113296	THBS4	-2.70372	3.46668e-05	0.000122795
ENSG00000166206	GABRB3	-5.23713	3.56635e-05	0.000126148
ENSG00000124440	HIF3A	-4.53384	4.09523e-05	0.000143978
ENSG00000174137	FAM53A	-0.958494	4.57905e-05	0.000160143
ENSG00000260034	LCMT1-AS2	-2.30708	4.74578e-05	0.000165744
ENSG00000271643	PDCD6IP-DT	-1.27334	4.82353e-05	0.000168355
ENSG00000146006	LRRTM2	-1.41702	4.82651e-05	0.00016841
ENSG00000198482	ZNF808	-2.50141	4.88953e-05	0.000170449
ENSG00000175449	RFESD	-1.06216	5.79471e-05	0.000200049
ENSG00000116785	CFHR3	-1.39956	5.89728e-05	0.000203357
ENSG00000185215	TNFAIP2	-1.55433	6.10569e-05	0.00021016
ENSG00000154654	NCAM2	-5.10783	6.32222e-05	0.000217283
ENSG00000164796	CSMD3	-5.10788	6.56364e-05	0.000225136
ENSG00000131095	GFAP	-1.18392	7.16954e-05	0.000244991
ENSG00000185507	IRF7	-1.67138	7.24292e-05	0.000247424
ENSG00000184305	CCSER1	-0.984974	7.39762e-05	0.00025248
ENSG00000253554	LINC01414	-5.39153	7.4198e-05	0.000253161
ENSG00000270194	GOLGA4-AS1	-1.36004	8.73099e-05	0.000296069
ENSG00000274925	ZKSCAN2-DT	-1.39956	8.76263e-05	0.000297098
ENSG00000160229	ZNF66	-1.31625	8.78135e-05	0.000297643
ENSG00000250682	LINC00491	-0.970109	8.95464e-05	0.000303245
ENSG00000280987	MATR3	-2.31626	9.74999e-05	0.000328803
ENSG00000260727	SLC7A5P1	-1.22753	0.000101124	0.000340517
ENSG00000278175	GLIDR	-0.96342	0.000111949	0.00037452
ENSG00000064989	CALCRL	-1.42138	0.000112838	0.000377272
ENSG00000170190	SLC16A5	-3.29939	0.000118355	0.000394609
ENSG00000184221	OLIG1	-1.8524	0.00012278	0.000408461
ENSG00000202474	RNA5SP283	-2.06608	0.000125775	0.000417811
ENSG00000152208	GRID2	-2.69004	0.000129034	0.000427946
ENSG00000239697	TNFSF12	-1.5131	0.000136114	0.000449848
ENSG00000240038	AMY2B	-1.34944	0.000143767	0.000473208
ENSG00000171476	HOPX	-1.19649	0.0001438	0.000473248
ENSG00000142530	GARIN5A	-1.01029	0.000143896	0.000473425
ENSG00000166183	ASPG	-3.62695	0.000158995	0.000520457
ENSG00000259362	LOC101929457	-2.614	0.000168333	0.000549514
ENSG00000238062	SPATA3-AS1	-1.26504	0.00016837	0.000549557
ENSG00000175262	C1orf127	-2.24758	0.000200657	0.000648401
ENSG00000135253	KCP	-1.22902	0.000204762	0.000660722
ENSG00000246777	DYNC1LI2-DT	-3.58118	0.000211627	0.000680935
ENSG00000238113	LINC01410	-0.977454	0.000215194	0.000691627
ENSG00000269416	LINC01224	-5.15712	0.000221853	0.000711373
ENSG00000237125	HAND2-AS1	-1.24757	0.000224493	0.000719063
ENSG00000250284	CTB-1I21.1	-1.19543	0.000225327	0.000721531
ENSG00000188603	CLN3	-2.14484	0.000233383	0.000745536
ENSG00000237440	ZNF737	-1.24845	0.000259557	0.000824959
ENSG00000014257	ACP3	-1.33393	0.000259847	0.000825766
ENSG00000204176	SYT15	-1.16513	0.000268742	0.000852121
ENSG00000173809	TDRD12	-2.21191	0.000271643	0.000860356
ENSG00000237984	PTENP1	-1.31147	0.000281607	0.000889921
ENSG00000226752	CUTALP	-2.00338	0.000288543	0.000910319
ENSG00000152380	FAM151B	-1.05145	0.000303971	0.000956194
ENSG00000182459	TEX19	-2.21193	0.000307006	0.000965205
ENSG00000277232	GTSE1-DT	-1.31143	0.000307625	0.000966883
ENSG00000187134	AKR1C1	-5.06963	0.000324697	0.00101687
ENSG00000159176	CSRP1	-1.26925	0.000325745	0.00102001
ENSG00000205089	CCNI2	-1.39834	0.000334502	0.00104584
ENSG00000159625	DRC7	-5.06959	0.000340832	0.00106417
ENSG00000228981	RPS2P20	-1.85961	0.000346072	0.00107963
ENSG00000173114	LRRN3	-3.48497	0.000351723	0.00109575
ENSG00000151632	AKR1C2	-4.06989	0.000355603	0.00110708
ENSG00000176746	MAGEB6	-2.84419	0.000391616	0.00121436
ENSG00000250988	SNHG21	-0.978742	0.000409732	0.00126603
ENSG00000164128	NPY1R	-0.995446	0.000430423	0.00132526
ENSG00000196951	SCOC-AS1	-2.25143	0.000433761	0.00133536
ENSG00000277758	SYT15B	-0.995432	0.000510025	0.00155723
ENSG00000197134	ZNF257	-3.43435	0.000516989	0.00157722
ENSG00000127325	BEST3	-4.97656	0.000519487	0.00158398
ENSG00000169245	CXCL10	-1.98455	0.000528151	0.00160802
ENSG00000166816	LDHD	-1.38186	0.000551341	0.00167547
ENSG00000168062	BATF2	-1.65671	0.00057093	0.00172967
ENSG00000100583	SAMD15	-1.11675	0.000578824	0.0017519
ENSG00000261008	LINC01572	-1.15816	0.000593698	0.00179361
ENSG00000106278	PTPRZ1	-1.17628	0.000629342	0.00189648
ENSG00000237651	C2orf74	-1.9489	0.00065483	0.00196936
ENSG00000237506	RPSAP15	-1.39412	0.000735708	0.00219627
ENSG00000256229	ZNF486	-4.87703	0.000790462	0.00234858
ENSG00000171817	ZNF540	-1.00756	0.000878709	0.00259241
ENSG00000256060	TRAPPC2B	-0.989533	0.00089749	0.00264197
ENSG00000152433	ZNF547	-1.62697	0.000939349	0.00275695
ENSG00000234224	TMEM229A	-1.64801	0.000969807	0.00284119
ENSG00000156966	B3GNT7	-1.79691	0.000969948	0.00284123
ENSG00000271503	CCL5	-2.25636	0.000994163	0.00290503
ENSG00000215246	LINC02982	-1.36946	0.00108162	0.00314395
ENSG00000267454	ZNF582-DT	-1.96197	0.00115837	0.00335157
ENSG00000135409	AMHR2	-1.76212	0.00117472	0.00339498
ENSG00000196154	S100A4	-1.15222	0.00124866	0.00359242
ENSG00000162746	FCRLB	-1.25775	0.00128138	0.0036802
ENSG00000255501	CARD18	-4.77002	0.00134118	0.00384258
ENSG00000279561	LOC100132249	-0.969724	0.00134131	0.00384258
ENSG00000213621	RPSAP54	-2.08637	0.00134824	0.00386048
ENSG00000239322	ATP6V1B1-AS1	-1.61629	0.00142651	0.00406458
ENSG00000275713	H2BC9	-0.987212	0.0014381	0.004095
ENSG00000099365	STX1B	-1.23432	0.00145791	0.00414829
ENSG00000188856	RPSAP47	-2.48488	0.00145875	0.00414963
ENSG00000225087	LOC105378798	-2.31142	0.00152763	0.00433523
ENSG00000254206	NPIPB11	-1.34943	0.00154112	0.0043697
ENSG00000213424	KRT222	-1.06337	0.00156997	0.00444483
ENSG00000278318	ZNF229	-2.85576	0.00163774	0.00462454
ENSG00000203288	TDRKH-AS1	-1.50473	0.0017398	0.00489201
ENSG00000129048	ACKR4	-3.15052	0.00183642	0.00514706
ENSG00000164743	C8orf48	-1.05247	0.00184733	0.00517448
ENSG00000262454	MIR193BHG	-1.23657	0.00205193	0.0057031
ENSG00000243547	HNRNPKP4	-0.994351	0.00213436	0.00592058
ENSG00000166405	RIC3	-4.65458	0.00218185	0.00604122
ENSG00000236432	MFF-DT	-1.32294	0.00227399	0.00627487
ENSG00000130812	ANGPTL6	-2.3818	0.00234158	0.00644567
ENSG00000284693	LINC02606	-1.72094	0.00237552	0.00653276
ENSG00000189350	TOGARAM2	-1.62696	0.00245774	0.00674576
ENSG00000137959	IFI44L	-0.992138	0.00246371	0.0067605
ENSG00000139679	LPAR6	-1.62698	0.0025718	0.00703409
ENSG00000154783	FGD5	-0.954768	0.00273678	0.00744578
ENSG00000196511	TPK1	-1.00042	0.00278431	0.0075666
ENSG00000162039	MEIOB	-2.32743	0.00291888	0.00790041
ENSG00000137507	LRRC32	-1.18766	0.00294265	0.00796127
ENSG00000115919	KYNU	-3.08643	0.00294277	0.00796127
ENSG00000261934	PCDHGA9	-4.10786	0.0031748	0.00854002
ENSG00000231043	LOC644456	-1.59041	0.00318506	0.00856457
ENSG00000169035	KLK7	-1.46825	0.00321757	0.00864276
ENSG00000185053	SGCZ	-3.53383	0.00322294	0.00865615
ENSG00000269845	CCNYL6	-4.1078	0.00330801	0.00887201
ENSG00000197124	ZNF682	-3.0193	0.00332377	0.008909
ENSG00000125775	SDCBP2	-1.59047	0.00340244	0.0091037
ENSG00000255153	TOLLIP-DT	-1.53386	0.00351291	0.00937382
ENSG00000105737	GRIK5	-1.05148	0.00354754	0.00945732
ENSG00000180767	CHST13	-1.0763	0.0035551	0.00947525
ENSG00000155011	DKK2	-2.27082	0.00384753	0.0101911
ENSG00000150782	IL18	-3.01923	0.00388636	0.0102891
ENSG00000046774	MAGEC2	-2.67134	0.00391949	0.0103671
ENSG00000231327	LINC01816	-1.08265	0.00395632	0.0104585
ENSG00000198054	DSCR8	-3.45983	0.00420294	0.0110596
ENSG00000217325	PRELID1P1	-2.67138	0.00438328	0.0114839
ENSG00000163288	GABRB1	-1.64076	0.00438613	0.0114901
ENSG00000226476	LINC01748	-1.75249	0.00445889	0.0116564
ENSG00000162148	PPP1R32	-1.7144	0.00446634	0.0116732
ENSG00000266524	GDF10	-1.27081	0.00447795	0.0117008
ENSG00000145700	ANKRD31	-1.64076	0.00451632	0.011797
ENSG00000221923	ZNF880	-1.30708	0.00452377	0.0118138
ENSG00000156427	FGF18	-1.89998	0.00452576	0.0118176
ENSG00000156006	NAT2	-3.45988	0.00457509	0.0119354
ENSG00000206262	FOXL2NB	-1.34942	0.00495867	0.012859
ENSG00000170458	CD14	-2.60423	0.00507509	0.0131324
ENSG00000182870	GALNT9	-1.15946	0.00514995	0.0133063
ENSG00000227868	TEX46	-2.4135	0.00515252	0.0133115
ENSG00000164078	MST1R	-2.60421	0.00519512	0.0134062
ENSG00000235560	ZNF747-DT	-0.983646	0.00520632	0.0134275
ENSG00000279307	NDUFAF2P1	-1.27606	0.00554925	0.0142454
ENSG00000123201	GUCY1B2	-1.01928	0.00593433	0.0151464
ENSG00000215386	MIR99AHG	-1.01396	0.00603548	0.0153699
ENSG00000173641	HSPB7	-3.91525	0.00610287	0.0155293
ENSG00000227403	LINC01806	-1.3563	0.00647997	0.0164023
ENSG00000180596	H2BC4	-1.15746	0.00659936	0.0166728
ENSG00000126460	PRRG2	-0.970917	0.00668993	0.0168828
ENSG00000226124	FTCDNL1	-1.24435	0.00726995	0.0182026
ENSG00000184100	BRD7P2	-1.12947	0.00801085	0.0199168
ENSG00000175161	CADM2	-1.02551	0.00832646	0.0206426
ENSG00000197921	HES5	-1.00711	0.00845402	0.020929
ENSG00000181652	ATG9B	-1.02553	0.00847416	0.020972
ENSG00000105427	CNFN	-1.15753	0.00849613	0.0210195
ENSG00000162975	KCNF1	-1.79687	0.00858056	0.0211983
ENSG00000228705	LINC00659	-2.28228	0.00914543	0.0224834
ENSG00000236801	RPL24P8	-1.32743	0.00959038	0.0234805
ENSG00000105278	ZFR2	-1.01928	0.00986811	0.024085
ENSG00000123560	PLP1	-3.21194	0.00987773	0.0241006
ENSG00000105647	PIK3R2	-3.80819	0.0100141	0.024387
ENSG00000174564	IL20RB	-1.43433	0.0100605	0.0244833
ENSG00000015413	DPEP1	-3.21196	0.0100828	0.0245271
ENSG00000249803	LOC124901076	-1.21192	0.0107682	0.0259795
ENSG00000164309	CMYA5	-1.24755	0.0109265	0.0263305
ENSG00000172238	ATOH1	-1.5115	0.0110145	0.026506
ENSG00000184659	FOXD4L4	-3.21202	0.0113121	0.0271818
ENSG00000225434	LINC01504	-1.61045	0.0113635	0.0272819
ENSG00000235508	RPS2P7	-1.12264	0.0113921	0.0273332
ENSG00000162782	TDRD5	-1.61044	0.0114541	0.0274676
ENSG00000203721	LINC00862	-1.92814	0.0116676	0.0279411
ENSG00000057657	PRDM1	-1.92815	0.0120318	0.0287282
ENSG00000261423	TMEM202-AS1	-1.3925	0.0124094	0.0295487
ENSG00000254634	SMG1P6	-1.53385	0.0124942	0.0297383
ENSG00000172215	CXCR6	-2.21193	0.0128993	0.0306123
ENSG00000196263	ZNF471	-1.01261	0.0129877	0.0308076
ENSG00000233426	EIF3FP3	-0.993268	0.0129964	0.0308234
ENSG00000230002	ALMS1-IT1	-1.04843	0.0130956	0.0310392
ENSG00000243811	APOBEC3D	-2.38186	0.0132809	0.031439
ENSG00000233901	LINC01503	-2.01927	0.0133262	0.0315396
ENSG00000129673	AANAT	-2.01929	0.0136813	0.0322822
ENSG00000186952	TMEM232	-2.01928	0.0139393	0.0328363
ENSG00000124134	KCNS1	-3.11884	0.0146148	0.0343387
ENSG00000111335	OAS2	-3.11875	0.0146185	0.0343433
ENSG00000236976	RPL6P20	-1.68584	0.0152162	0.0356108
ENSG00000197580	BCO2	-2.13792	0.0156371	0.0365017
ENSG00000159899	NPR2	-1.86401	0.0162104	0.0377156
ENSG00000281106	TMEM272	-2.29938	0.0184192	0.0422019
ENSG00000181908	LINC02724	-0.997795	0.0185501	0.0424613
ENSG00000261504	LINC01686	-1.29936	0.0185832	0.0425285
ENSG00000167555	ZNF528	-2.29937	0.0190147	0.0434042
ENSG00000284948	LOC254896	-1.94893	0.0193195	0.0440045
ENSG00000164112	SMIM43	-1.17541	0.0195577	0.0444667
ENSG00000137965	IFI44	-3.01936	0.019711	0.0447837
ENSG00000165269	AQP7	-2.29937	0.0198968	0.045165
ENSG00000227347	HNRNPKP2	-1.43433	0.0216036	0.0486591
ENSG00000233791	BTG2-DT	-2.53387	0.0220915	0.049611
ENSG00000270571	LOC105374811	-2.53386	0.0220919	0.049611
ENSG00000249069	LINC01033	-1.29934	0.0224352	0.0503171
ENSG00000088543	C3orf18	-0.968671	0.0225494	0.0505581
ENSG00000278156	TSC22D1-AS1	-1.79689	0.0225984	0.0506579
ENSG00000225280	LOC105372558	-2.53379	0.0229473	0.0513106
ENSG00000171855	IFNB1	-2.53388	0.0241454	0.0536217
ENSG00000101306	MYLK2	-2.05999	0.0244483	0.0542252
ENSG00000185105	MYADML2	-1.45294	0.0246861	0.0546991
ENSG00000169989	TIGD4	-1.13795	0.0254238	0.056158
ENSG00000178386	ZNF223	-1.31148	0.0265955	0.0585235
ENSG00000250846	EPHA5-AS1	-1.5339	0.0266176	0.0585665
ENSG00000270757	HSPE1-MOB4	-2.21192	0.028614	0.0622935
ENSG00000185972	CCIN	-1.72647	0.0290972	0.063236
ENSG00000279801	LOC112268198	-1.56556	0.0300837	0.0651738
ENSG00000111181	SLC6A12	-1.47496	0.0304678	0.0659364
ENSG00000222345	SNORD19C	-1.97751	0.0307992	0.0665836
ENSG00000225975	ZNF567-DT	-1.31886	0.0312262	0.0673763
ENSG00000236330	RPL5P9	-2.43434	0.0312408	0.0673841
ENSG00000186417	GLDN	-1.26254	0.0318235	0.0684435
ENSG00000266962	HSD17B1-AS1	-1.25921	0.0322679	0.0692131
ENSG00000178226	PRSS36	-1.0103	0.0325709	0.0698009
ENSG00000165935	SMCO2	-2.4344	0.0330676	0.0706248
ENSG00000231527	FAM27C	-1.39635	0.0334483	0.0713303
ENSG00000240303	ACAD11	-1.3819	0.0338386	0.0721085
ENSG00000260279	LOC105371414	-1.0933	0.0350649	0.0744155
ENSG00000188404	SELL	-2.1188	0.0351773	0.0746034
ENSG00000205359	SLCO6A1	-1.3274	0.0371066	0.0781805
ENSG00000131730	CKMT2	-1.16609	0.0386161	0.0810237
ENSG00000146374	RSPO3	-2.11878	0.0387232	0.0812108
ENSG00000183298	RPSAP19	-1.12448	0.0393537	0.0823881
ENSG00000182393	IFNL1	-2.79701	0.0394656	0.0825767
ENSG00000214708	LOC105371730	-1.6525	0.0417602	0.0868446
ENSG00000229388	TAF12-DT	-1.65248	0.0433434	0.0897289
ENSG00000091879	ANGPT2	-1.53386	0.0437924	0.0905344
ENSG00000257176	LOC100506606	-1.53383	0.0444511	0.0914953
ENSG00000233493	TMEM238	-1.89007	0.0446844	0.0919003
ENSG00000187024	PTRH1	-1.53386	0.0461457	0.0946222
ENSG00000150636	CCDC102B	-1.27084	0.0470228	0.0962852
ENSG00000120440	TTLL2	-1.43432	0.0478269	0.0976629
ENSG00000248309	MEF2C-AS1	-1.27081	0.0482221	0.098337
ENSG00000230629	RPS23P8	-0.98954	0.0486518	0.0991417
ENSG00000227582	ADGRF5P1	-2.01925	0.0488054	0.0993475
ENSG00000225972	MTND1P23	-1.11879	0.0495332	0.100648
ENSG00000165168	CYBB	-1.11879	0.0497735	0.101055

## Sheet: DEGs in treated TRIM28KO
Supplementary Data 9-3
Upregulated DEGs in comparison of TRIM28-/- VS WT cells with Poly (I:C) stimulation by RNA-seq										the Wald test was used to generate log2FC and p-values adjusted with the Benjamini-Hochberg.
	symbol	log2FoldChange	pvalue	padj
ENSG00000142173	COL6A2	1.42464	5.48604e-170	7.45107e-167
ENSG00000115461	IGFBP5	1.50686	1.14466e-165	1.46321e-162
ENSG00000168209	DDIT4	1.17093	1.30795e-163	1.49595e-160
ENSG00000124762	CDKN1A	1.54995	2.58862e-162	2.81266e-159
ENSG00000182272	B4GALNT4	2.07374	1.37985e-115	9.3705e-113
ENSG00000232677	LINC00665	1.81799	1.56738e-113	1.03215e-110
ENSG00000121413	ZSCAN18	3.3579	9.17945e-106	5.54107e-103
ENSG00000117148	ACTL8	4.5681	2.70978e-100	1.40205e-97
ENSG00000147180	ZNF711	1.01739	6.90435e-98	3.48927e-95
ENSG00000182054	IDH2	1.04102	2.14438e-89	9.9148e-87
ENSG00000168243	GNG4	1.49784	2.74111e-88	1.21565e-85
ENSG00000108679	LGALS3BP	1.60005	1.54627e-83	5.79346e-81
ENSG00000175868	CALCB	2.05714	1.09431e-79	3.65852e-77
ENSG00000181444	ZNF467	1.39493	3.87214e-58	7.19191e-56
ENSG00000181894	ZNF329	3.95491	2.0558e-56	3.60279e-54
ENSG00000111331	OAS3	1.35187	1.99481e-53	3.16418e-51
ENSG00000099864	PALM	1.00408	4.09876e-53	6.40793e-51
ENSG00000198040	ZNF84	1.47247	1.45172e-48	1.99667e-46
ENSG00000135245	HILPDA	1.15978	2.12295e-47	2.84777e-45
ENSG00000035862	TIMP2	0.964014	4.10934e-46	5.37953e-44
ENSG00000121753	ADGRB2	0.952547	4.46681e-45	5.54676e-43
ENSG00000179750	APOBEC3B	1.25592	1.93905e-44	2.36728e-42
ENSG00000171606	ZNF274	1.09531	6.42062e-44	7.75147e-42
ENSG00000130203	APOE	1.47012	1.12538e-43	1.35113e-41
ENSG00000130635	COL5A1	1.21566	1.9456e-43	2.32307e-41
ENSG00000126709	IFI6	1.1203	5.75953e-43	6.8022e-41
ENSG00000136490	LIMD2	1.04334	2.01643e-40	2.0871e-38
ENSG00000171649	ZIK1	2.70829	2.0169e-40	2.0871e-38
ENSG00000145284	SCD5	1.0415	7.24695e-40	7.22402e-38
ENSG00000134107	BHLHE40	1.04067	1.63524e-39	1.60069e-37
ENSG00000019549	SNAI2	1.29191	2.09971e-39	2.037e-37
ENSG00000185070	FLRT2	3.76443	2.407e-39	2.32473e-37
ENSG00000130844	ZNF331	2.3482	1.08823e-37	9.93625e-36
ENSG00000176593	ZNF606-AS1	3.07609	2.1692e-36	1.89313e-34
ENSG00000154118	JPH3	1.01852	2.93604e-35	2.44456e-33
ENSG00000167766	ZNF83	2.35593	1.0461e-34	8.51416e-33
ENSG00000183044	ABAT	1.40566	2.52358e-34	2.00879e-32
ENSG00000152256	PDK1	1.05637	4.45704e-34	3.53489e-32
ENSG00000155966	AFF2	1.54817	1.94165e-33	1.50693e-31
ENSG00000188227	ZNF793	1.91069	6.02922e-33	4.61341e-31
ENSG00000154358	OBSCN	1.1853	1.80269e-32	1.36496e-30
ENSG00000135454	B4GALNT1	1.15514	2.0359e-32	1.53087e-30
ENSG00000172830	SSH3	0.998037	2.50709e-32	1.87868e-30
ENSG00000129946	SHC2	1.15585	1.73357e-31	1.25574e-29
ENSG00000185567	AHNAK2	1.16076	4.57856e-29	2.935e-27
ENSG00000146950	SHROOM2	2.28844	1.83291e-28	1.15118e-26
ENSG00000196172	ZNF681	1.46931	2.07687e-28	1.30065e-26
ENSG00000073464	CLCN4	3.06686	2.49263e-28	1.55653e-26
ENSG00000091986	CCDC80	1.23105	4.8283e-28	2.94245e-26
ENSG00000185189	NRBP2	1.08598	4.8339e-28	2.94245e-26
ENSG00000129682	FGF13	1.53115	6.38433e-28	3.82198e-26
ENSG00000166704	ZNF606	1.84762	1.53488e-27	9.03917e-26
ENSG00000196458	ZNF605	1.18219	7.34091e-27	4.25401e-25
ENSG00000187608	ISG15	1.215	7.5761e-27	4.36701e-25
ENSG00000129951	PLPPR3	0.999096	1.96472e-26	1.09475e-24
ENSG00000253123	LOC100507403	1.08594	2.01156e-26	1.11798e-24
ENSG00000197128	ZNF772	1.37957	9.68792e-26	5.22402e-24
ENSG00000181666	ZNF875	1.00343	1.68986e-25	9.00059e-24
ENSG00000213762	ZNF134	1.08486	3.42706e-25	1.79887e-23
ENSG00000024422	EHD2	0.991547	4.21207e-25	2.2003e-23
ENSG00000132535	DLG4	0.970258	1.03674e-24	5.26389e-23
ENSG00000067840	PDZD4	1.25472	1.87983e-24	9.41259e-23
ENSG00000151640	DPYSL4	1.08314	9.62074e-24	4.65631e-22
ENSG00000167555	ZNF528	3.91589	1.52291e-23	7.25752e-22
ENSG00000173546	CSPG4	1.17815	2.02887e-23	9.54318e-22
ENSG00000110427	KIAA1549L	1.26791	3.20962e-23	1.49674e-21
ENSG00000103253	HAGHL	1.05594	5.46411e-23	2.5264e-21
ENSG00000172379	ARNT2	1.13479	6.69561e-23	3.08267e-21
ENSG00000130270	ATP8B3	2.07896	1.74814e-22	7.83273e-21
ENSG00000135439	AGAP2	1.65887	2.62658e-22	1.16013e-20
ENSG00000125355	TMEM255A	1.09535	3.06129e-22	1.34939e-20
ENSG00000107201	DDX58	0.995441	3.20854e-22	1.41143e-20
ENSG00000198538	ZNF28	1.11524	5.84665e-22	2.52591e-20
ENSG00000159167	STC1	2.12962	2.30587e-21	9.65488e-20
ENSG00000250208	FZD10-AS1	1.97106	3.16091e-21	1.31087e-19
ENSG00000198393	ZNF26	1.28938	4.06765e-21	1.66781e-19
ENSG00000198131	ZNF544	2.92202	1.03784e-20	4.14583e-19
ENSG00000171680	PLEKHG5	0.989201	3.80668e-20	1.44874e-18
ENSG00000267260	LOC728485	2.74694	4.17349e-20	1.58004e-18
ENSG00000088881	EBF4	1.06115	4.4712e-20	1.68687e-18
ENSG00000132718	SYT11	1.40632	4.7763e-20	1.79264e-18
ENSG00000137959	IFI44L	1.99694	6.596e-20	2.44187e-18
ENSG00000140092	FBLN5	0.975744	8.66915e-20	3.17689e-18
ENSG00000152454	ZNF256	2.10655	1.37212e-19	4.99456e-18
ENSG00000007237	GAS7	0.993085	1.55956e-19	5.61105e-18
ENSG00000268388	FENDRR	1.90541	2.81635e-19	9.88724e-18
ENSG00000013619	MAMLD1	1.56497	2.38143e-18	7.84103e-17
ENSG00000156587	UBE2L6	1.11584	2.66318e-18	8.75544e-17
ENSG00000166033	HTRA1	1.33084	4.042e-18	1.31689e-16
ENSG00000166750	SLFN5	1.09649	1.07584e-17	3.44315e-16
ENSG00000162105	SHANK2	3.02066	1.1381e-17	3.63172e-16
ENSG00000134321	RSAD2	4.09168	1.68409e-17	5.25817e-16
ENSG00000161267	BDH1	1.74958	1.82021e-17	5.65881e-16
ENSG00000203326	ZNF525	1.90913	1.97479e-17	6.10445e-16
ENSG00000198719	DLL1	1.26474	3.23159e-17	9.64638e-16
ENSG00000225968	ELFN1	2.5997	3.50611e-17	1.04515e-15
ENSG00000136732	GYPC	1.13807	4.22807e-17	1.25519e-15
ENSG00000136378	ADAMTS7	1.22611	1.05317e-16	3.01931e-15
ENSG00000149131	SERPING1	1.63282	1.28625e-16	3.64903e-15
ENSG00000256771	ZNF253	6.10943	1.62256e-16	4.56733e-15
ENSG00000251369	ZNF550	1.22554	2.15049e-16	5.98366e-15
ENSG00000149557	FEZ1	1.00369	2.27841e-16	6.33146e-15
ENSG00000074211	PPP2R2C	1.10394	2.28223e-16	6.33399e-15
ENSG00000196507	TCEAL3	1.2679	3.02002e-16	8.28636e-15
ENSG00000198342	ZNF442	3.69159	3.18637e-16	8.72079e-15
ENSG00000269416	LINC01224	3.33093	3.60177e-16	9.82058e-15
ENSG00000196867	ZFP28	1.56473	3.74802e-16	1.01938e-14
ENSG00000169499	PLEKHA2	0.987752	4.07178e-16	1.10605e-14
ENSG00000167100	SAMD14	1.9104	5.25257e-16	1.4197e-14
ENSG00000197013	ZNF429	1.30427	6.5573e-16	1.76762e-14
ENSG00000189042	ZNF567	1.10899	1.91357e-15	4.92075e-14
ENSG00000121406	ZNF549	1.40589	2.31434e-15	5.90291e-14
ENSG00000267041	ZNF850	1.1957	4.33509e-15	1.06931e-13
ENSG00000247095	MIR210HG	2.0988	4.51564e-15	1.11132e-13
ENSG00000126458	RRAS	1.02556	5.20667e-15	1.27417e-13
ENSG00000226686	LINC01535	1.27479	6.11647e-15	1.48843e-13
ENSG00000137573	SULF1	1.48131	9.27955e-15	2.21598e-13
ENSG00000105696	TMEM59L	1.36927	9.71578e-15	2.31e-13
ENSG00000271503	CCL5	2.46658	1.05044e-14	2.48661e-13
ENSG00000196646	ZNF136	1.03036	1.14349e-14	2.69223e-13
ENSG00000130558	OLFM1	2.20953	1.16946e-14	2.75039e-13
ENSG00000142303	ADAMTS10	1.33632	1.2041e-14	2.82879e-13
ENSG00000256229	ZNF486	3.43562	1.56214e-14	3.65019e-13
ENSG00000197608	ZNF841	1.09754	1.83902e-14	4.26053e-13
ENSG00000166897	ELFN2	1.32346	2.05824e-14	4.71811e-13
ENSG00000159784	FAM131B	1.54583	2.67946e-14	6.09074e-13
ENSG00000204519	ZNF551	0.960327	3.38118e-14	7.63788e-13
ENSG00000181790	ADGRB1	0.990691	4.02909e-14	9.03571e-13
ENSG00000219665	ZNF433-AS1	1.68924	4.09392e-14	9.17165e-13
ENSG00000147041	SYTL5	1.06372	4.90917e-14	1.09081e-12
ENSG00000110900	TSPAN11	1.83813	5.14913e-14	1.13947e-12
ENSG00000185924	RTN4RL1	1.23222	9.66943e-14	2.08459e-12
ENSG00000161681	SHANK1	1.54326	1.00835e-13	2.16955e-12
ENSG00000039068	CDH1	1.37637	2.08594e-13	4.32535e-12
ENSG00000256223	ZNF10	1.2821	2.4933e-13	5.11633e-12
ENSG00000047644	WWC3	4.32344	3.04199e-13	6.17809e-12
ENSG00000161298	ZNF382	1.0403	3.71597e-13	7.49089e-12
ENSG00000197558	SSPOP	1.41453	4.3269e-13	8.65022e-12
ENSG00000134326	CMPK2	5.42704	5.40842e-13	1.07016e-11
ENSG00000186446	ZNF501	1.43034	5.41209e-13	1.07016e-11
ENSG00000197461	PDGFA	1.71374	7.22981e-13	1.41669e-11
ENSG00000197647	ZNF433	2.48397	1.22917e-12	2.34103e-11
ENSG00000151702	FLI1	1.22146	1.31023e-12	2.4867e-11
ENSG00000197937	ZNF347	3.52646	1.36495e-12	2.58829e-11
ENSG00000183087	GAS6	1.15633	1.56942e-12	2.9605e-11
ENSG00000146966	DENND2A	1.17549	1.57848e-12	2.97245e-11
ENSG00000074317	SNCB	1.00769	1.79317e-12	3.36215e-11
ENSG00000197134	ZNF257	2.44547	2.63028e-12	4.86043e-11
ENSG00000237440	ZNF737	1.5856	3.80495e-12	6.8962e-11
ENSG00000141622	ARK2C	1.82843	3.94775e-12	7.1253e-11
ENSG00000198453	ZNF568	0.955696	4.63319e-12	8.30724e-11
ENSG00000198521	ZNF43	8.27609	4.73756e-12	8.47341e-11
ENSG00000174871	CNIH2	1.77304	6.77039e-12	1.19713e-10
ENSG00000204956	PCDHGA1	3.42941	7.02598e-12	1.23829e-10
ENSG00000116661	FBXO2	1.14627	7.25031e-12	1.27576e-10
ENSG00000149256	TENM4	1.29486	9.07156e-12	1.57581e-10
ENSG00000109956	B3GAT1	2.45141	1.04881e-11	1.806e-10
ENSG00000083817	ZNF416	1.46026	1.06477e-11	1.83203e-10
ENSG00000184635	ZNF93	7.01487	1.20154e-11	2.0592e-10
ENSG00000103067	ESRP2	1.75314	1.36483e-11	2.32439e-10
ENSG00000172638	EFEMP2	1.30933	1.38316e-11	2.35376e-10
ENSG00000115423	DNAH6	1.77781	3.13102e-11	5.14676e-10
ENSG00000184584	STING1	1.44671	3.15883e-11	5.17424e-10
ENSG00000062038	CDH3	1.70505	3.634e-11	5.9154e-10
ENSG00000205413	SAMD9	1.22021	3.92314e-11	6.35747e-10
ENSG00000162591	MEGF6	1.23529	4.93984e-11	7.91066e-10
ENSG00000169239	CA5B	1.0056	5.49239e-11	8.72983e-10
ENSG00000165029	ABCA1	1.76181	5.49556e-11	8.72983e-10
ENSG00000185522	LMNTD2	1.21564	5.76633e-11	9.1399e-10
ENSG00000233922	LINC01694	1.87245	6.7526e-11	1.06103e-09
ENSG00000228526	MIR34AHG	1.07955	8.08214e-11	1.26264e-09
ENSG00000197808	ZNF461	1.2919	8.24026e-11	1.28549e-09
ENSG00000147234	FRMPD3	1.04334	9.84467e-11	1.52158e-09
ENSG00000214029	ZNF891	1.04712	1.21981e-10	1.86674e-09
ENSG00000178038	ALS2CL	1.28723	1.3232e-10	2.01502e-09
ENSG00000171798	KNDC1	1.11754	1.62492e-10	2.45557e-09
ENSG00000142549	IGLON5	2.85069	2.48087e-10	3.67748e-09
ENSG00000163082	SGPP2	1.03175	2.72755e-10	4.02666e-09
ENSG00000103460	TOX3	1.59082	2.96572e-10	4.36344e-09
ENSG00000119632	IFI27L2	0.990595	6.6606e-10	9.38052e-09
ENSG00000171992	SYNPO	1.01178	7.15121e-10	1.00325e-08
ENSG00000198429	ZNF69	7.42461	8.91627e-10	1.23335e-08
ENSG00000144596	GRIP2	1.62013	9.47291e-10	1.30619e-08
ENSG00000269834	ZNF528-AS1	4.70155	9.99414e-10	1.37197e-08
ENSG00000164877	MICALL2	1.02664	1.17682e-09	1.60034e-08
ENSG00000112852	PCDHB2	3.9662	1.22208e-09	1.65982e-08
ENSG00000061656	SPAG4	1.28381	1.25463e-09	1.69765e-08
ENSG00000162572	SCNN1D	0.9539	1.27347e-09	1.71994e-08
ENSG00000105136	ZNF419	1.15538	1.39663e-09	1.87462e-08
ENSG00000185404	SP140L	2.85061	1.44402e-09	1.93107e-08
ENSG00000100427	MLC1	1.30761	1.46625e-09	1.95719e-08
ENSG00000197044	ZNF441	1.18297	1.47992e-09	1.97423e-08
ENSG00000234284	ZNF879	0.981582	1.52387e-09	2.02788e-08
ENSG00000138131	LOXL4	1.80305	1.59277e-09	2.11438e-08
ENSG00000054392	HHAT	1.00312	1.68511e-09	2.23015e-08
ENSG00000187720	THSD4	1.23516	1.98255e-09	2.60334e-08
ENSG00000268696	ZNF723	7.27609	2.19036e-09	2.86221e-08
ENSG00000165475	CRYL1	1.13782	2.21033e-09	2.88312e-08
ENSG00000075891	PAX2	1.09777	2.26783e-09	2.95103e-08
ENSG00000197016	ZNF470	0.976219	2.59587e-09	3.34981e-08
ENSG00000258986	TMEM179	1.29122	2.61099e-09	3.36533e-08
ENSG00000173480	ZNF417	1.1466	2.9571e-09	3.78227e-08
ENSG00000198482	ZNF808	1.77373	3.67263e-09	4.63472e-08
ENSG00000162849	KIF26B	1.07727	3.67806e-09	4.6362e-08
ENSG00000162804	SNED1	1.26364	4.26699e-09	5.33214e-08
ENSG00000269825	LOC122539214	2.40788	4.2755e-09	5.33971e-08
ENSG00000185585	OLFML2A	1.02955	5.43747e-09	6.69471e-08
ENSG00000081665	ZNF506	1.53365	5.80301e-09	7.12943e-08
ENSG00000124302	CHST8	1.46096	5.86493e-09	7.19248e-08
ENSG00000108018	SORCS1	2.6283	5.92984e-09	7.26389e-08
ENSG00000196263	ZNF471	1.61931	6.49548e-09	7.92551e-08
ENSG00000196711	ALKAL1	1.86729	6.8315e-09	8.32615e-08
ENSG00000135899	SP110	1.28794	6.91696e-09	8.42087e-08
ENSG00000223547	ZNF844	6.06568	7.08289e-09	8.61322e-08
ENSG00000187372	PCDHB13	3.24843	7.27648e-09	8.82395e-08
ENSG00000152439	ZNF773	1.1607	7.96886e-09	9.60994e-08
ENSG00000267454	ZNF582-DT	1.85626	9.14229e-09	1.094e-07
ENSG00000177098	SCN4B	0.98811	1.03422e-08	1.23014e-07
ENSG00000172350	ABCG4	1.02911	1.17515e-08	1.38337e-07
ENSG00000176678	FOXL1	1.35782	1.53653e-08	1.77798e-07
ENSG00000267309	ZNF566-AS1	1.47542	1.59439e-08	1.841e-07
ENSG00000003436	TFPI	1.14941	1.87304e-08	2.13552e-07
ENSG00000266010	GATA6-AS1	1.50277	2.14817e-08	2.43135e-07
ENSG00000198598	MMP17	1.0095	2.2543e-08	2.53825e-07
ENSG00000139178	C1RL	1.46115	2.36524e-08	2.65491e-07
ENSG00000185565	LSAMP	1.05894	2.51728e-08	2.81105e-07
ENSG00000272602	ZNF595	1.09243	2.61115e-08	2.90543e-07
ENSG00000213988	ZNF90	5.85069	2.72463e-08	3.02549e-07
ENSG00000120328	PCDHB12	6.80794	3.04738e-08	3.36839e-07
ENSG00000160321	ZNF208	6.80794	3.1968e-08	3.52281e-07
ENSG00000124507	PACSIN1	1.08805	3.47378e-08	3.80487e-07
ENSG00000127585	FBXL16	1.13374	3.71436e-08	4.04595e-07
ENSG00000160801	PTH1R	1.45546	4.45596e-08	4.81993e-07
ENSG00000142065	ZFP14	0.961419	5.47345e-08	5.82771e-07
ENSG00000130876	SLC7A10	2.41525	5.64923e-08	5.99654e-07
ENSG00000228288	PCAT6	1.42364	6.89889e-08	7.21809e-07
ENSG00000278318	ZNF229	2.04327	1.13779e-07	1.15162e-06
ENSG00000111087	GLI1	1.03773	1.18152e-07	1.19366e-06
ENSG00000104324	CPQ	1.50525	1.36215e-07	1.36409e-06
ENSG00000148386	LCN9	6.54489	1.3646e-07	1.36592e-06
ENSG00000102174	PHEX	2.40088	1.86954e-07	1.82348e-06
ENSG00000221923	ZNF880	1.55484	1.9464e-07	1.89334e-06
ENSG00000006283	CACNA1G	0.995183	2.3098e-07	2.2269e-06
ENSG00000188177	ZC3H6	0.972428	2.31967e-07	2.23443e-06
ENSG00000115596	WNT6	1.88582	2.41027e-07	2.31759e-06
ENSG00000197971	MBP	1.04335	2.4712e-07	2.37094e-06
ENSG00000188162	OTOG	1.30637	2.9773e-07	2.82285e-06
ENSG00000005187	ACSM3	1.13785	3.39609e-07	3.18961e-06
ENSG00000135636	DYSF	1.7671	3.39642e-07	3.18961e-06
ENSG00000177133	PRDM16-DT	1.54402	3.68923e-07	3.43785e-06
ENSG00000178882	RFLNA	1.37485	4.31222e-07	3.98253e-06
ENSG00000144642	RBMS3	1.003	4.37691e-07	4.03712e-06
ENSG00000129038	LOXL1	0.988022	4.495e-07	4.14253e-06
ENSG00000273238	TMEM271	1.82921	5.51365e-07	4.99863e-06
ENSG00000130813	SHFL	1.66679	5.5931e-07	5.06432e-06
ENSG00000154928	EPHB1	1.2716	6.6809e-07	5.95011e-06
ENSG00000120322	PCDHB8	5.29126	6.94867e-07	6.17088e-06
ENSG00000198910	L1CAM	1.49993	7.11382e-07	6.3021e-06
ENSG00000186352	ANKRD37	1.57126	7.24119e-07	6.41232e-06
ENSG00000111335	OAS2	2.38439	8.42819e-07	7.37925e-06
ENSG00000260230	FRRS1L	1.15752	9.11303e-07	7.92141e-06
ENSG00000135324	MRAP2	1.14389	9.2931e-07	8.06503e-06
ENSG00000267680	ZNF224	0.968702	1.17847e-06	1.00705e-05
ENSG00000257446	ZNF878	5.93926	1.2685e-06	1.07805e-05
ENSG00000167371	PRRT2	0.990911	1.29833e-06	1.10082e-05
ENSG00000166770	ZNF667-AS1	6.11051	1.31485e-06	1.11352e-05
ENSG00000107984	DKK1	0.988171	1.35814e-06	1.14705e-05
ENSG00000142089	IFITM3	1.34058	1.37051e-06	1.15661e-05
ENSG00000124260	MAGEA10	2.9502	1.41151e-06	1.18936e-05
ENSG00000183092	BEGAIN	1.37052	1.65814e-06	1.37478e-05
ENSG00000107796	ACTA2	1.35492	1.69163e-06	1.39934e-05
ENSG00000041982	TNC	1.12396	1.82536e-06	1.50083e-05
ENSG00000185507	IRF7	1.26572	1.95272e-06	1.59953e-05
ENSG00000266714	MYO15B	0.96343	1.95277e-06	1.59953e-05
ENSG00000196466	ZNF799	1.00382	1.99888e-06	1.63361e-05
ENSG00000111859	NEDD9	1.12487	2.1869e-06	1.77857e-05
ENSG00000100918	REC8	1.39949	2.2591e-06	1.83044e-05
ENSG00000010310	GIPR	0.966962	2.46565e-06	1.98522e-05
ENSG00000082482	KCNK2	5.9885	2.49221e-06	2.00363e-05
ENSG00000272674	PCDHB16	5.79725	2.59041e-06	2.07644e-05
ENSG00000178201	VN1R1	3.04331	2.67921e-06	2.14208e-05
ENSG00000151320	AKAP6	1.24979	2.70797e-06	2.16269e-05
ENSG00000175938	ORAI3	1.08048	3.02048e-06	2.39119e-05
ENSG00000181433	SAGE1	5.94544	3.02941e-06	2.39738e-05
ENSG00000179603	GRM8	5.94544	3.14831e-06	2.48064e-05
ENSG00000115594	IL1R1	0.989894	3.77651e-06	2.94043e-05
ENSG00000196872	CRACDL	1.15296	4.43901e-06	3.42071e-05
ENSG00000104953	TLE6	2.41256	4.57789e-06	3.52024e-05
ENSG00000138772	ANXA3	0.988372	4.67001e-06	3.58474e-05
ENSG00000171533	MAP6	3.39381	4.78683e-06	3.66793e-05
ENSG00000113763	UNC5A	1.44994	4.96367e-06	3.79297e-05
ENSG00000169933	FRMPD4	5.85523	5.12751e-06	3.9042e-05
ENSG00000049089	COL9A2	0.97002	5.26677e-06	4.00043e-05
ENSG00000228109	MELTF-AS1	1.08374	5.33487e-06	4.04791e-05
ENSG00000111801	BTN3A3	0.993925	5.94871e-06	4.46533e-05
ENSG00000188171	ZNF626	5.80794	6.10846e-06	4.57577e-05
ENSG00000138622	HCN4	1.53428	6.24702e-06	4.66829e-05
ENSG00000265095	FTLP12	3.36528	6.25746e-06	4.67128e-05
ENSG00000113212	PCDHB7	5.80794	6.42045e-06	4.78638e-05
ENSG00000197124	ZNF682	1.91781	6.42625e-06	4.78742e-05
ENSG00000246985	SOCS2-AS1	2.00487	6.45112e-06	4.80429e-05
ENSG00000088882	CPXM1	4.87622	6.61359e-06	4.91854e-05
ENSG00000089127	OAS1	2.79816	6.6469e-06	4.93994e-05
ENSG00000080031	PTPRH	1.81594	6.81599e-06	5.04318e-05
ENSG00000180479	ZNF571	0.953527	7.21379e-06	5.31039e-05
ENSG00000171954	CYP4F22	1.41683	7.86493e-06	5.7527e-05
ENSG00000168874	ATOH8	1.44064	9.85718e-06	7.06952e-05
ENSG00000253537	PCDHGA7	2.74375	1.01139e-05	7.24046e-05
ENSG00000168135	KCNJ4	1.03529	1.03132e-05	7.36739e-05
ENSG00000160111	CPAMD8	1.6127	1.08425e-05	7.68737e-05
ENSG00000127152	BCL11B	1.49208	1.25332e-05	8.77444e-05
ENSG00000125246	CLYBL	1.00443	1.29377e-05	9.03724e-05
ENSG00000167779	IGFBP6	1.06083	1.30593e-05	9.11342e-05
ENSG00000009709	PAX7	0.983831	1.40799e-05	9.74738e-05
ENSG00000184557	SOCS3	1.47773	1.41765e-05	9.81113e-05
ENSG00000196890	H2BC26	1.02684	1.50359e-05	0.0001034
ENSG00000188868	ZNF563	1.2472	1.51014e-05	0.000103818
ENSG00000197479	PCDHB11	3.98198	1.69444e-05	0.000115647
ENSG00000268658	LINC00664	5.60149	1.70784e-05	0.000116381
ENSG00000197928	ZNF677	5.60149	1.70785e-05	0.000116381
ENSG00000184454	NCMAP	5.60149	1.70787e-05	0.000116381
ENSG00000198846	TOX	1.87112	1.82944e-05	0.000124081
ENSG00000157388	CACNA1D	1.14719	1.84761e-05	0.000125235
ENSG00000159871	LYPD5	2.8507	1.94533e-05	0.000131245
ENSG00000174640	SLCO2A1	1.93949	2.06721e-05	0.000138736
ENSG00000276547	PCDHGB5	1.52246	2.18482e-05	0.000145773
ENSG00000180279	LINC01869	5.5449	2.30161e-05	0.000152955
ENSG00000165973	NELL1	2.26576	2.44427e-05	0.000161399
ENSG00000196189	SEMA4A	1.27774	2.46028e-05	0.00016238
ENSG00000250120	PCDHA10	2.26576	2.66648e-05	0.000174797
ENSG00000171408	PDE7B	2.42189	2.69638e-05	0.000176598
ENSG00000231312	MAP4K3-DT	1.15522	2.83769e-05	0.000184794
ENSG00000168621	GDNF	1.38618	2.84811e-05	0.000185362
ENSG00000183850	ZNF730	5.486	3.09332e-05	0.000199528
ENSG00000142449	FBN3	1.62824	3.44849e-05	0.00022015
ENSG00000173175	ADCY5	1.04332	3.54403e-05	0.000225653
ENSG00000213398	LCAT	0.992692	3.76074e-05	0.000238125
ENSG00000176463	SLCO3A1	1.47468	4.26131e-05	0.000267328
ENSG00000116031	CD207	1.97403	4.29268e-05	0.000268753
ENSG00000170190	SLC16A5	1.46362	4.31494e-05	0.000269914
ENSG00000215374	FAM66B	1.13356	4.37472e-05	0.000273181
ENSG00000177839	PCDHB9	5.42464	4.69701e-05	0.000290717
ENSG00000197360	ZNF98	5.10918	5.30584e-05	0.000324884
ENSG00000140057	AK7	0.983375	5.36339e-05	0.000328223
ENSG00000165555	NOXRED1	3.07893	5.65821e-05	0.000343844
ENSG00000198046	ZNF667	5.36048	5.81961e-05	0.000352273
ENSG00000221953	LINC02897	2.33609	6.02347e-05	0.000363903
ENSG00000116544	DLGAP3	1.47461	6.1205e-05	0.000369355
ENSG00000283183	LOC105374338	2.56686	6.33094e-05	0.000380996
ENSG00000162520	SYNC	1.55796	6.34329e-05	0.000381633
ENSG00000196267	ZNF836	1.28436	6.35981e-05	0.000382521
ENSG00000278611	ZNF426-DT	2.8507	6.50863e-05	0.000390715
ENSG00000118292	C1orf54	1.02398	6.62619e-05	0.000397224
ENSG00000233757	ZNF892	1.35783	6.6358e-05	0.00039769
ENSG00000005471	ABCB4	1.02396	7.04817e-05	0.00042004
ENSG00000148848	ADAM12	1.53972	7.71883e-05	0.000455809
ENSG00000105894	PTN	5.02674	7.98161e-05	0.000469033
ENSG00000284874	SEPT5-GP1BB	2.30633	8.0872e-05	0.00047434
ENSG00000119227	PIGZ	1.46962	9.35226e-05	0.000541091
ENSG00000100429	HDAC10	0.981969	9.44175e-05	0.000545398
ENSG00000106258	CYP3A5	1.57175	9.73336e-05	0.000561198
ENSG00000204970	PCDHA1	3.66775	0.000100082	0.000575517
ENSG00000176971	FIBIN	1.11491	0.000103805	0.000596182
ENSG00000154342	WNT3A	1.19681	0.000107084	0.000612699
ENSG00000136859	ANGPTL2	1.99088	0.000111122	0.000634303
ENSG00000178031	ADAMTSL1	2.27602	0.000112906	0.000643643
ENSG00000070731	ST6GALNAC2	1.99084	0.000114354	0.00065036
ENSG00000184731	FAM110C	1.1609	0.000115099	0.000653912
ENSG00000166924	NYAP1	1.19387	0.00011613	0.000658532
ENSG00000172159	FRMD3	1.37345	0.000124575	0.000700787
ENSG00000176222	ZNF404	1.29125	0.000126813	0.00071172
ENSG00000103599	IQCH	1.09063	0.00012748	0.000714909
ENSG00000185345	PRKN	2.1689	0.000131351	0.00073472
ENSG00000105605	CACNG7	1.96385	0.00014118	0.000784649
ENSG00000172000	ZNF556	5.14898	0.000152756	0.000841458
ENSG00000253978	TENM2-AS1	4.21321	0.000156492	0.000860507
ENSG00000259291	ZNF710-AS1	1.62829	0.000156924	0.000862228
ENSG00000137965	IFI44	1.96392	0.000157738	0.000866263
ENSG00000196139	AKR1C3	2.43569	0.000161328	0.00088419
ENSG00000226752	CUTALP	1.26576	0.000173852	0.000945914
ENSG00000110042	DTX4	1.0324	0.00017418	0.000946987
ENSG00000196668	LINC00173	1.01212	0.000177044	0.000961597
ENSG00000229344	MTCO2P12	1.28147	0.000184084	0.000996592
ENSG00000198502	HLA-DRB5	1.58587	0.000189289	0.00102223
ENSG00000196735	HLA-DQA1	1.5858	0.000199049	0.00107147
ENSG00000113248	PCDHB15	2.558	0.000199701	0.00107418
ENSG00000141505	ASGR1	1.12277	0.000200067	0.00107588
ENSG00000166448	TMEM130	1.98679	0.000200312	0.00107693
ENSG00000254815	LMNTD2-AS1	1.48397	0.000205153	0.00110018
ENSG00000161509	GRIN2C	1.12279	0.000205675	0.00110195
ENSG00000172817	CYP7B1	5.07098	0.000218059	0.00116405
ENSG00000081853	PCDHGA2	5.07097	0.000218069	0.00116405
ENSG00000267767	LINC01801	2.52132	0.000218802	0.00116768
ENSG00000198535	C2CD4A	1.58582	0.000219062	0.00116849
ENSG00000246922	UBAP1L	1.17523	0.000223409	0.00118847
ENSG00000116014	KISS1R	4.74662	0.000234913	0.00124418
ENSG00000212237	RNA5SP18	1.8644	0.00023884	0.00126221
ENSG00000169752	NRG4	0.95409	0.000239359	0.00126433
ENSG00000125675	GRIA3	5.07098	0.000242836	0.0012796
ENSG00000273032	DGCR5	1.73143	0.00024895	0.00130991
ENSG00000074706	IPCEF1	2.66773	0.000253116	0.00132894
ENSG00000122733	PHF24	3.50279	0.000275754	0.00143393
ENSG00000261879	ZNF594-DT	2.26563	0.000280682	0.00145781
ENSG00000253731	PCDHGA6	4.08774	0.000282083	0.00146439
ENSG00000162490	DRAXIN	1.22497	0.000285701	0.00148282
ENSG00000227533	SLC2A1-DT	2.48385	0.000292138	0.0015137
ENSG00000099994	SUSD2	1.38434	0.000298426	0.00154371
ENSG00000136883	KIF12	1.25486	0.000302958	0.00156528
ENSG00000126561	STAT5A	4.04333	0.000331288	0.00170034
ENSG00000235169	SMIM1	1.03105	0.000346202	0.00176894
ENSG00000112333	NR2E1	0.951524	0.000360014	0.0018309
ENSG00000060140	STYK1	1.50275	0.000369401	0.00187557
ENSG00000164946	FREM1	1.4514	0.000382613	0.00193767
ENSG00000173698	ADGRG2	0.975155	0.000436056	0.00218138
ENSG00000231064	THBS3-AS1	2.76582	0.000438378	0.00219048
ENSG00000142765	SYTL1	1.03103	0.000444528	0.00221459
ENSG00000138653	NDST4	1.89745	0.000463606	0.00230119
ENSG00000184925	LCN12	1.37512	0.000464708	0.00230561
ENSG00000113209	PCDHB5	4.58309	0.000470718	0.00233276
ENSG00000198520	ARMH1	2.76587	0.000478986	0.00236834
ENSG00000236668	LHX2-AS1	1.62834	0.000481494	0.0023802
ENSG00000112981	NME5	1.5794	0.000495845	0.00244502
ENSG00000083814	ZNF671	4.90106	0.000504027	0.00248146
ENSG00000247498	GPRC5D-AS1	4.90106	0.000504035	0.00248146
ENSG00000064201	TSPAN32	4.90103	0.000504902	0.00248439
ENSG00000240086	LOC102724019	2.40592	0.000516059	0.00253607
ENSG00000180287	PLD5	3.36519	0.000522944	0.002567
ENSG00000177406	NINJ2-AS1	1.11662	0.000547986	0.00267903
ENSG00000196358	NTNG2	1.10347	0.000564052	0.00275139
ENSG00000164776	PHKG1	1.8665	0.000570087	0.00277584
ENSG00000261308	FIGNL2	1.6838	0.00057732	0.00280477
ENSG00000144908	ALDH1L1	1.22616	0.000593001	0.00287522
ENSG00000233237	LINC00472	1.16152	0.000619515	0.00298839
ENSG00000124813	RUNX2	1.13854	0.000657201	0.00315477
ENSG00000249306	LINC01411	3.90127	0.000667768	0.00319758
ENSG00000072952	IRAG1	4.46282	0.000692511	0.00330285
ENSG00000121380	BCL2L14	4.80795	0.000711603	0.00338456
ENSG00000129993	CBFA2T3	1.33509	0.000713387	0.00339225
ENSG00000214652	ZNF727	3.85069	0.000739978	0.00350566
ENSG00000102683	SGCG	4.80794	0.000743777	0.00352136
ENSG00000176907	TCIM	1.83472	0.000761533	0.00359289
ENSG00000110786	PTPN5	2.25275	0.000770381	0.00362834
ENSG00000167207	NOD2	1.50903	0.000789876	0.00371131
ENSG00000157168	NRG1	2.67562	0.000795397	0.00373402
ENSG00000116032	GRIN3B	1.79059	0.000799643	0.00375071
ENSG00000267909	CCDC177	1.21785	0.000836623	0.00390119
ENSG00000242419	PCDHGC4	1.01639	0.00084949	0.00395295
ENSG00000111913	RIPOR2	1.01689	0.000893682	0.00412941
ENSG00000213462	ERV3-1	0.958114	0.000896102	0.00413795
ENSG00000159899	NPR2	1.46653	0.000917918	0.00422701
ENSG00000152689	RASGRP3	1.31458	0.000929551	0.00427424
ENSG00000166278	C2	1.9415	0.000938458	0.00430791
ENSG00000075461	CACNG4	2.00686	0.000945246	0.00433632
ENSG00000177106	EPS8L2	1.46655	0.000968091	0.0044271
ENSG00000129152	MYOD1	1.55435	0.000978251	0.00447168
ENSG00000156113	KCNMA1	1.75953	0.000985952	0.0045014
ENSG00000183578	TNFAIP8L3	1.00271	0.000985995	0.0045014
ENSG00000179292	TMEM151A	1.75953	0.00100374	0.00457569
ENSG00000229676	ZNF492	1.09065	0.00100499	0.00457946
ENSG00000183463	URAD	3.21334	0.00104745	0.00475301
ENSG00000176771	NCKAP5	0.95665	0.00106751	0.00483535
ENSG00000105996	HOXA2	1.1074	0.00108471	0.00490673
ENSG00000143994	ABHD1	0.955093	0.00108714	0.00491667
ENSG00000228146	CASP16P	1.62821	0.00110072	0.00497396
ENSG00000186732	MPPED1	1.11047	0.00110315	0.00498392
ENSG00000261247	GOLGA8T	1.44186	0.00110937	0.00500949
ENSG00000267508	ZNF285	1.09282	0.00110974	0.0050095
ENSG00000234546	LNCTAM34A	1.85061	0.00111301	0.00502116
ENSG00000246090	LOC100507053	1.59973	0.00112994	0.00509005
ENSG00000154175	ABI3BP	1.23313	0.00113927	0.00512575
ENSG00000258405	ZNF578	4.70843	0.00116602	0.00522988
ENSG00000205913	SRRM2-AS1	0.966702	0.00119509	0.00534151
ENSG00000214700	C12orf71	4.70843	0.00122387	0.0054511
ENSG00000243660	ZNF487	1.35368	0.00126668	0.00561872
ENSG00000179242	CDH4	1.2389	0.00128461	0.00569129
ENSG00000122861	PLAU	1.15587	0.00137948	0.00606921
ENSG00000255362	LINC02761	1.54582	0.00138985	0.00611145
ENSG00000168062	BATF2	1.01359	0.00140526	0.00617047
ENSG00000220749	RPL21P28	1.81599	0.00141681	0.00621618
ENSG00000169418	NPR1	2.57935	0.00147212	0.00642126
ENSG00000225265	TAF1A-AS1	1.18467	0.00147308	0.00642284
ENSG00000151006	PRSS53	1.47632	0.00157401	0.00681576
ENSG00000206140	TMEM191C	2.23598	0.00161049	0.00695636
ENSG00000168079	SCARA5	1.28033	0.00162902	0.00702379
ENSG00000153832	FBXO36	1.25141	0.0016672	0.00717138
ENSG00000204257	HLA-DMA	0.987806	0.00167362	0.00719473
ENSG00000160219	GAB3	1.44931	0.00172142	0.00736963
ENSG00000197320	LOC340268	4.6015	0.00176888	0.00755125
ENSG00000250312	ZNF718	4.60148	0.00176906	0.00755125
ENSG00000120457	KCNJ5	2.52872	0.00178173	0.00760087
ENSG00000006016	CRLF1	1.09651	0.00180431	0.0076836
ENSG00000166206	GABRB3	1.1429	0.001882	0.00797825
ENSG00000197123	ZNF679	4.18717	0.00190464	0.0080666
ENSG00000133805	AMPD3	1.06039	0.00191662	0.00810942
ENSG00000145626	UGT3A1	3.62825	0.00202214	0.00851281
ENSG00000198932	GPRASP1	1.14286	0.00204279	0.00859142
ENSG00000189064	GAGE2E	4.60153	0.00207226	0.00869853
ENSG00000013725	CD6	4.60145	0.00207291	0.00869959
ENSG00000171885	AQP4	1.1726	0.00209781	0.0087939
ENSG00000180190	TDRP	1.20253	0.00218466	0.00911402
ENSG00000105711	SCN1B	0.996555	0.00221202	0.00921214
ENSG00000105398	SULT2A1	0.981929	0.00225096	0.00935428
ENSG00000183914	DNAH2	1.36524	0.00225105	0.00935428
ENSG00000205795	CYS1	1.16197	0.00228256	0.00945707
ENSG00000157103	SLC6A1	1.42184	0.0022902	0.00948331
ENSG00000183476	SH2D7	1.30631	0.00229927	0.00951724
ENSG00000185988	PLK5	1.89139	0.00232193	0.00959821
ENSG00000167554	ZNF610	4.10917	0.00249667	0.0102503
ENSG00000176884	GRIN1	1.2077	0.0025857	0.0105766
ENSG00000168016	TRANK1	2.68715	0.00262304	0.0107085
ENSG00000215808	LINC01139	1.96082	0.00264414	0.0107865
ENSG00000118407	FILIP1	1.01084	0.002653	0.0108166
ENSG00000164440	TXLNB	1.06123	0.00273427	0.0111042
ENSG00000079101	CLUL1	1.2077	0.00274262	0.0111298
ENSG00000145244	CORIN	1.70043	0.00274264	0.0111298
ENSG00000140563	MCTP2	2.68721	0.00280877	0.011361
ENSG00000184047	DIABLO	1.0101	0.00281314	0.0113735
ENSG00000111728	ST8SIA1	2.04328	0.00282263	0.0114055
ENSG00000197653	DNAH10	1.14873	0.00284121	0.011472
ENSG00000230224	PHB1P9	2.68732	0.00292501	0.0117579
ENSG00000130303	BST2	1.39382	0.00296981	0.0119138
ENSG00000058335	RASGRF1	2.14289	0.00297265	0.0119208
ENSG00000140527	WDR93	2.68722	0.00300177	0.012022
ENSG00000140937	CDH11	3.50278	0.00301984	0.0120835
ENSG00000180938	ZNF572	0.994383	0.00304746	0.0121758
ENSG00000188856	RPSAP47	1.20774	0.00305008	0.012184
ENSG00000124721	DNAH8	4.48598	0.00314896	0.0125376
ENSG00000230207	RPL4P5	1.32706	0.00316366	0.0125869
ENSG00000272636	DOC2B	2.26579	0.00322347	0.0128014
ENSG00000187260	WDR86	1.3514	0.00324506	0.0128754
ENSG00000203739	PRDX6-AS1	1.21915	0.00329184	0.0130372
ENSG00000255568	BRWD1-AS2	4.02671	0.00329434	0.0130398
ENSG00000269235	ZNF350-AS1	4.02671	0.00329441	0.0130398
ENSG00000163701	IL17RE	1.00857	0.00332202	0.0131301
ENSG00000130822	PNCK	1.04338	0.00332256	0.0131301
ENSG00000165084	C8orf34	1.08399	0.00339246	0.0133723
ENSG00000187688	TRPV2	1.99754	0.00339971	0.013396
ENSG00000152672	CLEC4F	1.21913	0.00344154	0.0135429
ENSG00000137878	GCOM1	1.5935	0.00344206	0.0135429
ENSG00000165171	METTL27	1.59345	0.00362737	0.0141443
ENSG00000180846	CSNK1G2-AS1	2.98188	0.00367334	0.0142928
ENSG00000251432	LINC02615	1.35154	0.00386263	0.0149304
ENSG00000196653	ZNF502	1.0247	0.00398997	0.0153516
ENSG00000170909	OSCAR	1.52875	0.0040495	0.0155422
ENSG00000162669	HFM1	1.5028	0.0041277	0.015806
ENSG00000234350	ERICH2-DT	1.87335	0.00422903	0.0161428
ENSG00000198753	PLXNB3	2.36526	0.00430152	0.0163847
ENSG00000122735	DNAI1	2.91788	0.00434562	0.016524
ENSG00000105523	FAM83E	2.21315	0.00440149	0.0166926
ENSG00000168546	GFRA2	3.93924	0.00447238	0.0169201
ENSG00000117971	CHRNB4	1.95023	0.00449316	0.016981
ENSG00000246859	STARD4-AS1	1.16669	0.00452045	0.0170752
ENSG00000107147	KCNT1	2.91785	0.00454037	0.0171363
ENSG00000082684	SEMA5B	1.08637	0.00478316	0.0178842
ENSG00000186326	RGS9BP	0.958982	0.00501733	0.0186443
ENSG00000235776	RPL7AP70	1.62826	0.00512687	0.0190123
ENSG00000214870	LINC02981	1.19534	0.00516015	0.0191161
ENSG00000176956	LY6H	2.56695	0.00518895	0.019213
ENSG00000135318	NT5E	1.49395	0.00521544	0.0193045
ENSG00000162882	HAAO	1.17574	0.00547263	0.0201432
ENSG00000176697	BDNF	2.3063	0.0058419	0.0212932
ENSG00000074660	SCARF1	2.30632	0.00584722	0.0213091
ENSG00000278558	TMEM191B	1.21322	0.00594356	0.0216311
ENSG00000285230	RALY-AS1	0.969324	0.00595334	0.0216558
ENSG00000168398	BDKRB2	1.25634	0.00598376	0.0217483
ENSG00000158816	VWA5B1	3.84614	0.00604226	0.021906
ENSG00000188779	SKOR1	0.969339	0.00604525	0.0219132
ENSG00000182472	CAPN12	1.11609	0.00607236	0.0219931
ENSG00000196990	FAM163B	3.29119	0.00621448	0.0224367
ENSG00000132821	VSTM2L	1.22019	0.00629461	0.0226808
ENSG00000258920	FOXN3-AS1	1.00378	0.00635387	0.0228678
ENSG00000149970	CNKSR2	1.26572	0.00637606	0.0229353
ENSG00000140557	ST8SIA2	2.50265	0.00639299	0.0229782
ENSG00000184012	TMPRSS2	1.90137	0.00656271	0.0235104
ENSG00000011201	ANOS1	2.50282	0.00668328	0.0238715
ENSG00000247809	NR2F2-AS1	1.00387	0.00671558	0.0239751
ENSG00000215217	CFAP90	2.7803	0.00687688	0.0244665
ENSG00000095303	PTGS1	2.24499	0.00758157	0.026654
ENSG00000181885	CLDN7	1.02259	0.0076458	0.0268375
ENSG00000119938	PPP1R3C	1.38218	0.00774639	0.0271077
ENSG00000235890	TSPEAR-AS1	2.7804	0.00782032	0.0273221
ENSG00000188263	IL17REL	1.42185	0.00794902	0.0277049
ENSG00000220008	LINGO3	1.04329	0.00797012	0.027774
ENSG00000130720	FIBCD1	1.28726	0.00807998	0.0281028
ENSG00000222009	BTBD19	1.236	0.00810111	0.0281672
ENSG00000188487	INSC	1.51285	0.00813868	0.0282707
ENSG00000132911	NMUR2	3.74662	0.00832	0.0287968
ENSG00000101542	CDH20	3.74661	0.0083206	0.0287968
ENSG00000175356	SCUBE2	1.67555	0.00848235	0.0292896
ENSG00000066336	SPI1	2.43561	0.00855635	0.0295046
ENSG00000137561	TTPA	1.06721	0.00879492	0.0302074
ENSG00000242516	LINC00960	1.51285	0.0088412	0.0303424
ENSG00000139269	INHBE	1.23597	0.00888639	0.030459
ENSG00000267058	LOC100505715	1.44542	0.00893572	0.0306177
ENSG00000162913	OBSCN-AS1	1.54587	0.00895709	0.0306771
ENSG00000170006	TMEM154	1.54586	0.00924027	0.0314734
ENSG00000196436	NPIPB15	1.0433	0.0093395	0.0317566
ENSG00000182986	ZNF320	1.29961	0.00945901	0.0321027
ENSG00000147676	MAL2	1.27604	0.00961866	0.0325733
ENSG00000234928	LINC01659	1.67545	0.00971114	0.032858
ENSG00000167363	FN3K	1.00034	0.00975002	0.0329668
ENSG00000189143	CLDN4	2.70628	0.00982359	0.0331846
ENSG00000271826	PLS3-AS1	1.12735	0.0098923	0.0333804
ENSG00000132334	PTPRE	1.19866	0.0100214	0.03375
ENSG00000012779	ALOX5	1.09407	0.0100395	0.0338037
ENSG00000164675	IQUB	1.25484	0.0100634	0.0338724
ENSG00000127951	FGL2	2.04329	0.010102	0.0339667
ENSG00000221866	PLXNA4	1.58387	0.0101811	0.0342166
ENSG00000002587	HS3ST1	2.04338	0.0101892	0.0342335
ENSG00000167772	ANGPTL4	1.34807	0.0103158	0.0345892
ENSG00000105374	NKG7	3.13071	0.0105335	0.0352095
ENSG00000233421	LINC01783	1.79812	0.0106303	0.0354904
ENSG00000106483	SFRP4	1.16355	0.0108041	0.0359974
ENSG00000136404	TM6SF1	1.5839	0.0108846	0.0361865
ENSG00000270673	YTHDF3-DT	1.47212	0.0110795	0.0367361
ENSG00000197182	MIRLET7BHG	2.18084	0.0111024	0.0367895
ENSG00000172232	AZU1	2.36524	0.0111096	0.0367999
ENSG00000171451	DSEL	1.16887	0.0112366	0.0371293
ENSG00000110148	CCKBR	1.21323	0.0113722	0.0375291
ENSG00000105808	RASA4	1.0191	0.0113831	0.037548
ENSG00000070388	FGF22	1.26573	0.0113856	0.0375504
ENSG00000259516	ANP32AP1	2.36525	0.0115135	0.0379035
ENSG00000256338	RPL41P2	1.01905	0.0116917	0.0383852
ENSG00000275160	RPL7AP45	1.98193	0.0123257	0.0401958
ENSG00000154316	TDH	1.16371	0.0123558	0.0402675
ENSG00000172247	C1QTNF4	2.36522	0.0123925	0.040355
ENSG00000121270	ABCC11	1.1689	0.01279	0.0414032
ENSG00000186517	ARHGAP30	1.07083	0.0129332	0.0417932
ENSG00000225975	ZNF567-DT	1.04331	0.0133173	0.0427724
ENSG00000178803	ADORA2A-AS1	1.74379	0.0134326	0.0431235
ENSG00000267060	PTGES3L	1.27771	0.0136606	0.0437521
ENSG00000135960	EDAR	2.62821	0.0137257	0.0439411
ENSG00000198153	ZNF849P	2.11381	0.0139476	0.0445271
ENSG00000232903	LINC01166	1.74378	0.0139866	0.0446175
ENSG00000234222	LIX1L-AS1	2.11366	0.0141147	0.0449747
ENSG00000185499	MUC1	0.955891	0.0141258	0.0449967
ENSG00000213280	RPS10P15	1.98187	0.0141283	0.0449972
ENSG00000125851	PCSK2	1.98183	0.0141301	0.0449972
ENSG00000235527	HIPK1-AS1	3.04339	0.0145073	0.0459961
ENSG00000162881	OXER1	3.04337	0.0145267	0.046031
ENSG00000143632	ACTA1	1.45836	0.0145599	0.0461292
ENSG00000276600	RAB7B	3.04318	0.0146396	0.046355
ENSG00000155066	PROM2	1.3653	0.0148686	0.0469566
ENSG00000259612	EEF1A1P22	2.29122	0.0151063	0.0475897
ENSG00000229214	LINC00242	0.971772	0.0151121	0.0476013
ENSG00000250286	LOC105371824	3.04321	0.0151618	0.0477162
ENSG00000259417	CTXND1	2.29125	0.0152325	0.0478903
ENSG00000230461	PROX1-AS1	1.04331	0.0155318	0.0486622
ENSG00000234828	IQCM	2.11372	0.0155343	0.0486632
ENSG00000197776	KLHDC1	1.82098	0.0156268	0.0488965
ENSG00000100060	MFNG	1.29131	0.0160468	0.0500593
ENSG00000263766	KPNB1-DT	1.62824	0.016314	0.050661
ENSG00000172183	ISG20	1.07308	0.016375	0.0507987
ENSG00000240583	AQP1	1.91778	0.0168392	0.0520013
ENSG00000163565	IFI16	1.62818	0.0169269	0.0522052
ENSG00000233008	LOC101927560	2.54595	0.0170169	0.0524141
ENSG00000145040	UCN2	2.54585	0.0170187	0.0524141
ENSG00000206344	HCG27	1.91777	0.0171225	0.0527189
ENSG00000104808	DHDH	1.24126	0.0171981	0.0529216
ENSG00000150628	SPATA4	2.54594	0.0172278	0.0529942
ENSG00000232021	LEF1-AS1	1.82108	0.0174827	0.0536302
ENSG00000245105	A2M-AS1	1.62835	0.017487	0.053632
ENSG00000262209	PCDHGB3	2.54595	0.017529	0.0537494
ENSG00000205777	GAGE1	3.52425	0.017546	0.0537864
ENSG00000196109	ZNF676	2.04337	0.0183348	0.0557804
ENSG00000105467	SYNGR4	2.04336	0.0183351	0.0557804
ENSG00000265660	MIR4664	1.25279	0.0186059	0.05647
ENSG00000271524	BNIP3P17	2.95027	0.0186192	0.0565026
ENSG00000205143	ARID3C	1.49082	0.0186592	0.0566079
ENSG00000261136	LOC105370941	1.32344	0.0187955	0.0569816
ENSG00000198185	ZNF334	1.5287	0.0189178	0.0573206
ENSG00000261390	MAFTRR	2.95023	0.0189524	0.0574006
ENSG00000125850	OVOL2	1.41253	0.0190151	0.057519
ENSG00000274600	RIMBP3B	1.68709	0.0191122	0.0577483
ENSG00000163827	LRRC2	1.52865	0.0197471	0.0593944
ENSG00000189269	DRICH1	2.21331	0.0202949	0.0607645
ENSG00000143127	ITGA10	1.11051	0.0203283	0.0608309
ENSG00000205220	PSMB10	1.01525	0.0204035	0.0610392
ENSG00000235570	LINC00533	2.04332	0.0206259	0.0615941
ENSG00000237840	FAM21FP	2.21332	0.0207284	0.0618748
ENSG00000135436	FAM186B	1.75947	0.0209736	0.062461
ENSG00000213654	GPSM3	1.20381	0.0211258	0.0628797
ENSG00000225173	LOC124901296	0.988845	0.0211943	0.0630577
ENSG00000198049	AVPR1B	2.95012	0.0212871	0.0632644
ENSG00000198515	CNGA1	1.75949	0.0212928	0.0632729
ENSG00000173269	MMRN2	1.44184	0.0218269	0.0646036
ENSG00000213399	RPS2P17	1.26571	0.0218337	0.0646062
ENSG00000185710	SMG1P4	1.20382	0.022145	0.065447
ENSG00000068976	PYGM	1.20373	0.0221893	0.065569
ENSG00000057657	PRDM1	1.04332	0.0226299	0.0666716
ENSG00000254221	PCDHGB1	2.45823	0.0227638	0.0669483
ENSG00000277117	LOC102723996	1.04331	0.0228095	0.0670554
ENSG00000157343	ARMC12	1.75941	0.0229314	0.0673317
ENSG00000167220	HDHD2	1.04328	0.023029	0.0675543
ENSG00000266970	SOCS3-DT	2.45839	0.0232254	0.0680845
ENSG00000168918	INPP5D	1.0433	0.0232659	0.0681849
ENSG00000049249	TNFRSF9	1.34303	0.023873	0.0695982
ENSG00000259230	LINC02323	1.85076	0.0239043	0.06968
ENSG00000249437	NAIP	1.21319	0.0240417	0.0700147
ENSG00000221821	C6orf226	1.11382	0.0241408	0.0702657
ENSG00000213139	CRYGS	1.21321	0.0243693	0.0708076
ENSG00000137868	STRA6	1.01298	0.0243932	0.0708487
ENSG00000278390	LOC101929140	1.11367	0.0247805	0.071647
ENSG00000166960	CCDC178	1.96927	0.0248578	0.0718237
ENSG00000245060	LINC00847	0.960873	0.0249303	0.0720138
ENSG00000105610	KLF1	2.85057	0.0250029	0.0721756
ENSG00000260735	LOC100505915	1.96935	0.0250516	0.0722874
ENSG00000174837	ADGRE1	1.9693	0.0252036	0.0726777
ENSG00000283654	CIROP	2.85056	0.0253185	0.0729412
ENSG00000240877	RN7SL521P	1.96936	0.0256655	0.073726
ENSG00000137857	DUOX1	1.96938	0.0259634	0.074444
ENSG00000198838	RYR3	1.15877	0.0260291	0.0745733
ENSG00000117154	IGSF21	1.9692	0.0260716	0.0746555
ENSG00000273002	ARHGEF2-AS2	1.47635	0.0260848	0.0746639
ENSG00000137265	IRF4	3.39866	0.0264016	0.0754813
ENSG00000185306	C12orf56	2.85063	0.0264693	0.0756251
ENSG00000198028	ZNF560	2.8507	0.0266782	0.0761244
ENSG00000267395	DM1-AS	1.07731	0.026996	0.0769377
ENSG00000143512	HHIPL2	1.11733	0.0270602	0.0770817
ENSG00000188739	RBM34	1.11727	0.0277665	0.0786488
ENSG00000188199	NUTM2B	1.0789	0.0277735	0.0786583
ENSG00000101213	PTK6	1.62822	0.027856	0.0788441
ENSG00000179388	EGR3	1.12133	0.0281608	0.0795685
ENSG00000143217	NECTIN4	2.13077	0.0282383	0.0797522
ENSG00000235330	RPL12P25	2.13073	0.0282404	0.0797522
ENSG00000226800	CACTIN-AS1	1.51729	0.0285346	0.0804471
ENSG00000140015	KCNH5	2.13078	0.028744	0.0809115
ENSG00000260081	LOC105373383	1.04339	0.0290056	0.0815315
ENSG00000161992	PRR35	1.12138	0.0291829	0.0819451
ENSG00000163734	CXCL3	1.7803	0.0293477	0.0823496
ENSG00000214184	GCC2-AS1	0.957617	0.0295921	0.0829014
ENSG00000269404	SPIB	2.36526	0.0298836	0.0835456
ENSG00000260428	SCX	1.17261	0.0299935	0.0838315
ENSG00000242852	ZNF709	2.13078	0.0305756	0.0851736
ENSG00000231887	PRH1	2.36525	0.030832	0.0858107
ENSG00000188643	S100A16	1.56687	0.0314305	0.0871974
ENSG00000138316	ADAMTS14	1.51729	0.0318112	0.0880848
ENSG00000239653	PSMD6-AS2	1.3163	0.0324131	0.0894456
ENSG00000224758	LINC01167	1.51712	0.0324521	0.0895401
ENSG00000174788	PCP2	1.42179	0.0326038	0.0898784
ENSG00000230615	LOC107984948	1.89135	0.0332614	0.0913668
ENSG00000183780	SLC35F3	1.18084	0.033869	0.0926531
ENSG00000106038	EVX1	2.74368	0.034076	0.0931265
ENSG00000226031	FGF13-AS1	2.36506	0.035166	0.0954762
ENSG00000092850	TEKT2	0.979216	0.0353508	0.0959301
ENSG00000162482	AKR7A3	1.62827	0.0355436	0.0963571
ENSG00000180539	LINC02908	1.45833	0.0358919	0.0971801
ENSG00000266983	RANBP3-DT	1.42181	0.035906	0.0971973
ENSG00000198754	OXCT2	0.979163	0.0359228	0.0972032
ENSG00000166546	BEAN1	1.31647	0.036083	0.0975515
ENSG00000226508	LINC01918	1.33883	0.0361863	0.0977627
ENSG00000266507	MIR4479	1.89146	0.0361881	0.0977627
ENSG00000183671	CMKLR2	1.45838	0.0363368	0.0981158
ENSG00000102796	DHRS12	1.01006	0.0365129	0.0985299
ENSG00000230319	TTLL1-AS1	3.26122	0.0367164	0.0989978
ENSG00000188107	EYS	0.950195	0.0374261	0.100508
ENSG00000137133	HINT2	1.13074	0.0376318	0.100985
ENSG00000229637	PRAC2	1.23583	0.0385319	0.103044
ENSG00000108771	DHX58	1.24977	0.0387439	0.103573
ENSG00000185811	IKZF1	1.26572	0.04058	0.107792
ENSG00000196542	SPTSSB	1.04332	0.0406894	0.108043
ENSG00000246526	LINC02481	2.26571	0.041201	0.109136
ENSG00000234899	SOX9-AS1	1.50271	0.0412095	0.109138
ENSG00000158887	MPZ	0.950206	0.0414379	0.109602
ENSG00000204396	VWA7	1.26574	0.0418178	0.110485
ENSG00000144152	FBLN7	1.70624	0.0418548	0.110532
ENSG00000113749	HRH2	1.26574	0.0419933	0.110801
ENSG00000122420	PTGFR	1.00854	0.0421834	0.111222
ENSG00000274727	IQSEC3P3	2.26583	0.042288	0.111413
ENSG00000162951	LRRTM1	2.26575	0.0422918	0.111413
ENSG00000171291	ZNF439	2.26588	0.0428379	0.112474
ENSG00000135773	CAPN9	2.26559	0.0436174	0.113938
ENSG00000275591	XKR5	1.13085	0.0440165	0.114856
ENSG00000100678	SLC8A3	1.13648	0.044863	0.116815
ENSG00000204624	DISP3	1.20087	0.0449644	0.117048
ENSG00000124772	CPNE5	1.08772	0.0460954	0.11962
ENSG00000116176	TPSG1	1.39693	0.0464516	0.120415
ENSG00000236499	LINC00896	1.39702	0.0470523	0.121725
ENSG00000198590	APRG1	1.80895	0.0471717	0.121968
ENSG00000281912	LINC01144	1.0434	0.047275	0.122196
ENSG00000250673	REELD1	2.6282	0.0472791	0.122196
ENSG00000221963	APOL6	1.39702	0.0476009	0.122867
ENSG00000174945	AMZ1	1.80881	0.0479676	0.123604
ENSG00000266124	MIR5587	1.55794	0.0484897	0.124628
ENSG00000166793	YPEL4	1.39704	0.0485416	0.124702
ENSG00000100311	PDGFB	1.14292	0.0492209	0.126001
ENSG00000244161	FLNB-AS1	1.14283	0.0497286	0.127106
ENSG00000169031	COL4A3	1.04334	0.0499393	0.127584

## Sheet: REACTOME analysis of TRIM28
Top enriched pathways in REACTOME analysis of upregulated DEGs in TRIM28 KO vs WT upon poly (I:C) stimulation
right-tailed Fisher's exact t test
[Select]	Gene Set Category	Gene Set ID	Gene Set Name	Gene Set Size	Count Overlap Gene	Percentage Genes in Gene Set	Fold Enrichment	log2 fold	P value	P value calc log_10	Overlaping Gene Symbols	Overlapping Gene IDs
	REACTOME pathway	R-HSA-909733	Interferon alpha/beta signaling	77	12	1.523	3.8844	1.958	8.35271e-07	4.27194	IFITM3; IFI6; IRF4; IRF7; ISG20; OAS1; OAS2; OAS3; BST2; SOCS3; RSAD2; ISG15	5414; 4054; 6119; 6122; 6130; 8086; 8087; 8088; 1119; 19391; 30908; 4053
	REACTOME pathway	R-HSA-212436	Generic Transcription Pathway	1254	84	10.66	1.6696	0.74	2.4287e-06	5.61463	ZNF730; ZNF737; ZNF605; MAMLD1; ZNF256; CDKN1A; ZNF274; ZNF257; ZNF441; ZFP28; ZNF417; ZNF560; ZNF563; ZNF681; ZNF595; ZNF610; ZNF320; ZNF550; ZNF709; ZNF433; ZNF567; ZNF676; ZNF679; ZNF626; ZNF718; ZNF549; ZNF285; ZNF544; ZIK1; ZNF875; DLL1; ZNF677; APOE; ZNF429; ZNF568; ZNF773; ZNF470; ZNF793; ZNF772; ZNF506; ZNF727; ZNF571; DDIT4; ZNF331; ZNF416; ZNF334; ZNF253; PSMB10; ZNF471; ZNF492; ZFP14; …	32470; 32468; 28068; 2568; 13049; 1784; 13068; 13498; 20875; 17801; 20646; 26484; 30498; 26457; 27196; 26687; 13842; 28643; 20629; 20811; 28696; 20429; 28650; 30461; 26889; 26632; 13079; 16759; 33104; 4928; 2908; 28730; 613; 20817; 25392; 30487; 22220; 33115; 33106; 23780; 22785; 25000; 24944; 15489; 20645; 15806; 13497; 9538; 23226; 23707; 29312; 1033; 9346; 28854; 11241; 7973; 13128; 12879; 130…
	REACTOME pathway	R-HSA-419037	NCAM1 interactions	42	9	1.142	5.3411	2.417	3.48482e-05	4.45782	COL4A3; COL5A1; COL6A2; COL9A2; GDNF; GFRA2; CACNA1D; ST8SIA2; CACNA1G	2204; 2209; 2212; 2218; 4232; 4244; 1391; 10870; 1394
	REACTOME pathway	R-HSA-73857	RNA Polymerase II Transcription	1377	84	10.66	1.5205	0.605	7.55224e-05	4.12192	ZNF730; ZNF737; ZNF605; MAMLD1; ZNF256; CDKN1A; ZNF274; ZNF257; ZNF441; ZFP28; ZNF417; ZNF560; ZNF563; ZNF681; ZNF595; ZNF610; ZNF320; ZNF550; ZNF709; ZNF433; ZNF567; ZNF676; ZNF679; ZNF626; ZNF718; ZNF549; ZNF285; ZNF544; ZIK1; ZNF875; DLL1; ZNF677; APOE; ZNF429; ZNF568; ZNF773; ZNF470; ZNF793; ZNF772; ZNF506; ZNF727; ZNF571; DDIT4; ZNF331; ZNF416; ZNF334; ZNF253; PSMB10; ZNF471; ZNF492; ZFP14; …	32470; 32468; 28068; 2568; 13049; 1784; 13068; 13498; 20875; 17801; 20646; 26484; 30498; 26457; 27196; 26687; 13842; 28643; 20629; 20811; 28696; 20429; 28650; 30461; 26889; 26632; 13079; 16759; 33104; 4928; 2908; 28730; 613; 20817; 25392; 30487; 22220; 33115; 33106; 23780; 22785; 25000; 24944; 15489; 20645; 15806; 13497; 9538; 23226; 23707; 29312; 1033; 9346; 28854; 11241; 7973; 13128; 12879; 130…
	REACTOME pathway	R-HSA-6794361	Neurexins and neuroligins	55	8	1.015	3.6255	1.858	0.00148423	2.8285	DLG4; SHANK2; GRIN1; GRIN2C; LRRTM1; SHANK1; BEGAIN; DLGAP3	2903; 14295; 4584; 4587; 19408; 15474; 24163; 30368
	REACTOME pathway	R-HSA-74160	Gene expression (Transcription)	1545	84	10.66	1.3552	0.439	0.00260778	2.58373	ZNF730; ZNF737; ZNF605; MAMLD1; ZNF256; CDKN1A; ZNF274; ZNF257; ZNF441; ZFP28; ZNF417; ZNF560; ZNF563; ZNF681; ZNF595; ZNF610; ZNF320; ZNF550; ZNF709; ZNF433; ZNF567; ZNF676; ZNF679; ZNF626; ZNF718; ZNF549; ZNF285; ZNF544; ZIK1; ZNF875; DLL1; ZNF677; APOE; ZNF429; ZNF568; ZNF773; ZNF470; ZNF793; ZNF772; ZNF506; ZNF727; ZNF571; DDIT4; ZNF331; ZNF416; ZNF334; ZNF253; PSMB10; ZNF471; ZNF492; ZFP14; …	32470; 32468; 28068; 2568; 13049; 1784; 13068; 13498; 20875; 17801; 20646; 26484; 30498; 26457; 27196; 26687; 13842; 28643; 20629; 20811; 28696; 20429; 28650; 30461; 26889; 26632; 13079; 16759; 33104; 4928; 2908; 28730; 613; 20817; 25392; 30487; 22220; 33115; 33106; 23780; 22785; 25000; 24944; 15489; 20645; 15806; 13497; 9538; 23226; 23707; 29312; 1033; 9346; 28854; 11241; 7973; 13128; 12879; 130…
	REACTOME pathway	R-HSA-5083635	Defective B3GALTL causes PpS	37	6	0.761	4.0419	2.015	0.00328304	2.48372	ADAMTS7; ADAMTS14; SEMA5B; THSD4; ADAMTS10; ADAMTSL1	223; 14899; 10737; 25835; 13201; 14632
	REACTOME pathway	R-HSA-5173214	O-glycosylation of TSR domain-containing proteins	38	6	0.761	3.9355	1.977	0.00376871	2.42381	ADAMTS7; ADAMTS14; SEMA5B; THSD4; ADAMTS10; ADAMTSL1	223; 14899; 10737; 25835; 13201; 14632
	REACTOME pathway	R-HSA-69560	Transcriptional activation of p53 responsive genes	3	6	0.000390701			0.00521605	2.28266	CDKN1A	R-HSA-6803411;R-HSA-6803388;R-HSA-6803403;R-HSA-6803801
	REACTOME pathway	R-HSA-69895	Transcriptional activation of cell cycle inhibitor p21	3	6	0.000390701			0.00521605	2.28266	CDKN1A	R-HSA-6803411;R-HSA-6803388;R-HSA-6803403;R-HSA-6803801
	REACTOME pathway	R-HSA-5576891	Cardiac conduction	132	12	1.523	2.2659	1.18	0.00688177	2.1623	CORIN; FGF13; CACNG4; KCNJ4; KCNK2; NPR1; NPR2; CACNG7; RYR3; SCN1B; SCN4B; SLC8A3	19012; 3670; 1408; 6265; 6277; 7943; 7944; 13626; 10485; 10586; 10592; 11070
	REACTOME pathway	R-HSA-6794362	Protein-protein interactions at synapses	86	9	1.142	2.6084	1.383	0.00751545	2.12405	DLG4; SHANK2; GRIA3; GRIN1; GRIN2C; LRRTM1; SHANK1; BEGAIN; DLGAP3	2903; 14295; 4573; 4584; 4587; 19408; 15474; 24163; 30368
	REACTOME pathway	R-HSA-186797	Signaling by PDGF	58	7	0.888	3.0082	1.589	0.00827296	2.08234	COL4A3; COL5A1; COL6A2; COL9A2; PDGFA; PDGFB; STAT5A	2204; 2209; 2212; 2218; 8799; 8800; 11366
	REACTOME pathway	R-HSA-397014	Muscle contraction	205	16	2.03	1.9454	0.96	0.00867171	2.0619	CORIN; FGF13; CACNG4; KCNJ4; KCNK2; NPR1; NPR2; ACTA1; ACTA2; CACNG7; RYR3; SCN1B; SCN4B; SLC8A3; DYSF; CACNA1G	19012; 3670; 1408; 6265; 6277; 7943; 7944; 129; 130; 13626; 10485; 10586; 10592; 11070; 3097; 1394
	REACTOME pathway	R-HSA-8849932	Synaptic adhesion-like molecules	21	4	0.508	4.7476	2.247	0.00892012	2.04963	DLG4; GRIA3; GRIN1; GRIN2C	2903; 4573; 4584; 4587
