# Supplementary material for: UBR5 promotes antiviral immunity by disengaging the transcriptional brake on RIG-I like receptors
Source: Nat Commun. 2024 Jan 26;15:780. doi: 10.1038/s41467-024-45141-1 (PMC10817939; doi:10.1038/s41467-024-45141-1)
Supplement: Supplementary file 13 — Supplementary Data 10 [file 41467_2024_45141_MOESM13_ESM.xlsx]

## Sheet: Sheet3
Supplementary Data 10
DEGs in UBR5-/- VS WT HEK293 cells stimulated with IFN-β						the Wald test was used to generate log2FC and p-values adjusted with the Benjamini-Hochberg.
	No difference (1>log2FC>-1)						Upregulated (log2FC>1)						Downregulated (log2FC<-1)
GENE ID	symbol	log2FoldChange	pvalue	padj		GENE ID	symbol	log2FoldChange	pvalue	padj		GENE ID	symbol	log2FoldChange	pvalue	padj
ENSG00000134107	BHLHE40	-0.99995	1.82817e-49	5.62412e-48		ENSG00000189064	GAGE2E	8.4345	1.6048e-12	1.13181e-11		ENSG00000197172	MAGEA6	-11.363	6.09627e-22	7.14797e-21
ENSG00000163743	RCHY1	-0.999155	1.3046e-35	2.61531e-34		ENSG00000047648	ARHGAP6	8.29623	3.91396e-12	2.69985e-11		ENSG00000060718	COL11A1	-10.766	8.0952e-20	8.60942e-19
ENSG00000263069	RNF213-AS1	-0.998366	0.133284	0.238397		ENSG00000205777	GAGE1	8.24185	5.46433e-12	3.72618e-11		ENSG00000221867	MAGEA3	-10.1298	6.32052e-34	1.19018e-32
ENSG00000240405	SAMMSON	-0.998302	0.30755	0.455844		ENSG00000169933	FRMPD4	7.57962	2.06305e-10	1.25799e-09		ENSG00000213401	MAGEA12	-9.68182	3.14012e-16	2.75603e-15
ENSG00000011052	NME1-NME2	-0.998257	0.0153841	0.0374003		ENSG00000047644	WWC3	7.44236	1.62168e-24	2.14579e-23		ENSG00000198681	MAGEA1	-8.98711	4.4764e-14	3.45499e-13
ENSG00000151729	SLC25A4	-0.997912	3.93385e-50	1.23426e-48		ENSG00000164761	TNFRSF11B	6.59191	9.67213e-08	4.7538e-07		ENSG00000268916	CSAG3	-8.73621	2.4207e-13	1.79438e-12
ENSG00000233024	NPIPA5	-0.997776	0.31758	0.467546		ENSG00000187957	DNER	6.39202	8.01253e-10	4.65524e-09		ENSG00000198930	CSAG1	-7.56633	3.91049e-10	2.32627e-09
ENSG00000164209	SLC25A46	-0.995781	1.4942e-82	8.7013e-81		ENSG00000187714	SLC18A3	6.31896	3.99102e-07	1.84583e-06		ENSG00000099399	MAGEB2	-7.52627	7.67399e-31	1.31298e-29
ENSG00000197498	RPF2	-0.995318	1.10308e-120	1.17315e-118		ENSG00000154263	ABCA10	6.12634	1.0913e-06	4.8473e-06		ENSG00000166961	MS4A15	-7.26677	2.42149e-09	1.35643e-08
ENSG00000160703	NLRX1	-0.99501	7.87814e-48	2.31771e-46		ENSG00000082482	KCNK2	6.11468	4.78121e-09	2.61426e-08		ENSG00000011677	GABRA3	-7.15137	4.55705e-09	2.4935e-08
ENSG00000181029	TRAPPC5	-0.993908	5.62074e-05	0.000205035		ENSG00000165125	TRPV6	6.09171	1.42476e-06	6.2351e-06		ENSG00000165591	FAAH2	-7.02586	9.44988e-09	5.03098e-08
ENSG00000204271	SPIN3	-0.992512	2.32706e-22	2.7862e-21		ENSG00000185052	SLC24A3	6.05603	1.89664e-06	8.18684e-06		ENSG00000170627	GTSF1	-7.00375	1.05498e-08	5.59291e-08
ENSG00000105427	CNFN	-0.992369	0.0334808	0.0745103		ENSG00000149295	DRD2	6.0559	1.5943e-06	6.94e-06		ENSG00000181007	ZFP82	-7.00371	1.23147e-08	6.4951e-08
ENSG00000260260	SNHG19	-0.990924	2.61043e-05	9.90854e-05		ENSG00000184156	KCNQ3	5.82162	5.47197e-06	2.25293e-05		ENSG00000213967	ZNF726	-6.95867	1.37015e-08	7.19637e-08
ENSG00000100053	CRYBB3	-0.990449	0.0743432	0.14666		ENSG00000155886	SLC24A2	5.77866	8.13022e-06	3.27537e-05		ENSG00000268902	CSAG2	-6.81424	3.38978e-08	1.72404e-07
ENSG00000102897	LYRM1	-0.990411	1.97111e-20	2.15396e-19		ENSG00000177103	DSCAML1	5.77853	6.98324e-06	2.83751e-05		ENSG00000179083	FAM133A	-6.80097	1.67409e-08	8.73004e-08
ENSG00000113583	C5orf15	-0.988219	1.44016e-95	1.06614e-93		ENSG00000125798	FOXA2	5.64449	8.27345e-08	4.08854e-07		ENSG00000139329	LUM	-6.70926	5.59215e-08	2.80263e-07
ENSG00000129204	USP6	-0.986324	0.0129492	0.0321256		ENSG00000140557	ST8SIA2	5.55363	7.02489e-06	2.85239e-05		ENSG00000268606	MAGEA2	-6.56636	1.21961e-07	5.93252e-07
ENSG00000199753	SNORD104	-0.98627	0.162481	0.277704		ENSG00000274274	GAGE13	5.54137	2.09185e-05	8.0371e-05		ENSG00000166183	ASPG	-6.22932	7.54891e-07	3.40039e-06
ENSG00000167483	NIBAN3	-0.986237	0.16299	0.278468		ENSG00000198216	CACNA1E	5.43466	3.83953e-05	0.000142889		ENSG00000154654	NCAM2	-6.22923	7.81322e-07	3.51595e-06
ENSG00000146038	DCDC2	-0.985696	8.92911e-08	4.40198e-07		ENSG00000011201	ANOS1	5.3869	1.5146e-05	5.91046e-05		ENSG00000149573	MPZL2	-6.20944	3.45251e-07	1.60859e-06
ENSG00000235453	SMIM27	-0.983593	0.0237681	0.0550361		ENSG00000166801	FAM111A	5.31916	6.60432e-05	0.000238533		ENSG00000229676	ZNF492	-6.19104	1.02244e-06	4.55304e-06
ENSG00000234390	USP27X-DT	-0.983515	0.00139085	0.00418475		ENSG00000183778	B3GALT5	5.08575	1.92388e-06	8.29809e-06		ENSG00000148288	GBGT1	-6.19077	9.59375e-07	4.27557e-06
ENSG00000086827	ZW10	-0.98261	2.75927e-53	9.21912e-52		ENSG00000139318	DUSP6	5.05608	0.000230682	0.000782046		ENSG00000009694	TENM1	-5.87261	5.73556e-63	2.38399e-61
ENSG00000198182	ZNF607	-0.98247	1.35295e-13	1.01585e-12		ENSG00000182255	KCNA4	5.05602	0.000250971	0.000845263		ENSG00000048540	LMO3	-5.8393	6.40911e-06	2.61454e-05
ENSG00000204778	ZNG1DP	-0.981721	0.0843003	0.163051		ENSG00000180287	PLD5	5.01586	3.3837e-11	2.1869e-10		ENSG00000225546	LINC02476	-5.78856	8.24961e-06	3.32051e-05
ENSG00000004779	NDUFAB1	-0.98017	1.34135e-78	7.25193e-77		ENSG00000120907	ADRA1A	4.90417	0.000538689	0.00172748		ENSG00000179455	MKRN3	-5.7675	4.47378e-08	2.25661e-07
ENSG00000166582	CENPV	-0.980115	9.51721e-67	4.22732e-65		ENSG00000157873	TNFRSF14	4.90388	0.000433221	0.00141104		ENSG00000185070	FLRT2	-5.5665	2.44323e-05	9.29723e-05
ENSG00000174749	FAM241A	-0.978865	4.87481e-38	1.05573e-36		ENSG00000168267	PTF1A	4.83046	3.95354e-08	2.00267e-07		ENSG00000186340	THBS2	-5.49873	2.18711e-07	1.03998e-06
ENSG00000155329	ZCCHC10	-0.977237	6.37897e-32	1.13069e-30		ENSG00000167880	EVPL	4.82167	0.00068899	0.00217286		ENSG00000130844	ZNF331	-5.40295	1.55826e-18	1.5523e-17
ENSG00000102003	SYP	-0.975833	3.18373e-23	3.97142e-22		ENSG00000280639	LINC02204	4.82136	0.000642092	0.00203716		ENSG00000136531	SCN2A	-5.39674	5.36569e-10	3.1604e-09
ENSG00000164070	HSPA4L	-0.975747	4.79544e-154	7.33994e-152		ENSG00000162981	LRATD1	4.78662	9.81534e-32	1.71962e-30		ENSG00000115297	TLX2	-5.37916	1.40238e-15	1.18229e-14
ENSG00000162746	FCRLB	-0.975528	0.00566757	0.0152316		ENSG00000264569	DCXR-DT	4.73392	0.000928783	0.00287467		ENSG00000006210	CX3CL1	-5.37377	6.30945e-05	0.000228516
ENSG00000025423	HSD17B6	-0.975308	7.06393e-07	3.18827e-06		ENSG00000156475	PPP2R2B	4.72652	0.00023645	0.000799686		ENSG00000078596	ITM2A	-5.37364	6.16239e-05	0.000223498
ENSG00000179918	SEPHS2	-0.972625	3.81786e-209	9.71753e-207		ENSG00000154274	C4orf19	4.6733	9.12949e-12	6.13862e-11		ENSG00000254585	MAGEL2	-5.37358	6.3138e-05	0.000228623
ENSG00000067445	TRO	-0.972623	2.14645e-66	9.45984e-65		ENSG00000165816	VWA2	4.64081	0.0014245	0.00427744		ENSG00000114200	BCHE	-5.24121	5.75193e-20	6.15486e-19
ENSG00000121053	EPX	-0.971903	0.186809	0.310134		ENSG00000118432	CNR1	4.63117	2.0513e-05	7.88799e-05		ENSG00000230426	LINC01036	-5.23205	1.05264e-06	4.6829e-06
ENSG00000228549	LOC112267871	-0.97174	0.0970971	0.184016		ENSG00000276700	RNA5-8SN4	4.54146	0.00216054	0.00628277		ENSG00000185053	SGCZ	-5.22917	0.0001315	0.000459278
ENSG00000188501	LCTL	-0.971717	0.186128	0.309139		ENSG00000241104	LOC284344	4.54107	0.00247321	0.00711887		ENSG00000269416	LINC01224	-5.15142	0.000180596	0.000620001
ENSG00000236423	LINC01134	-0.971686	0.0181718	0.043519		ENSG00000205293	LINC01602	4.49089	4.23922e-05	0.000156991		ENSG00000124440	HIF3A	-5.06893	0.000263725	0.000886506
ENSG00000100097	LGALS1	-0.971682	0.00012383	0.000433559		ENSG00000262188	LINC01978	4.43489	0.00387365	0.0107683		ENSG00000242516	LINC00960	-5.06889	0.000294935	0.000986296
ENSG00000226686	LINC01535	-0.971643	1.83219e-06	7.91617e-06		ENSG00000179603	GRM8	4.39986	3.62971e-12	2.50835e-11		ENSG00000253731	PCDHGA6	-5.06883	0.000263826	0.000886712
ENSG00000242252	BGLAP	-0.971618	0.182153	0.304009		ENSG00000226690	LOC102725191	4.35716	0.000964145	0.0029768		ENSG00000165379	LRFN5	-5.06618	2.61195e-11	1.7022e-10
ENSG00000149646	CNBD2	-0.971617	0.181517	0.303299		ENSG00000260314	MRC1	4.31923	0.00553125	0.014913		ENSG00000183837	PNMA3	-5.04532	7.11117e-33	1.30542e-31
ENSG00000170458	CD14	-0.971547	0.183044	0.305113		ENSG00000157554	ERG	4.31877	0.00554008	0.0149351		ENSG00000178235	SLITRK1	-4.98123	0.000410648	0.00134176
ENSG00000267365	KCNJ2-AS1	-0.971489	0.184639	0.307229		ENSG00000166268	MYRFL	4.3186	0.00624007	0.0166184		ENSG00000236081	ELFN1-AS1	-4.92664	0.000124035	0.000434209
ENSG00000164338	UTP15	-0.971033	1.23511e-42	3.11917e-41		ENSG00000147676	MAL2	4.31799	2.68135e-89	1.78649e-87		ENSG00000168843	FSTL5	-4.88839	0.000613935	0.00195525
ENSG00000136010	ALDH1L2	-0.970962	1.37174e-20	1.51433e-19		ENSG00000186377	CYP4X1	4.25479	1.08256e-09	6.23206e-09		ENSG00000136859	ANGPTL2	-4.88834	0.000684424	0.00215997
ENSG00000060982	BCAT1	-0.970685	1.20224e-81	6.86003e-80		ENSG00000132639	SNAP25	4.17753	1.90272e-12	1.33816e-11		ENSG00000145526	CDH18	-4.8882	0.000614375	0.00195634
ENSG00000104419	NDRG1	-0.970105	1.18545e-172	2.18325e-170		ENSG00000140563	MCTP2	4.17093	4.88545e-14	3.76685e-13		ENSG00000136167	LCP1	-4.84491	1.46561e-117	1.49552e-115
ENSG00000180425	C11orf71	-0.967504	0.000165273	0.000571068		ENSG00000154678	PDE1C	4.16581	1.90523e-15	1.59435e-14		ENSG00000253846	PCDHGA10	-4.78896	0.0009903	0.00305173
ENSG00000137747	TMPRSS13	-0.966989	0.0125624	0.0312824		ENSG00000266256	LINC00908	4.16456	0.00192715	0.00565269		ENSG00000166206	GABRB3	-4.77454	0.000223755	0.000759474
ENSG00000274026	FAM27E3	-0.966544	2.28845e-06	9.80153e-06		ENSG00000171724	VAT1L	4.08582	0.000253776	0.000854077		ENSG00000136383	ALPK3	-4.76512	4.01169e-52	1.30758e-50
ENSG00000149925	ALDOA	-0.966259	1.55284e-47	4.50404e-46		ENSG00000176697	BDNF	4.05943	3.47851e-10	2.07638e-09		ENSG00000183305	MAGEA2B	-4.68168	0.00168393	0.00499227
ENSG00000183474	GTF2H2C	-0.965647	1.63028e-28	2.554e-27		ENSG00000232628	LOC101927143	4.05653	0.0168827	0.0407245		ENSG00000233215	LINC01687	-4.66343	0.000402029	0.00131702
ENSG00000142765	SYTL1	-0.965586	0.00209175	0.00609602		ENSG00000047936	ROS1	4.05638	0.0149433	0.0364853		ENSG00000006757	PNPLA4	-4.58585	1.39808e-47	4.06034e-46
ENSG00000198157	HMGN5	-0.965257	6.38478e-92	4.43664e-90		ENSG00000173662	TAS1R1	4.05582	0.0149708	0.036536		ENSG00000260494	LOC100127965	-4.5668	0.00308197	0.00873136
ENSG00000178695	KCTD12	-0.964364	0	0		ENSG00000073464	CLCN4	4.0545	1.50452e-43	3.904e-42		ENSG00000226476	LINC01748	-4.54312	0.000582085	0.0018598
ENSG00000179965	ZNF771	-0.964273	3.14163e-36	6.3942e-35		ENSG00000142549	IGLON5	4.04089	4.12551e-23	5.12644e-22		ENSG00000239713	APOBEC3G	-4.49303	5.77764e-07	2.63183e-06
ENSG00000278175	GLIDR	-0.962345	0.00218485	0.00634613		ENSG00000198797	BRINP2	4.02028	0.00325283	0.00917295		ENSG00000170190	SLC16A5	-4.42126	9.55021e-07	4.25784e-06
ENSG00000134986	NREP	-0.962119	1.43989e-19	1.50938e-18		ENSG00000047617	ANO2	4.00553	0.000367961	0.00121119		ENSG00000131080	EDA2R	-4.26669	4.06271e-16	3.54278e-15
ENSG00000247828	TMEM161B-DT	-0.961828	1.53062e-08	8.00952e-08		ENSG00000000005	TNMD	3.96385	0.00043209	0.00140816		ENSG00000084453	SLCO1A2	-4.19693	7.30521e-11	4.61089e-10
ENSG00000131508	UBE2D2	-0.960657	4.22428e-126	4.73725e-124		ENSG00000151388	ADAMTS12	3.96369	0.000440119	0.00143206		ENSG00000249069	LINC01033	-4.12375	0.000250735	0.000844594
ENSG00000180353	HCLS1	-0.96021	0.114133	0.209978		ENSG00000268535	MTDHP4	3.90387	0.0264723	0.060464		ENSG00000154645	CHODL	-4.03047	1.2474e-05	4.92289e-05
ENSG00000140835	CHST4	-0.960207	0.0250419	0.0575332		ENSG00000171385	KCND3	3.89123	2.11366e-09	1.18958e-08		ENSG00000152208	GRID2	-4.01971	0.00389108	0.0108047
ENSG00000126749	EMG1	-0.959706	5.56886e-84	3.39117e-82		ENSG00000101349	PAK5	3.88756	4.60381e-12	3.15744e-11		ENSG00000278685	IQCA1L	-4.01955	0.00380667	0.0106041
ENSG00000162433	AK4	-0.959101	1.07794e-103	9.07751e-102		ENSG00000182853	VMO1	3.85981	0.00552637	0.0149052		ENSG00000144488	ESPNL	-4.00634	2.45738e-56	8.79418e-55
ENSG00000178882	RFLNA	-0.958539	0.0113291	0.0284617		ENSG00000178460	MCMDC2	3.85971	0.00559318	0.0150513		ENSG00000176746	MAGEB6	-3.98164	0.000466838	0.001514
ENSG00000204604	ZNF468	-0.95851	2.0663e-09	1.16379e-08		ENSG00000146477	SLC22A3	3.85953	0.00589197	0.0157692		ENSG00000162755	KLHDC9	-3.98164	7.25868e-07	3.27226e-06
ENSG00000113318	MSH3	-0.958248	4.58177e-38	9.96074e-37		ENSG00000146950	SHROOM2	3.81884	1.30058e-101	1.07135e-99		ENSG00000114854	TNNC1	-3.98155	0.000526753	0.00169184
ENSG00000196436	NPIPB15	-0.957724	0.0429993	0.0921972		ENSG00000275708	MIR3648-1	3.77241	0.00761857	0.019938		ENSG00000224204	PHEX-AS1	-3.96522	2.2756e-05	8.70029e-05
ENSG00000120705	ETF1	-0.95735	8.34125e-286	2.95241e-283		ENSG00000227210	WDR35-DT	3.77217	0.00774761	0.0202546		ENSG00000204710	SPDYC	-3.96506	1.2794e-09	7.32428e-09
ENSG00000122735	DNAI1	-0.953994	0.22276	0.355966		ENSG00000207031	SNORD59A	3.73342	0.280193	0.426933		ENSG00000160539	PLPP7	-3.93675	2.24009e-25	3.07731e-24
ENSG00000239388	ASB14	-0.953747	0.0751558	0.148083		ENSG00000215795	LOC100131465	3.67923	0.00980561	0.0250086		ENSG00000134376	CRB1	-3.92661	0.00525908	0.0142386
ENSG00000229644	NAMPTP1	-0.953658	0.0762841	0.150084		ENSG00000140538	NTRK3	3.6792	0.0100712	0.0256254		ENSG00000185507	IRF7	-3.90264	4.96467e-30	8.22711e-29
ENSG00000058600	POLR3E	-0.95243	1.64498e-120	1.7413e-118		ENSG00000106123	EPHB6	3.56533	2.80608e-83	1.68164e-81		ENSG00000187013	LINC02875	-3.82392	0.00096966	0.00299301
ENSG00000185129	PURA	-0.95216	4.77419e-66	2.09999e-64		ENSG00000140937	CDH11	3.56077	8.24737e-09	4.41673e-08		ENSG00000188511	MIR3667HG	-3.80541	8.48942e-09	4.54313e-08
ENSG00000108641	B9D1	-0.950615	5.40596e-16	4.68482e-15		ENSG00000185942	NKAIN3	3.47295	0.0194803	0.0462857		ENSG00000163288	GABRB1	-3.78666	5.51549e-05	0.000201455
ENSG00000168209	DDIT4	-0.949431	5.78182e-93	4.09299e-91		ENSG00000185527	PDE6G	3.47268	0.018463	0.0441372		ENSG00000226416	MRPL23-AS1	-3.71981	0.0108739	0.0274335
ENSG00000121211	MND1	-0.948672	1.33161e-14	1.06028e-13		ENSG00000179674	ARL14	3.47268	0.0184664	0.0441406		ENSG00000251381	LINC00958	-3.70861	5.25344e-06	2.16809e-05
ENSG00000240303	ACAD11	-0.946905	0.158063	0.271938		ENSG00000175426	PCSK1	3.46127	0.0034776	0.0097546		ENSG00000101160	CTSZ	-3.67828	1.641e-10	1.00824e-09
ENSG00000179148	ALOXE3	-0.946852	0.0325528	0.0726663		ENSG00000149970	CNKSR2	3.46126	1.73284e-23	2.19296e-22		ENSG00000128242	GAL3ST1	-3.64727	5.36946e-08	2.6958e-07
ENSG00000103064	SLC7A6	-0.946821	4.92836e-34	9.30352e-33		ENSG00000124253	PCK1	3.4069	4.9523e-10	2.92528e-09		ENSG00000198482	ZNF808	-3.62608	6.26954e-08	3.12552e-07
ENSG00000230797	YY2	-0.946771	4.57505e-07	2.10476e-06		ENSG00000188620	HMX3	3.3998	3.76847e-05	0.000140429		ENSG00000204767	INSYN2B	-3.60486	0.0153452	0.0373299
ENSG00000171817	ZNF540	-0.946752	0.0091903	0.023598		ENSG00000120051	CFAP58	3.3997	0.00401867	0.0111303		ENSG00000109163	GNRHR	-3.60428	0.0153716	0.037375
ENSG00000224383	PRR29	-0.946658	0.153351	0.26514		ENSG00000111799	COL12A1	3.3854	1.27037e-13	9.55436e-13		ENSG00000139679	LPAR6	-3.58314	0.000172757	0.000594933
ENSG00000083828	ZNF586	-0.94636	1.34526e-06	5.90929e-06		ENSG00000102313	ITIH6	3.37888	0.000406332	0.00132881		ENSG00000278318	ZNF229	-3.58312	0.000175036	0.000602321
ENSG00000164604	GPR85	-0.94569	0.00168195	0.00498837		ENSG00000120675	DNAJC15	3.35758	0.0270554	0.0616699		ENSG00000155495	MAGEC1	-3.58304	1.35022e-05	5.30739e-05
ENSG00000103056	SMPD3	-0.945076	5.18587e-07	2.37085e-06		ENSG00000058866	DGKG	3.35744	0.0257143	0.0589222		ENSG00000138792	ENPEP	-3.58096	6.36235e-63	2.63485e-61
ENSG00000178229	ZNF543	-0.944728	3.35293e-07	1.56392e-06		ENSG00000095303	PTGS1	3.33576	0.00513384	0.0139361		ENSG00000168542	COL3A1	-3.54159	1.22047e-17	1.15873e-16
ENSG00000104967	NOVA2	-0.944022	1.30085e-13	9.77709e-13		ENSG00000176463	SLCO3A1	3.33303	2.96087e-44	7.8909e-43		ENSG00000095932	SMIM24	-3.51607	0.00318709	0.0090044
ENSG00000112874	NUDT12	-0.94214	5.15231e-32	9.16133e-31		ENSG00000196353	CPNE4	3.23896	2.74544e-07	1.2911e-06		ENSG00000244425	RN7SL268P	-3.51593	0.00304674	0.00864017
ENSG00000039123	MTREX	-0.942045	1.7825e-165	3.05901e-163		ENSG00000152092	ASTN1	3.23777	1.96916e-31	3.41818e-30		ENSG00000254812	LOC105375798	-3.47917	0.0257375	0.0589635
ENSG00000131845	ZNF304	-0.940996	6.60817e-11	4.1861e-10		ENSG00000250208	FZD10-AS1	3.23323	2.79868e-48	8.37497e-47		ENSG00000147465	STAR	-3.47907	0.0235442	0.0545847
ENSG00000164346	NSA2	-0.940425	2.30184e-97	1.74979e-95		ENSG00000105989	WNT2	3.2315	0.0367528	0.0807842		ENSG00000261390	MAFTRR	-3.47872	0.0222137	0.0520164
ENSG00000102931	ARL2BP	-0.94007	4.943e-09	2.69751e-08		ENSG00000110042	DTX4	3.23139	2.06811e-47	5.97562e-46		ENSG00000179477	ALOX12B	-3.44583	0.0041572	0.0114747
ENSG00000170606	HSPA4	-0.940044	0	0		ENSG00000211645	IGLV1-50	3.19823	0.00868846	0.022427		ENSG00000164796	CSMD3	-3.44568	0.00400136	0.0110873
ENSG00000141744	PNMT	-0.939963	0.00497906	0.0135484		ENSG00000267767	LINC01801	3.19822	0.00103093	0.00317002		ENSG00000156966	B3GNT7	-3.44564	3.53655e-06	1.48523e-05
ENSG00000181904	C5orf24	-0.939283	4.69301e-60	1.84888e-58		ENSG00000166736	HTR3A	3.19821	0.00813192	0.0211471		ENSG00000256229	ZNF486	-3.44554	0.00393393	0.010913
ENSG00000225975	ZNF567-DT	-0.93924	0.0389375	0.0849695		ENSG00000232973	CYP1B1-AS1	3.1564	7.20693e-07	3.24957e-06		ENSG00000133805	AMPD3	-3.39672	5.71315e-07	2.60402e-06
ENSG00000256269	HMBS	-0.938577	3.81943e-62	1.55895e-60		ENSG00000169618	PROKR1	3.12431	0.0103873	0.0263291		ENSG00000159915	ZNF233	-3.3867	5.6956e-06	2.33991e-05
ENSG00000131148	EMC8	-0.937636	3.37065e-41	8.17509e-40		ENSG00000103460	TOX3	3.07879	5.04226e-30	8.34349e-29		ENSG00000176046	NUPR1	-3.37169	0.00522554	0.0141563
ENSG00000198003	ODAD3	-0.937513	6.56776e-05	0.000237288		ENSG00000170011	MYRIP	3.0586	7.87756e-11	4.95558e-10		ENSG00000120327	PCDHB14	-3.37166	0.00522556	0.0141563
ENSG00000174473	GALNTL6	-0.934347	1.05577e-10	6.57405e-10		ENSG00000143318	CASQ1	3.0463	0.0148487	0.0362779		ENSG00000259230	LINC02323	-3.37156	0.00513848	0.0139454
ENSG00000247796	MOCS2-DT	-0.933753	5.59613e-10	3.28843e-09		ENSG00000278570	NR2E3	3.04628	0.00211858	0.00617026		ENSG00000197134	ZNF257	-3.34623	0.000625751	0.00199033
ENSG00000164167	LSM6	-0.933272	7.89623e-26	1.10826e-24		ENSG00000166432	ZMAT1	3.04613	0.00212318	0.00618205		ENSG00000249550	LINC01234	-3.3461	4.54441e-12	3.11859e-11
ENSG00000155666	KDM8	-0.933248	2.2431e-08	1.15747e-07		ENSG00000243137	PSG4	2.99162	0.00284097	0.00809822		ENSG00000150636	CCDC102B	-3.34606	0.000654459	0.00207291
ENSG00000228606	DCAF8-DT	-0.931328	0.272899	0.417729		ENSG00000173728	C1orf100	2.96404	0.0180396	0.0432664		ENSG00000240003	RPL7P24	-3.3415	0.0341825	0.0758706
ENSG00000180767	CHST13	-0.931176	0.0673733	0.135603		ENSG00000172716	SLFN11	2.96389	0.016981	0.0409268		ENSG00000126218	F10	-3.3415	0.0341825	0.0758706
ENSG00000124249	KCNK15	-0.931158	0.0493949	0.103894		ENSG00000244731	C4A	2.93508	2.71747e-05	0.000102993		ENSG00000225756	DBH-AS1	-3.3411	0.0329999	0.0735267
ENSG00000225091	SNORA71A	-0.931155	0.610645	0.742205		ENSG00000077943	ITGA8	2.87795	1.00513e-136	1.30858e-134		ENSG00000100427	MLC1	-3.32016	1.35282e-06	5.93675e-06
ENSG00000175262	C1orf127	-0.931134	0.263011	0.405499		ENSG00000225614	ZNF469	2.87649	0.0229561	0.0533741		ENSG00000231187	LOC102724593	-3.29368	0.00699317	0.0184441
ENSG00000117407	ARTN	-0.931131	0.104326	0.195218		ENSG00000169418	NPR1	2.87642	4.3533e-05	0.000161057		ENSG00000262075	DKFZP434A062	-3.29363	0.00680237	0.0179962
ENSG00000181322	NME9	-0.931113	0.0450961	0.0959754		ENSG00000148826	NKX6-2	2.87635	0.000880326	0.00273778		ENSG00000176907	TCIM	-3.21107	0.00913642	0.023471
ENSG00000249700	SRD5A3-AS1	-0.93111	0.273423	0.418362		ENSG00000231920	NEBL-AS1	2.87634	0.000887222	0.00275734		ENSG00000155011	DKK2	-3.18251	0.00137698	0.00414522
ENSG00000095370	SH2D3C	-0.931066	0.0290501	0.0656692		ENSG00000110436	SLC1A2	2.87622	0.000243255	0.000820494		ENSG00000198934	MAGEE1	-3.17294	9.03817e-43	2.29018e-41
ENSG00000159917	ZNF235	-0.931013	0.000521739	0.00167761		ENSG00000176771	NCKAP5	2.85903	2.83003e-14	2.20912e-13		ENSG00000177984	LCN15	-3.16813	0.00020997	0.000715256
ENSG00000201512	SNORA71C	-0.93101	0.0683442	0.137094		ENSG00000165973	NELL1	2.8476	5.48002e-13	3.9852e-12		ENSG00000188729	OSTN	-3.14358	4.48991e-15	3.67715e-14
ENSG00000178403	NEUROG2	-0.930967	0.0172581	0.0415726		ENSG00000008118	CAMK1G	2.84599	5.71919e-05	0.000208458		ENSG00000267260	LOC728485	-3.12375	8.85968e-12	5.96252e-11
ENSG00000275022	MIR6753	-0.930328	0.490851	0.640963		ENSG00000132911	NMUR2	2.8151	0.00569675	0.0153028		ENSG00000181885	CLDN7	-3.12373	0.0017974	0.00530026
ENSG00000177181	RIMKLA	-0.928743	3.69993e-21	4.18445e-20		ENSG00000183780	SLC35F3	2.81042	1.83805e-09	1.03834e-08		ENSG00000149575	SCN2B	-3.03932	1.32698e-16	1.19145e-15
ENSG00000196696	PDXDC2P-NPIPB14P	-0.927554	0.00161399	0.00480064		ENSG00000109956	B3GAT1	2.79971	2.85789e-18	2.81111e-17		ENSG00000145700	ANKRD31	-3.0306	1.50804e-09	8.57039e-09
ENSG00000102978	POLR2C	-0.927245	2.73536e-74	1.37089e-72		ENSG00000136999	CCN3	2.79674	2.06736e-05	7.94839e-05		ENSG00000173610	UGT2A1	-3.03041	0.0161636	0.0391505
ENSG00000175701	MTLN	-0.926387	2.56295e-06	1.09297e-05		ENSG00000205795	CYS1	2.78328	1.57452e-10	9.69227e-10		ENSG00000188897	LOC400499	-3.01668	3.7034e-06	1.55214e-05
ENSG00000127184	COX7C	-0.926329	3.56932e-143	5.15006e-141		ENSG00000141293	SKAP1	2.78317	0.0290139	0.0656032		ENSG00000267454	ZNF582-DT	-3.01121	3.28325e-08	1.67248e-07
ENSG00000181458	TMEM45A	-0.926014	1.11421e-23	1.42439e-22		ENSG00000267226	MALT1-AS1	2.78317	0.0296381	0.0668317		ENSG00000203930	LINC00632	-2.97997	9.85066e-58	3.65815e-56
ENSG00000177455	CD19	-0.925698	0.0110827	0.0279074		ENSG00000144406	UNC80	2.77436	1.07069e-07	5.24192e-07		ENSG00000104804	TULP2	-2.97609	2.83717e-07	1.33203e-06
ENSG00000189046	ALKBH2	-0.924168	8.64442e-37	1.79324e-35		ENSG00000135318	NT5E	2.76938	2.36048e-05	9.00755e-05		ENSG00000046774	MAGEC2	-2.93099	4.12441e-05	0.000152989
ENSG00000140986	RPL3L	-0.922006	0.0509758	0.106635		ENSG00000125851	PCSK2	2.73419	1.03873e-05	4.13756e-05		ENSG00000277639	CHD9NB	-2.93088	0.0222349	0.0520606
ENSG00000187808	SOWAHD	-0.922005	0.00585314	0.0156727		ENSG00000164379	FOXQ1	2.70506	3.04884e-11	1.97669e-10		ENSG00000126950	TMEM35A	-2.90925	4.02765e-13	2.95078e-12
ENSG00000166086	JAM3	-0.920946	2.30829e-70	1.07151e-68		ENSG00000108018	SORCS1	2.69417	1.55602e-21	1.79018e-20		ENSG00000018869	ZNF582	-2.83986	1.2029e-09	6.90728e-09
ENSG00000086189	DIMT1	-0.920722	1.72031e-52	5.63968e-51		ENSG00000171956	FOXB1	2.69052	1.26768e-141	1.78365e-139		ENSG00000283475	MIR1244-4	-2.82425	0.0302463	0.0680541
ENSG00000213399	RPS2P17	-0.920107	0.0786216	0.153417		ENSG00000179564	LSMEM2	2.68427	0.0424354	0.0912212		ENSG00000178055	PRSS42P	-2.82423	0.0312049	0.069954
ENSG00000164163	ABCE1	-0.919787	4.23927e-191	9.50815e-189		ENSG00000155875	SAXO1	2.68384	0.0381981	0.0835073		ENSG00000228063	LYPLAL1-DT	-2.82419	0.0302397	0.0680541
ENSG00000225096	LOC101927293	-0.918857	0.000820668	0.00256422		ENSG00000161180	CCDC116	2.68381	0.040136	0.0871384		ENSG00000171860	C3AR1	-2.82413	0.0317286	0.0709524
ENSG00000228672	PROB1	-0.91855	2.06383e-07	9.83424e-07		ENSG00000213937	CLDN9	2.6838	0.0113746	0.0285664		ENSG00000184363	PKP3	-2.82412	0.00148995	0.00445509
ENSG00000238062	SPATA3-AS1	-0.918375	0.00574478	0.0154135		ENSG00000183484	GPR132	2.68362	0.00957709	0.0244949		ENSG00000250241	PCDH10-DT	-2.80172	0.000398715	0.00130654
ENSG00000074317	SNCB	-0.918332	2.20706e-08	1.13939e-07		ENSG00000149090	PAMR1	2.6445	1.56183e-09	8.86276e-09		ENSG00000170396	ZNF804A	-2.78667	1.05644e-14	8.45634e-14
ENSG00000160049	DFFA	-0.918253	2.03648e-205	4.96048e-203		ENSG00000107611	CUBN	2.64191	0.00082599	0.00258014		ENSG00000135253	KCP	-2.77764	9.66239e-11	6.03646e-10
ENSG00000121417	ZNF211	-0.917996	1.87979e-09	1.06086e-08		ENSG00000115596	WNT6	2.63114	2.6448e-11	1.72212e-10		ENSG00000135409	AMHR2	-2.76755	1.05661e-05	4.20066e-05
ENSG00000196172	ZNF681	-0.916678	1.11722e-08	5.91181e-08		ENSG00000145861	C1QTNF2	2.62356	8.2565e-05	0.000294961		ENSG00000231738	TSPAN19	-2.70898	0.0450428	0.0958709
ENSG00000137720	CFAP68	-0.915063	6.32773e-05	0.000229091		ENSG00000240764	PCDHGC5	2.61366	0.0139395	0.0342633		ENSG00000117983	MUC5B	-2.7083	0.041803	0.0900755
ENSG00000134987	WDR36	-0.915059	2.15808e-59	8.35675e-58		ENSG00000224468	LAMC1-AS1	2.61332	0.0121758	0.0304032		ENSG00000021826	CPS1	-2.67446	1.2981e-91	8.96522e-90
ENSG00000187514	PTMA	-0.913352	0	0		ENSG00000224577	LINC01117	2.61318	0.0139196	0.0342182		ENSG00000163421	PROK2	-2.67382	2.48272e-08	1.27704e-07
ENSG00000176920	FUT2	-0.912174	0.0597732	0.122493		ENSG00000078018	MAP2	2.59257	4.71039e-18	4.56978e-17		ENSG00000197124	ZNF682	-2.62634	0.0142885	0.03503
ENSG00000130783	CCDC62	-0.912166	0.0648192	0.131475		ENSG00000237819	CDK6-AS1	2.57686	0.0522674	0.109035		ENSG00000266983	RANBP3-DT	-2.6262	0.000440357	0.00143263
ENSG00000249738	LOC285626	-0.912156	0.193273	0.318786		ENSG00000162267	ITIH3	2.57675	0.00421572	0.0116221		ENSG00000198440	ZNF583	-2.61844	5.49489e-17	5.03339e-16
ENSG00000253696	KBTBD11-OT1	-0.912101	0.193971	0.319705		ENSG00000230392	LINC03098	2.57647	0.0509972	0.106651		ENSG00000095261	PSMD5	-2.60685	3.18596e-31	5.50927e-30
ENSG00000113119	TMCO6	-0.91165	2.26952e-16	2.01456e-15		ENSG00000259417	CTXND1	2.57647	0.0509972	0.106651		ENSG00000224609	HSD52	-2.5831	0.00486755	0.0132657
ENSG00000178700	DHFR2	-0.910875	5.0381e-14	3.88323e-13		ENSG00000240086	LOC102724019	2.56654	1.69661e-06	7.36269e-06		ENSG00000177791	MYOZ1	-2.58292	0.0613437	0.125292
ENSG00000147117	ZNF157	-0.909597	0.0347025	0.0768518		ENSG00000130643	CALY	2.55437	5.12069e-06	2.11716e-05		ENSG00000159176	CSRP1	-2.57538	3.40309e-09	1.883e-08
ENSG00000183963	SMTN	-0.909475	3.03034e-35	5.99009e-34		ENSG00000226031	FGF13-AS1	2.53928	0.000496553	0.00160257		ENSG00000099365	STX1B	-2.56231	6.17946e-10	3.62088e-09
ENSG00000181031	RPH3AL	-0.908668	5.79982e-06	2.37712e-05		ENSG00000062038	CDH3	2.53761	4.20093e-22	4.97718e-21		ENSG00000250412	KLHL2P1	-2.55672	0.00179033	0.00528353
ENSG00000145741	BTF3	-0.908452	0	0		ENSG00000178726	THBD	2.52016	1.3012e-08	6.84851e-08		ENSG00000276600	RAB7B	-2.53868	0.0187523	0.0447295
ENSG00000129910	CDH15	-0.907742	0.0961781	0.182534		ENSG00000103067	ESRP2	2.50721	1.27699e-30	2.17338e-29		ENSG00000162782	TDRD5	-2.53862	0.0194325	0.0461962
ENSG00000197050	ZNF420	-0.906883	4.84902e-09	2.64878e-08		ENSG00000234546	LNCTAM34A	2.50086	0.000667945	0.00211179		ENSG00000259394	LOC100287243	-2.53854	0.021746	0.0510532
ENSG00000111249	CUX2	-0.905844	1.21386e-09	6.96847e-09		ENSG00000185811	IKZF1	2.47962	5.31114e-07	2.42616e-06		ENSG00000125148	MT2A	-2.52516	6.0712e-27	8.97136e-26
ENSG00000131153	GINS2	-0.905175	7.85916e-83	4.60035e-81		ENSG00000157064	NMNAT2	2.47723	8.37863e-33	1.53437e-31		ENSG00000181408	UTS2R	-2.51778	3.16684e-34	6.02337e-33
ENSG00000111845	PAK1IP1	-0.90514	2.57557e-26	3.6997e-25		ENSG00000233503	HNRNPLP1	2.46142	0.0706381	0.140587		ENSG00000215910	C1orf167	-2.51601	0.000109111	0.000384698
ENSG00000101546	RBFA	-0.904079	3.81668e-07	1.76953e-06		ENSG00000158014	SLC30A2	2.46141	0.000305016	0.0010179		ENSG00000129993	CBFA2T3	-2.50216	0.00312352	0.008838
ENSG00000152454	ZNF256	-0.90309	0.0012593	0.00381631		ENSG00000122877	EGR2	2.46135	0.00252226	0.00724266		ENSG00000147246	HTR2C	-2.49955	2.84155e-10	1.70969e-09
ENSG00000256060	TRAPPC2B	-0.902894	0.00083444	0.00260473		ENSG00000176692	FOXC2	2.46135	5.34002e-06	2.20141e-05		ENSG00000040731	CDH10	-2.49275	0.000947122	0.00292823
ENSG00000159761	C16orf86	-0.902774	0.000470611	0.00152558		ENSG00000143921	ABCG8	2.46132	0.00771105	0.0201661		ENSG00000179673	RPRML	-2.4835	1.26896e-13	9.54688e-13
ENSG00000105825	TFPI2	-0.902328	1.5067e-09	8.56493e-09		ENSG00000257315	ZBED6	2.46129	0.0220741	0.0517322		ENSG00000172346	CSDC2	-2.47104	2.13315e-19	2.21256e-18
ENSG00000169189	NSMCE1	-0.902038	1.57366e-23	1.99934e-22		ENSG00000184905	TCEAL2	2.46127	0.00683315	0.018062		ENSG00000059804	SLC2A3	-2.46805	5.24312e-109	4.76998e-107
ENSG00000183801	OLFML1	-0.901577	0.324189	0.475361		ENSG00000172139	SLC9C1	2.4612	0.0690763	0.138076		ENSG00000174672	BRSK2	-2.4657	1.68364e-135	2.16701e-133
ENSG00000237310	LINC03011	-0.90141	0.0722047	0.143152		ENSG00000179715	PCED1B	2.46117	0.0214515	0.0504454		ENSG00000110092	CCND1	-2.454	3.91387e-197	9.14029e-195
ENSG00000169583	CLIC3	-0.901403	0.147045	0.256429		ENSG00000276345	MRPL23	2.4611	0.0820538	0.159291		ENSG00000123572	NRK	-2.39217	1.68655e-05	6.54877e-05
ENSG00000240898	RPL21P125	-0.901352	0.338056	0.490439		ENSG00000002745	WNT16	2.46105	0.0218152	0.0511786		ENSG00000167555	ZNF528	-2.37148	0.0128818	0.0319687
ENSG00000116785	CFHR3	-0.901319	0.0351577	0.0777382		ENSG00000153404	PLEKHG4B	2.45298	2.25113e-13	1.67251e-12		ENSG00000199787	SNORA80C	-2.37143	0.0128813	0.0319687
ENSG00000054179	ENTPD2	-0.901297	0.14319	0.251448		ENSG00000113430	IRX4	2.43105	0.000136861	0.000477266		ENSG00000148344	PTGES	-2.36322	3.09016e-14	2.40802e-13
ENSG00000027869	SH2D2A	-0.901255	6.35783e-09	3.43241e-08		ENSG00000164690	SHH	2.42048	0.00111124	0.0033999		ENSG00000113296	THBS4	-2.31649	0.0011316	0.00345761
ENSG00000231043	LOC644456	-0.901218	0.141604	0.249165		ENSG00000148848	ADAM12	2.41127	1.15326e-18	1.15801e-17		ENSG00000186310	NAP1L3	-2.31017	9.98313e-73	4.84257e-71
ENSG00000175591	P2RY2	-0.899934	0.00029227	0.000977961		ENSG00000119922	IFIT2	2.40868	6.22096e-86	3.93641e-84		ENSG00000269825	LOC122539214	-2.29361	0.000170413	0.000587485
ENSG00000177606	JUN	-0.898549	0	0		ENSG00000278356	LOC124902860	2.39999	0.0104759	0.0265419		ENSG00000182986	ZNF320	-2.29354	0.000541726	0.00173697
ENSG00000260456	C16orf95	-0.89839	0.000365253	0.00120315		ENSG00000152779	SLC16A12	2.39997	0.00887132	0.0228673		ENSG00000235478	LINC01664	-2.29297	0.127789	0.2302
ENSG00000213762	ZNF134	-0.897984	1.09593e-13	8.28089e-13		ENSG00000125850	OVOL2	2.39282	1.76724e-08	9.18615e-08		ENSG00000019505	SYT13	-2.28762	1.97731e-10	1.20798e-09
ENSG00000110328	GALNT18	-0.897405	3.52185e-16	3.08577e-15		ENSG00000248228	SLIT2-IT1	2.39093	0.000481158	0.00155665		ENSG00000117152	RGS4	-2.24581	1.50507e-06	6.56797e-06
ENSG00000153037	SRP19	-0.896482	2.21686e-19	2.29833e-18		ENSG00000161594	KLHL10	2.37869	0.0275167	0.0625922		ENSG00000170608	FOXA3	-2.24233	1.9585e-12	1.37569e-11
ENSG00000166823	MESP1	-0.896152	5.34576e-11	3.41312e-10		ENSG00000155966	AFF2	2.37784	2.47343e-99	1.95229e-97		ENSG00000146215	CRIP3	-2.21558	2.79678e-07	1.31361e-06
ENSG00000102900	NUP93	-0.895318	3.0468e-102	2.52818e-100		ENSG00000006283	CACNA1G	2.3657	2.20893e-25	3.03635e-24		ENSG00000180525	LOC124900286	-2.21134	0.0242204	0.0559007
ENSG00000112761	CCN6	-0.894253	0.109191	0.20288		ENSG00000162951	LRRTM1	2.36179	0.00417081	0.0115081		ENSG00000261366	MANEA-DT	-2.21122	0.0244729	0.0564086
ENSG00000254122	PCDHGB7	-0.894242	0.10906	0.202702		ENSG00000006747	SCIN	2.36135	9.22041e-53	3.04032e-51		ENSG00000005243	COPZ2	-2.21118	0.00106117	0.00325506
ENSG00000166922	SCG5	-0.894233	0.107435	0.20001		ENSG00000100678	SLC8A3	2.352	2.00985e-07	9.59112e-07		ENSG00000281103	TRG-AS1	-2.21114	4.67988e-05	0.000172576
ENSG00000164134	NAA15	-0.893912	5.61005e-185	1.18771e-182		ENSG00000155265	GOLGA7B	2.3426	1.75728e-08	9.14069e-08		ENSG00000129048	ACKR4	-2.21081	0.0244938	0.0564396
ENSG00000099364	FBXL19	-0.893819	3.00566e-154	4.66351e-152		ENSG00000187556	NANOS3	2.33566	0.095242	0.180969		ENSG00000185904	LINC00839	-2.19259	9.33179e-15	7.49355e-14
ENSG00000109536	FRG1	-0.893203	4.43253e-15	3.63147e-14		ENSG00000203780	FANK1	2.33565	0.00190338	0.00558948		ENSG00000172020	GAP43	-2.18864	1.09666e-12	7.83182e-12
ENSG00000172460	PRSS30P	-0.892832	1.19716e-07	5.83335e-07		ENSG00000243649	CFB	2.33558	0.0120291	0.0300735		ENSG00000250821	EXOC1L	-2.1744	0.00290916	0.00827952
ENSG00000226124	FTCDNL1	-0.892407	0.0411375	0.0888528		ENSG00000100298	APOBEC3H	2.33557	0.0920464	0.175782		ENSG00000130600	H19	-2.17435	0.00252212	0.00724266
ENSG00000171790	SLFNL1	-0.891465	0.0178524	0.0428855		ENSG00000106038	EVX1	2.33552	0.0975324	0.184709		ENSG00000164129	NPY5R	-2.1632	0.000637117	0.00202247
ENSG00000196636	SDHAF3	-0.891357	4.16882e-28	6.43738e-27		ENSG00000005108	THSD7A	2.30931	0.0050644	0.0137625		ENSG00000104722	NEFM	-2.16237	0	0
ENSG00000170537	TMC7	-0.891243	3.96631e-07	1.83477e-06		ENSG00000186056	MATN1-AS1	2.3093	0.00513965	0.0139469		ENSG00000171243	SOSTDC1	-2.1475	1.12213e-05	4.45175e-05
ENSG00000243323	PTPRVP	-0.889423	0.247785	0.386655		ENSG00000171522	PTGER4	2.29947	2.85673e-05	0.000107946		ENSG00000198203	SULT1C2	-2.12405	0.0337502	0.0750141
ENSG00000176909	MAMSTR	-0.889282	0.000277899	0.000932213		ENSG00000154342	WNT3A	2.29447	1.16133e-11	7.76492e-11		ENSG00000173401	GLIPR1L1	-2.12384	0.0337707	0.0750521
ENSG00000168491	CCDC110	-0.889225	0.00568204	0.0152669		ENSG00000010379	SLC6A13	2.29149	0.0369748	0.0812113		ENSG00000272636	DOC2B	-2.12382	0.0338116	0.0751285
ENSG00000113068	PFDN1	-0.889098	9.19256e-48	2.6974e-46		ENSG00000182376	LOC339059	2.29134	0.0355953	0.0785448		ENSG00000262155	LINC02175	-2.12372	0.0331047	0.0737386
ENSG00000181781	ODF3L2	-0.889065	0.234336	0.370911		ENSG00000124343	XG	2.29118	0.0370654	0.0813923		ENSG00000228824	MIR4500HG	-2.12356	0.00355805	0.00996667
ENSG00000174109	UQCC4	-0.889034	2.61615e-13	1.93483e-12		ENSG00000130035	GALNT8	2.28807	3.65629e-11	2.36039e-10		ENSG00000110195	FOLR1	-2.12353	0.00046049	0.0014947
ENSG00000129187	DCTD	-0.886272	1.06583e-43	2.78802e-42		ENSG00000138028	CGREF1	2.26885	0.0162689	0.039378		ENSG00000213757	RPS3AP20	-2.12348	0.0324143	0.0724216
ENSG00000188725	SMIM15	-0.886089	2.04095e-40	4.816e-39		ENSG00000176399	DMRTA1	2.2687	2.74023e-16	2.40972e-15		ENSG00000181019	NQO1	-2.08126	4.59795e-19	4.696e-18
ENSG00000035499	DEPDC1B	-0.886021	4.20652e-37	8.81501e-36		ENSG00000164287	CDC20B	2.26868	0.0188597	0.0449572		ENSG00000167766	ZNF83	-2.06398	5.28909e-11	3.37789e-10
ENSG00000163611	SPICE1	-0.88556	0.0089589	0.0230673		ENSG00000177133	PRDM16-DT	2.26865	5.00318e-11	3.20161e-10		ENSG00000279943	FLJ38576	-2.06229	0.00973418	0.0248628
ENSG00000163319	MRPS18C	-0.885247	4.28088e-14	3.30859e-13		ENSG00000267201	LINC01775	2.26862	0.0155694	0.0378021		ENSG00000163879	DNALI1	-2.06206	0.0100068	0.0254873
ENSG00000164032	H2AZ1	-0.885095	0	0		ENSG00000197776	KLHDC1	2.26857	0.0152872	0.0372088		ENSG00000198075	SULT1C4	-2.05954	6.79186e-13	4.90612e-12
ENSG00000123496	IL13RA2	-0.884613	0.0204284	0.0483407		ENSG00000148483	TMEM236	2.26841	0.0158552	0.0384467		ENSG00000196502	SULT1A1	-2.05437	2.35945e-25	3.23734e-24
ENSG00000233122	CTAGE7P	-0.884533	0.0204457	0.0483765		ENSG00000138119	MYOF	2.26335	1.51725e-14	1.20302e-13		ENSG00000159723	AGRP	-2.03053	0.0443427	0.0945852
ENSG00000159882	ZNF230	-0.8845	5.56293e-05	0.000202992		ENSG00000134321	RSAD2	2.25478	8.76379e-15	7.05745e-14		ENSG00000239697	TNFSF12	-2.03047	0.000274861	0.000922432
ENSG00000228340	MIR646HG	-0.884453	0.0198923	0.0472149		ENSG00000236548	RNF217-AS1	2.25477	0.00667694	0.0176945		ENSG00000213468	FIRRE	-2.02098	4.20523e-33	7.77006e-32
ENSG00000247746	USP51	-0.884315	2.1756e-10	1.32448e-09		ENSG00000129682	FGF13	2.24606	2.61656e-89	1.74847e-87		ENSG00000237440	ZNF737	-2.01686	4.42572e-08	2.23337e-07
ENSG00000229809	ZNF688	-0.883453	9.82092e-10	5.66811e-09		ENSG00000132000	PODNL1	2.2456	0.00295965	0.00841323		ENSG00000243697	RPL7AP63	-2.01668	0.00791569	0.0206375
ENSG00000167523	SPATA33	-0.883402	5.33275e-13	3.88309e-12		ENSG00000104081	BMF	2.23794	1.01492e-71	4.87098e-70		ENSG00000117477	CCDC181	-2.01393	7.76027e-48	2.2888e-46
ENSG00000164902	PHAX	-0.883305	5.59602e-71	2.63548e-69		ENSG00000135519	KCNH3	2.21072	4.23967e-30	7.05667e-29		ENSG00000163584	RPL22L1	-2.00487	2.3182e-61	9.3608e-60
ENSG00000171604	CXXC5	-0.883092	2.16244e-22	2.59458e-21		ENSG00000213613	RPL11P3	2.19948	0.318174	0.468208		ENSG00000234851	RPL23AP42	-1.99792	0.103874	0.194452
ENSG00000101306	MYLK2	-0.882744	0.173003	0.29153		ENSG00000258545	RHOXF1-AS1	2.19909	0.130088	0.233583		ENSG00000131095	GFAP	-1.99245	8.00687e-07	3.59952e-06
ENSG00000082684	SEMA5B	-0.88267	0.168833	0.285907		ENSG00000129007	CALML4	2.1985	0.0491483	0.103432		ENSG00000114268	PFKFB4	-1.98849	3.58351e-83	2.13063e-81
ENSG00000234176	HSPA8P1	-0.882652	0.16758	0.284082		ENSG00000255154	HTD2	2.19828	0.133285	0.238397		ENSG00000113140	SPARC	-1.97329	2.20717e-279	7.69217e-277
ENSG00000268996	MAN1B1-DT	-0.882632	0.00612977	0.0163477		ENSG00000080573	COL5A3	2.19827	0.0200951	0.0476415		ENSG00000159899	NPR2	-1.97147	0.00157056	0.00468131
ENSG00000138400	MDH1B	-0.882549	0.168888	0.285956		ENSG00000255571	MIR9-3HG	2.19826	0.0210514	0.0496127		ENSG00000225434	LINC01504	-1.97144	0.029892	0.067346
ENSG00000219665	ZNF433-AS1	-0.88113	0.0128725	0.0319527		ENSG00000203811	H3C14	2.19826	0.123965	0.224295		ENSG00000108576	SLC6A4	-1.97143	0.0289717	0.0655312
ENSG00000156853	ZNF689	-0.880927	8.69418e-38	1.86152e-36		ENSG00000167617	CDC42EP5	2.19822	0.0491676	0.103455		ENSG00000184584	STING1	-1.96608	5.18029e-08	2.60371e-07
ENSG00000229544	NKX1-2	-0.880093	4.12526e-07	1.90558e-06		ENSG00000277200	CCDC92B	2.1982	2.86562e-10	1.72371e-09		ENSG00000230002	ALMS1-IT1	-1.95766	1.34476e-06	5.90821e-06
ENSG00000180035	ZNF48	-0.88002	1.3552e-33	2.53087e-32		ENSG00000163377	TAFA4	2.19813	0.00383711	0.0106797		ENSG00000278771	RN7SL3	-1.95379	1.84379e-07	8.83403e-07
ENSG00000251369	ZNF550	-0.879594	3.06202e-08	1.5626e-07		ENSG00000259207	ITGB3	2.19813	0.004122	0.0113859		ENSG00000105559	PLEKHA4	-1.95023	5.0943e-44	1.34814e-42
ENSG00000134146	DPH6	-0.879359	5.96008e-08	2.97649e-07		ENSG00000064218	DMRT3	2.19811	2.33277e-07	1.10645e-06		ENSG00000152433	ZNF547	-1.94681	0.000331908	0.00110019
ENSG00000131844	MCCC2	-0.879292	7.7888e-85	4.83397e-83		ENSG00000055813	CCDC85A	2.19805	0.0491756	0.103462		ENSG00000228839	PIK3IP1-DT	-1.93118	0.0585018	0.120306
ENSG00000113522	RAD50	-0.87923	5.4589e-09	2.96548e-08		ENSG00000153283	CD96	2.19773	0.126724	0.228502		ENSG00000145826	LECT2	-1.93118	0.061983	0.126386
ENSG00000187688	TRPV2	-0.878724	0.128723	0.231591		ENSG00000157168	NRG1	2.18298	2.60115e-07	1.22707e-06		ENSG00000280987	MATR3	-1.93098	0.00182651	0.00537979
ENSG00000175548	ALG10B	-0.877928	5.76289e-24	7.4513e-23		ENSG00000123407	HOXC12	2.17671	9.13658e-10	5.28527e-09		ENSG00000257599	OVCH1-AS1	-1.93086	0.0602837	0.123417
ENSG00000125166	GOT2	-0.877391	1.27221e-210	3.3905e-208		ENSG00000170745	KCNS3	2.17662	2.15019e-38	4.72437e-37		ENSG00000250327	RPSAP70	-1.9307	0.0602963	0.123426
ENSG00000075399	VPS9D1	-0.877213	6.66263e-10	3.89594e-09		ENSG00000268089	GABRQ	2.16715	3.95555e-24	5.12322e-23		ENSG00000225087	LOC105378798	-1.93066	0.062721	0.127749
ENSG00000170175	CHRNB1	-0.876376	4.52832e-10	2.68393e-09		ENSG00000120215	MLANA	2.15638	0.00216474	0.00629254		ENSG00000064989	CALCRL	-1.92012	1.77022e-05	6.85365e-05
ENSG00000177542	SLC25A22	-0.875676	7.63208e-53	2.52025e-51		ENSG00000112782	CLIC5	2.152	5.39396e-07	2.463e-06		ENSG00000178773	CPNE7	-1.91191	1.52514e-28	2.39093e-27
ENSG00000184788	SATL1	-0.875673	0.102288	0.192229		ENSG00000013619	MAMLD1	2.14269	9.70548e-28	1.48252e-26		ENSG00000119715	ESRRB	-1.91169	3.04081e-19	3.1268e-18
ENSG00000267296	CEBPA-DT	-0.875249	2.44267e-10	1.47793e-09		ENSG00000177272	KCNA3	2.14171	4.95116e-09	2.70132e-08		ENSG00000227403	LINC01806	-1.91024	1.31573e-05	5.17993e-05
ENSG00000151304	SRFBP1	-0.874193	1.31468e-14	1.04716e-13		ENSG00000230461	PROX1-AS1	2.12877	3.37862e-06	1.42472e-05		ENSG00000103257	SLC7A5	-1.90896	0	0
ENSG00000149547	EI24	-0.87333	5.31761e-196	1.22918e-193		ENSG00000075223	SEMA3C	2.12716	4.57514e-107	3.98618e-105		ENSG00000174130	TLR6	-1.90292	3.39377e-09	1.8783e-08
ENSG00000196470	SIAH1	-0.871794	9.80225e-09	5.21245e-08		ENSG00000240583	AQP1	2.12431	0.0271506	0.0618567		ENSG00000244097	RPS4XP17	-1.9014	0.0116315	0.0291438
ENSG00000204514	ZNF814	-0.870013	0.00296172	0.008417		ENSG00000128886	ELL3	2.11146	3.20306e-08	1.63274e-07		ENSG00000131848	ZSCAN5A	-1.90131	1.08601e-08	5.75336e-08
ENSG00000109775	UFSP2	-0.86851	1.29407e-10	8.00728e-10		ENSG00000241155	ARHGAP31-AS1	2.09903	0.0659319	0.133115		ENSG00000253873	PCDHGA11	-1.89839	1.63587e-18	1.62461e-17
ENSG00000140993	TIGD7	-0.868317	0.0221468	0.051876		ENSG00000112562	SMOC2	2.09881	0.065194	0.131984		ENSG00000135926	TMBIM1	-1.8982	3.31829e-53	1.10381e-51
ENSG00000176401	EID2B	-0.867875	0.000751578	0.00235941		ENSG00000204241	LINC02731	2.0986	0.068974	0.138027		ENSG00000179580	RNF151	-1.8894	0.0390284	0.0850816
ENSG00000123219	CENPK	-0.867628	2.23635e-28	3.48659e-27		ENSG00000180316	PNPLA1	2.09839	0.0659992	0.133228		ENSG00000244041	LINC01011	-1.88925	0.000199378	0.000680813
ENSG00000125650	PSPN	-0.867345	0.00050686	0.0016342		ENSG00000134323	MYCN	2.09417	9.43141e-08	4.63952e-07		ENSG00000233509	ZNF197-AS1	-1.88922	0.0367613	0.080795
ENSG00000160200	CBS	-0.86674	4.43309e-27	6.57648e-26		ENSG00000234350	ERICH2-DT	2.08581	0.0016385	0.00486651		ENSG00000151715	TMEM45B	-1.88891	0.0399873	0.0868572
ENSG00000064545	TMEM161A	-0.865658	3.13555e-84	1.91972e-82		ENSG00000186479	RGS7BP	2.08573	0.00168446	0.00499256		ENSG00000185215	TNFAIP2	-1.88264	1.28107e-06	5.64485e-06
ENSG00000240204	SMKR1	-0.865642	0.0040734	0.0112626		ENSG00000164082	GRM2	2.08136	2.17793e-06	9.34052e-06		ENSG00000167105	TMEM92	-1.88255	0.000607542	0.00193622
ENSG00000169567	HINT1	-0.865554	6.51676e-99	5.10811e-97		ENSG00000119888	EPCAM	2.07662	3.13862e-14	2.44327e-13		ENSG00000123453	SARDH	-1.88028	4.60194e-07	2.11542e-06
ENSG00000104635	SLC39A14	-0.865092	8.73812e-96	6.48999e-94		ENSG00000102452	NALCN	2.06619	1.08562e-05	4.3107e-05		ENSG00000214725	CDIPTOSP	-1.87831	0.00846648	0.021934
ENSG00000166123	GPT2	-0.865089	1.79681e-55	6.33019e-54		ENSG00000261949	GFY	2.06379	0.00111638	0.00341426		ENSG00000247095	MIR210HG	-1.87607	1.70422e-27	2.57028e-26
ENSG00000065427	KARS1	-0.864021	2.68136e-168	4.78275e-166		ENSG00000169891	REPS2	2.05464	2.0239e-26	2.92768e-25		ENSG00000188785	ZNF548	-1.87119	6.13222e-26	8.68208e-25
ENSG00000188191	PRKAR1B	-0.863789	6.64537e-30	1.09402e-28		ENSG00000170743	SYT9	2.05186	8.9049e-54	3.02433e-52		ENSG00000138650	PCDH10	-1.87068	0	0
ENSG00000168564	CDKN2AIP	-0.862631	6.09878e-15	4.96071e-14		ENSG00000164197	RNF180	2.04632	0.00843592	0.0218599		ENSG00000136573	BLK	-1.86103	0.135242	0.241364
ENSG00000155393	HEATR3	-0.861299	1.32091e-43	3.43938e-42		ENSG00000135773	CAPN9	2.04631	0.035135	0.0777032		ENSG00000159625	DRC7	-1.86077	0.1325	0.237256
ENSG00000256690	STX5-DT	-0.860713	0.274203	0.419414		ENSG00000239282	CASTOR1	2.04628	0.009302	0.0238693		ENSG00000162733	DDR2	-1.84792	1.87783e-34	3.59581e-33
ENSG00000221953	LINC02897	-0.860668	0.0846008	0.163514		ENSG00000255346	NOX5	2.04561	0.169587	0.286884		ENSG00000196263	ZNF471	-1.83981	2.27133e-05	8.68543e-05
ENSG00000120725	SIL1	-0.86066	3.2881e-20	3.56048e-19		ENSG00000134326	CMPK2	2.03764	1.5884e-35	3.17301e-34		ENSG00000156711	MAPK13	-1.8352	1.61912e-53	5.44184e-52
ENSG00000125462	MIR9-1HG	-0.860646	0.00140963	0.00423675		ENSG00000166148	AVPR1A	2.02836	5.31398e-06	2.19187e-05		ENSG00000126882	FAM78A	-1.82876	4.91249e-46	1.37217e-44
ENSG00000283122	HYMAI	-0.860634	0.199046	0.326668		ENSG00000184012	TMPRSS2	2.02818	0.00134279	0.00405305		ENSG00000019991	HGF	-1.82402	0.0807178	0.156993
ENSG00000006837	CDKL3	-0.86061	0.117972	0.215292		ENSG00000138772	ANXA3	2.02378	2.94186e-19	3.03056e-18		ENSG00000119121	TRPM6	-1.82118	6.5905e-15	5.35298e-14
ENSG00000107831	FGF8	-0.860588	0.276118	0.421915		ENSG00000221866	PLXNA4	2.02312	0.00479275	0.0130817		ENSG00000146006	LRRTM2	-1.81757	0.000155637	0.000539336
ENSG00000118181	RPS25	-0.860551	1.70715e-219	4.834e-217		ENSG00000128510	CPA4	2.02303	0.00506686	0.0137658		ENSG00000175449	RFESD	-1.80889	1.85111e-10	1.13302e-09
ENSG00000284693	LINC02606	-0.860464	0.204085	0.333536		ENSG00000035664	DAPK2	2.02014	2.32291e-09	1.3025e-08		ENSG00000235508	RPS2P7	-1.80816	0.000721418	0.00226945
ENSG00000188732	FAM221A	-0.85839	3.44397e-05	0.000128974		ENSG00000235138	LOC100130548	2.0139	0.0198989	0.0472209		ENSG00000238198	LRIG2-DT	-1.80193	0.00468803	0.012815
ENSG00000134057	CCNB1	-0.858338	2.22212e-169	3.99506e-167		ENSG00000185442	FAM174B	2.01381	1.96804e-25	2.71675e-24		ENSG00000230291	RPL26P32	-1.80167	0.0498723	0.104753
ENSG00000066654	THUMPD1	-0.856242	1.66073e-40	3.93931e-39		ENSG00000223638	RFPL4A	2.01365	0.0206252	0.0487453		ENSG00000077009	NMRK2	-1.79339	0.00315274	0.00891179
ENSG00000198466	ZNF587	-0.855648	5.12521e-12	3.50019e-11		ENSG00000171450	CDK5R2	2.01147	2.30037e-08	1.18621e-07		ENSG00000102032	RENBP	-1.79114	1.62375e-13	1.21436e-12
ENSG00000108588	CCDC47	-0.85537	2.11008e-139	2.86226e-137		ENSG00000158258	CLSTN2	2.0025	1.5066e-11	1.00173e-10		ENSG00000170961	HAS2	-1.78884	9.70612e-08	4.76947e-07
ENSG00000169045	HNRNPH1	-0.855182	0	0		ENSG00000251143	LOC100128494	1.992	0.087073	0.16767		ENSG00000248309	MEF2C-AS1	-1.78667	0.0325198	0.0726214
ENSG00000165526	RPUSD4	-0.854521	5.81939e-25	7.87024e-24		ENSG00000179292	TMEM151A	1.9918	2.88343e-07	1.35235e-06		ENSG00000161955	TNFSF13	-1.78552	5.81173e-14	4.46282e-13
ENSG00000159055	MIS18A	-0.852778	1.01698e-59	3.96517e-58		ENSG00000179057	IGSF22	1.99167	0.000329849	0.00109385		ENSG00000275160	RPL7AP45	-1.77578	0.0205818	0.0486527
ENSG00000116885	OSCP1	-0.851825	2.266e-05	8.66649e-05		ENSG00000164418	GRIK2	1.99158	0.089437	0.171449		ENSG00000143382	ADAMTSL4	-1.77396	7.19081e-14	5.48832e-13
ENSG00000086506	HBQ1	-0.851634	0.00299595	0.00851001		ENSG00000111432	FZD10	1.98144	7.27259e-22	8.514e-21		ENSG00000246465	LOC124903670	-1.76252	3.17946e-26	4.54986e-25
ENSG00000174695	TMEM167A	-0.851056	3.54974e-83	2.11611e-81		ENSG00000241163	LINC00877	1.97604	0.00778843	0.0203449		ENSG00000124134	KCNS1	-1.7611	0.00887448	0.0228707
ENSG00000141294	LRRC46	-0.850058	0.00615891	0.0164197		ENSG00000009709	PAX7	1.97087	2.78711e-24	3.64319e-23		ENSG00000187193	MT1X	-1.75018	5.95018e-11	3.78622e-10
ENSG00000248049	UBA6-DT	-0.84895	1.49225e-06	6.51453e-06		ENSG00000104848	KCNA7	1.96408	0.0483751	0.102081		ENSG00000106336	FBXO24	-1.74827	0.00259972	0.00745271
ENSG00000164307	ERAP1	-0.848693	1.16278e-08	6.14571e-08		ENSG00000203734	ECT2L	1.96397	0.04556	0.0968171		ENSG00000266709	MGC12916	-1.72964	4.0631e-16	3.54278e-15
ENSG00000176715	ACSF3	-0.848398	2.34768e-23	2.94801e-22		ENSG00000138356	AOX1	1.96391	0.0495516	0.104192		ENSG00000174460	ZCCHC12	-1.72827	0	0
ENSG00000273344	PAXIP1-DT	-0.848316	6.98753e-10	4.07501e-09		ENSG00000227507	LTB	1.96384	0.0455677	0.0968195		ENSG00000007264	MATK	-1.70986	2.23284e-64	9.5435e-63
ENSG00000133636	NTS	-0.848135	0.0782758	0.152847		ENSG00000173212	MAB21L3	1.96383	0.046017	0.0976508		ENSG00000215912	TTC34	-1.7088	0.00823067	0.0213769
ENSG00000018189	RUFY3	-0.847952	1.87587e-26	2.71875e-25		ENSG00000164855	TMEM184A	1.96381	0.0471725	0.0998131		ENSG00000197647	ZNF433	-1.70873	0.00103577	0.00318361
ENSG00000171497	PPID	-0.846925	1.72981e-71	8.24955e-70		ENSG00000100311	PDGFB	1.96381	0.0455697	0.0968195		ENSG00000132481	TRIM47	-1.70864	5.29779e-13	3.85887e-12
ENSG00000103021	CCDC113	-0.846382	6.05798e-07	2.75288e-06		ENSG00000128645	HOXD1	1.9638	0.000341508	0.00112954		ENSG00000178127	NDUFV2	-1.7086	0.0177821	0.0427301
ENSG00000105963	ADAP1	-0.845862	1.68532e-05	6.5451e-05		ENSG00000105467	SYNGR4	1.96378	0.0474268	0.100276		ENSG00000260735	LOC100505915	-1.70856	0.0693372	0.138412
ENSG00000234171	RNASEH1-DT	-0.845829	1.39621e-09	7.96082e-09		ENSG00000251692	PTX4	1.9633	0.0521724	0.108867		ENSG00000164867	NOS3	-1.7085	0.117135	0.213971
ENSG00000103194	USP10	-0.845548	2.9257e-160	4.80261e-158		ENSG00000170166	HOXD4	1.96037	3.60409e-07	1.6768e-06		ENSG00000246777	DYNC1LI2-DT	-1.70849	0.0285748	0.064724
ENSG00000166704	ZNF606	-0.845489	2.27888e-05	8.71134e-05		ENSG00000118407	FILIP1	1.95434	0.00226971	0.00657323		ENSG00000226002	GTF2IP14	-1.70848	0.0189876	0.0452336
ENSG00000075336	TIMM21	-0.845477	4.66826e-36	9.46734e-35		ENSG00000174292	TNK1	1.95432	0.00205471	0.00599733		ENSG00000274015	LOC105370532	-1.70845	0.110407	0.204582
ENSG00000162623	TYW3	-0.845324	2.19887e-55	7.71069e-54		ENSG00000112769	LAMA4	1.95167	5.81738e-89	3.84201e-87		ENSG00000188856	RPSAP47	-1.70845	0.0286327	0.0648163
ENSG00000151500	THYN1	-0.844742	9.05769e-20	9.61049e-19		ENSG00000185585	OLFML2A	1.95053	1.47562e-17	1.39571e-16		ENSG00000185972	CCIN	-1.70829	0.050102	0.105128
ENSG00000152952	PLOD2	-0.843324	8.17189e-150	1.20206e-147		ENSG00000135363	LMO2	1.94991	2.1622e-11	1.42096e-10		ENSG00000137098	SPAG8	-1.70823	0.0316499	0.0707973
ENSG00000250802	ZBED3-AS1	-0.842688	0.000113608	0.000399497		ENSG00000169427	KCNK9	1.94674	0.025502	0.058489		ENSG00000135245	HILPDA	-1.68814	1.03298e-85	6.51812e-84
ENSG00000006128	TAC1	-0.841939	0.0419499	0.0903233		ENSG00000164318	EGFLAM	1.94674	4.19098e-18	4.0781e-17		ENSG00000092758	COL9A3	-1.68638	1.12836e-14	9.02124e-14
ENSG00000145908	ZNF300	-0.841379	2.73959e-10	1.64965e-09		ENSG00000126561	STAT5A	1.94666	0.0265114	0.0605263		ENSG00000121871	SLITRK3	-1.68469	1.80901e-26	2.62353e-25
ENSG00000113552	GNPDA1	-0.841376	1.28992e-71	6.16466e-70		ENSG00000276903	H2AC16	1.94647	0.0265264	0.0605505		ENSG00000129990	SYT5	-1.68438	0.000177283	0.000609223
ENSG00000238098	ABCA17P	-0.841264	0.014022	0.0344513		ENSG00000122585	NPY	1.92703	0.000150093	0.00052124		ENSG00000150281	CTF1	-1.67812	0.000969049	0.00299153
ENSG00000158805	ZNF276	-0.840037	2.9962e-26	4.29304e-25		ENSG00000184678	H2BC21	1.92146	1.13626e-13	8.57701e-13		ENSG00000159885	ZNF222	-1.6722	2.74971e-07	1.29284e-06
ENSG00000228463	RPL23AP21	-0.839995	0.177161	0.297452		ENSG00000132692	BCAN	1.92069	0.00476754	0.0130166		ENSG00000137507	LRRC32	-1.67108	0.00349179	0.00979197
ENSG00000176723	ZNF843	-0.839963	0.0190689	0.0454034		ENSG00000103740	ACSBG1	1.91602	0.00356858	0.00999371		ENSG00000267575	LINC02987	-1.67068	6.87201e-13	4.96086e-12
ENSG00000281106	TMEM272	-0.839906	0.179457	0.300558		ENSG00000117971	CHRNB4	1.91589	0.00284862	0.00811901		ENSG00000145476	CYP4V2	-1.66311	2.72073e-25	3.71953e-24
ENSG00000222014	RAB6C	-0.839785	0.18117	0.302948		ENSG00000277117	LOC102723996	1.90608	0.000553571	0.0017732		ENSG00000111674	ENO2	-1.66291	2.07582e-138	2.74992e-136
ENSG00000223496	EXOSC6	-0.839282	4.32391e-32	7.71864e-31		ENSG00000074211	PPP2R2C	1.90055	3.03361e-72	1.46214e-70		ENSG00000267508	ZNF285	-1.66219	0.000168537	0.000581705
ENSG00000186468	RPS23	-0.839203	1.36397e-225	3.96129e-223		ENSG00000177807	KCNJ10	1.90018	0.000109446	0.000385719		ENSG00000180730	SHISA2	-1.66042	1.22825e-34	2.37604e-33
ENSG00000165272	AQP3	-0.838759	9.35365e-05	0.000332269		ENSG00000184731	FAM110C	1.89868	2.07836e-08	1.07442e-07		ENSG00000267058	LOC100505715	-1.65423	0.015593	0.0378554
ENSG00000170571	EMB	-0.838721	1.2652e-53	4.27131e-52		ENSG00000176971	FIBIN	1.89525	1.64689e-05	6.40133e-05		ENSG00000092929	UNC13D	-1.65421	0.0189394	0.0451283
ENSG00000161298	ZNF382	-0.83856	1.29357e-06	5.69325e-06		ENSG00000261150	EPPK1	1.89242	1.45632e-20	1.60457e-19		ENSG00000266524	GDF10	-1.65097	0.000811678	0.00253753
ENSG00000196653	ZNF502	-0.838312	0.0227802	0.0530906		ENSG00000152689	RASGRP3	1.89069	8.0466e-07	3.61594e-06		ENSG00000260325	HSPB9	-1.64732	6.82318e-05	0.000246142
ENSG00000185669	SNAI3	-0.835507	0.00610935	0.0163048		ENSG00000107562	CXCL12	1.89064	8.95829e-07	4.00577e-06		ENSG00000127366	TAS2R5	-1.63829	0.00277255	0.00791116
ENSG00000178935	ZNF552	-0.835507	2.1174e-06	9.09298e-06		ENSG00000185950	IRS2	1.88934	4.85652e-43	1.2417e-41		ENSG00000232412	STAG2-AS1	-1.63795	0.0446547	0.0951331
ENSG00000153015	CWC27	-0.834628	2.37897e-32	4.29067e-31		ENSG00000182575	NXPH3	1.8879	9.7297e-15	7.80201e-14		ENSG00000183580	FBXL7	-1.63573	4.6054e-05	0.00016994
ENSG00000276712	MIR7111	-0.834296	0.247779	0.386655		ENSG00000165972	CCDC38	1.87654	0.0346107	0.0767008		ENSG00000103034	NDRG4	-1.63543	1.4431e-56	5.19723e-55
ENSG00000173809	TDRD12	-0.834258	0.243594	0.381456		ENSG00000254109	RBPMS-AS1	1.87647	0.0695084	0.138668		ENSG00000036448	MYOM2	-1.62738	8.94962e-12	6.01947e-11
ENSG00000249119	MTND6P4	-0.834255	0.243275	0.381061		ENSG00000157423	HYDIN	1.87639	0.0199914	0.0474155		ENSG00000284526	LOC122455342	-1.62635	0.000827933	0.00258514
ENSG00000080823	MOK	-0.834051	6.44627e-23	7.90619e-22		ENSG00000185130	H2BC13	1.87638	0.11942	0.217338		ENSG00000164342	TLR3	-1.62609	0.0592346	0.121566
ENSG00000241923	RPL14P3	-0.833544	0.483676	0.63358		ENSG00000143387	CTSK	1.87637	1.14015e-05	4.51774e-05		ENSG00000121413	ZSCAN18	-1.62327	2.19154e-09	1.23036e-08
ENSG00000075213	SEMA3A	-0.83351	2.91359e-08	1.49089e-07		ENSG00000203684	IBA57-DT	1.87634	0.0358635	0.079098		ENSG00000158458	NRG2	-1.61968	3.10368e-12	2.15469e-11
ENSG00000145354	CISD2	-0.83335	2.17784e-43	5.62538e-42		ENSG00000120500	ARR3	1.8763	0.0593856	0.121809		ENSG00000159208	CIART	-1.61852	0.00895095	0.0230494
ENSG00000137821	LRRC49	-0.833266	5.15537e-09	2.80665e-08		ENSG00000172650	AGAP5	1.87625	0.0336752	0.0748693		ENSG00000250222	TRIM7-AS2	-1.61843	0.0105784	0.0267685
ENSG00000116329	OPRD1	-0.833203	0.00101284	0.00311737		ENSG00000132518	GUCY2D	1.87622	0.0593981	0.121813		ENSG00000234465	PINLYP	-1.60944	0.100576	0.189532
ENSG00000172840	PDP2	-0.833105	1.43495e-24	1.90539e-23		ENSG00000270959	LPP-AS2	1.87617	0.000180611	0.000620001		ENSG00000251138	LINC02882	-1.60913	0.0927281	0.17694
ENSG00000245937	SLC12A2-DT	-0.833046	3.81968e-09	2.10273e-08		ENSG00000152784	PRDM8	1.86727	4.94926e-18	4.78513e-17		ENSG00000127325	BEST3	-1.60898	0.0935844	0.178285
ENSG00000109917	ZPR1	-0.832139	1.18777e-63	5.00122e-62		ENSG00000162849	KIF26B	1.86624	6.51992e-24	8.41092e-23		ENSG00000171772	SYCE1	-1.60881	0.0936235	0.178342
ENSG00000240950	RPL8P3	-0.829901	0.123181	0.223001		ENSG00000197106	SLC6A17	1.8652	9.02033e-15	7.25373e-14		ENSG00000108176	DNAJC12	-1.60501	2.12143e-32	3.83534e-31
ENSG00000149929	HIRIP3	-0.829453	6.59569e-48	1.94801e-46		ENSG00000110148	CCKBR	1.85725	2.67632e-05	0.000101484		ENSG00000212124	TAS2R19	-1.58356	0.156108	0.269187
ENSG00000196110	ZNF699	-0.828282	0.0087275	0.0225224		ENSG00000123388	HOXC11	1.85582	1.63713e-107	1.44303e-105		ENSG00000119938	PPP1R3C	-1.58298	0.00810948	0.0210984
ENSG00000197798	FAM118B	-0.828161	1.60766e-15	1.34933e-14		ENSG00000081052	COL4A4	1.85353	2.21362e-14	1.73934e-13		ENSG00000235172	LINC01366	-1.58284	0.0375706	0.0823818
ENSG00000243989	ACY1	-0.828039	0.0693576	0.138419		ENSG00000188779	SKOR1	1.85283	8.77333e-08	4.32707e-07		ENSG00000232677	LINC00665	-1.57836	3.26515e-51	1.04619e-49
ENSG00000169136	ATF5	-0.827827	3.49239e-14	2.71028e-13		ENSG00000198744	MTCO3P12	1.85213	0.000206897	0.000705423		ENSG00000275549	STPG3-AS1	-1.5762	0.000862328	0.00268513
ENSG00000198824	CHAMP1	-0.827777	8.5478e-19	8.62125e-18		ENSG00000166979	EVA1C	1.85031	0.000304744	0.00101714		ENSG00000249348	UGDH-AS1	-1.57454	0.00345348	0.00969172
ENSG00000265688	MILIP	-0.827048	9.83891e-09	5.22949e-08		ENSG00000166869	CHP2	1.8459	0.000939051	0.00290486		ENSG00000142609	CFAP74	-1.57432	0.00299944	0.00851778
ENSG00000103160	HSDL1	-0.826939	8.17259e-44	2.14772e-42		ENSG00000078804	TP53INP2	1.84379	1.61364e-97	1.23493e-95		ENSG00000156886	ITGAD	-1.56851	0.00168415	0.00499227
ENSG00000117543	DPH5	-0.826913	5.80268e-40	1.34405e-38		ENSG00000133958	UNC79	1.84316	0.00154267	0.0046024		ENSG00000231050	GNB1-DT	-1.56844	0.00117822	0.00358693
ENSG00000110104	CCDC86	-0.82659	1.70084e-93	1.21928e-91		ENSG00000184351	KRTAP19-1	1.83976	0.00270489	0.00773367		ENSG00000169169	CPT1C	-1.55215	4.4795e-16	3.90135e-15
ENSG00000160867	FGFR4	-0.824521	6.99937e-34	1.31582e-32		ENSG00000157388	CACNA1D	1.83903	3.01861e-11	1.95821e-10		ENSG00000176222	ZNF404	-1.55121	5.77237e-05	0.000210227
ENSG00000253978	TENM2-AS1	-0.824227	0.653768	0.773884		ENSG00000141574	SECTM1	1.83882	2.37925e-09	1.33343e-08		ENSG00000113356	POLR3G	-1.54933	9.56186e-66	4.18156e-64
ENSG00000162344	FGF19	-0.824134	0.338646	0.490904		ENSG00000274600	RIMBP3B	1.8305	0.00786665	0.0205232		ENSG00000137868	STRA6	-1.53873	0.0110948	0.0279319
ENSG00000150456	EEF1AKMT1	-0.823779	3.81724e-10	2.27319e-09		ENSG00000110002	VWA5A	1.82776	1.23731e-14	9.87275e-14		ENSG00000164112	SMIM43	-1.53872	0.0273017	0.0621697
ENSG00000180198	RCC1	-0.823348	7.76483e-181	1.54295e-178		ENSG00000172349	IL16	1.82406	0.0154562	0.0375474		ENSG00000204179	PTPN20	-1.5386	0.0775854	0.151761
ENSG00000150768	DLAT	-0.823283	3.74624e-106	3.21453e-104		ENSG00000204335	SP5	1.82405	0.014179	0.034788		ENSG00000162551	ALPL	-1.53394	1.07481e-23	1.3748e-22
ENSG00000170584	NUDCD2	-0.822028	2.28301e-40	5.37598e-39		ENSG00000167964	RAB26	1.82383	9.91179e-25	1.32938e-23		ENSG00000161835	TAMALIN	-1.52364	9.07262e-06	3.63498e-05
ENSG00000138780	GSTCD	-0.821365	1.30968e-27	1.98849e-26		ENSG00000137809	ITGA11	1.82378	0.000440448	0.00143272		ENSG00000198346	ZNF813	-1.5222	1.2927e-06	5.69053e-06
ENSG00000005194	CIAPIN1	-0.82096	2.45796e-77	1.28592e-75		ENSG00000282164	PEG13	1.82373	0.0136272	0.0335941		ENSG00000156096	UGT2B4	-1.51605	0.0415297	0.0896261
ENSG00000212232	SNORD17	-0.820928	5.08049e-05	0.000186287		ENSG00000168961	LGALS9	1.82363	0.0145647	0.0356494		ENSG00000181894	ZNF329	-1.51395	3.17884e-09	1.76582e-08
ENSG00000064652	SNX24	-0.820853	6.39297e-11	4.05431e-10		ENSG00000242419	PCDHGC4	1.82179	9.78959e-07	4.36199e-06		ENSG00000132386	SERPINF1	-1.51303	1.6009e-117	1.62625e-115
ENSG00000134056	MRPS36	-0.820634	4.16216e-14	3.21903e-13		ENSG00000100867	DHRS2	1.81613	1.19445e-21	1.38051e-20		ENSG00000253414	LINC01605	-1.51072	3.95445e-09	2.17391e-08
ENSG00000184786	DYNLT2	-0.820606	0.000521023	0.00167557		ENSG00000123243	ITIH5	1.81219	2.23409e-10	1.35754e-09		ENSG00000174599	TRAM1L1	-1.50653	2.08311e-07	9.91984e-07
ENSG00000069345	DNAJA2	-0.820502	3.1611e-108	2.84161e-106		ENSG00000115828	QPCT	1.80919	2.14331e-69	9.78879e-68		ENSG00000161992	PRR35	-1.50233	0.0052435	0.0141981
ENSG00000181264	TLCD5	-0.819457	6.46938e-15	5.25838e-14		ENSG00000249853	HS3ST5	1.80703	0.000190897	0.00065323		ENSG00000116014	KISS1R	-1.50216	0.0240813	0.0556534
ENSG00000133393	CEP20	-0.818715	6.98769e-30	1.14871e-28		ENSG00000018280	SLC11A1	1.80238	0.051135	0.10689		ENSG00000166856	GPR182	-1.50198	0.124262	0.224707
ENSG00000159461	AMFR	-0.81841	4.67291e-59	1.80026e-57		ENSG00000263432	RN7SL689P	1.80216	0.0469248	0.0993318		ENSG00000260081	LOC105373383	-1.49721	0.000782278	0.00245069
ENSG00000171530	TBCA	-0.818063	4.76922e-83	2.81347e-81		ENSG00000245573	BDNF-AS	1.8021	0.0441284	0.0941814		ENSG00000114638	UPK1B	-1.49296	0.0144456	0.035373
ENSG00000183691	NOG	-0.816032	1.49302e-05	5.82825e-05		ENSG00000184588	PDE4B	1.79828	5.05565e-05	0.000185527		ENSG00000100292	HMOX1	-1.48866	2.18263e-85	1.36583e-83
ENSG00000274276	LOC102724560	-0.816008	1.82837e-14	1.44214e-13		ENSG00000163032	VSNL1	1.79386	1.58097e-06	6.88594e-06		ENSG00000250846	EPHA5-AS1	-1.48619	0.00784597	0.0204783
ENSG00000196951	SCOC-AS1	-0.81576	0.222777	0.355968		ENSG00000185002	RFX6	1.79005	5.69827e-12	3.88219e-11		ENSG00000102230	PCYT1B	-1.4833	1.12056e-10	6.97175e-10
ENSG00000149926	TLCD3B	-0.815672	0.0725189	0.143712		ENSG00000138061	CYP1B1	1.78943	2.62249e-39	5.98261e-38		ENSG00000279561	LOC100132249	-1.47265	3.7022e-07	1.71891e-06
ENSG00000161958	FGF11	-0.815405	0.0760404	0.149682		ENSG00000107249	GLIS3	1.78855	5.868e-15	4.77814e-14		ENSG00000162620	LRRIQ3	-1.46468	9.98018e-13	7.13639e-12
ENSG00000164162	ANAPC10	-0.814375	0.000194427	0.000664908		ENSG00000164938	TP53INP1	1.78788	5.41064e-67	2.42228e-65		ENSG00000100583	SAMD15	-1.4631	1.14802e-06	5.09023e-06
ENSG00000139684	ESD	-0.814187	7.71117e-50	2.40277e-48		ENSG00000091879	ANGPT2	1.78349	0.0828274	0.1606		ENSG00000164362	TERT	-1.46258	1.29799e-08	6.83325e-08
ENSG00000136161	RCBTB2	-0.814136	2.40377e-05	9.16093e-05		ENSG00000268521	VN1R83P	1.78345	0.0112595	0.0283118		ENSG00000181908	LINC02724	-1.46066	0.00225963	0.0065457
ENSG00000142530	GARIN5A	-0.813939	0.00146334	0.00438132		ENSG00000215217	CFAP90	1.78316	0.0850343	0.164232		ENSG00000110063	DCPS	-1.4595	3.76251e-41	9.11574e-40
ENSG00000235590	GNAS-AS1	-0.813323	0.0485436	0.102389		ENSG00000242876	RN7SL812P	1.78299	0.0804563	0.156565		ENSG00000169288	MRPL1	-1.45895	6.7661e-73	3.28911e-71
ENSG00000196208	GREB1	-0.812089	4.28019e-09	2.34598e-08		ENSG00000196878	LAMB3	1.78071	7.7743e-16	6.65575e-15		ENSG00000146021	KLHL3	-1.45552	1.20848e-07	5.88469e-07
ENSG00000261423	TMEM202-AS1	-0.811823	0.139665	0.246616		ENSG00000168398	BDKRB2	1.77457	0.00298415	0.00847968		ENSG00000254093	PINX1	-1.44813	2.55657e-25	3.50145e-24
ENSG00000198040	ZNF84	-0.811756	1.02745e-12	7.34453e-12		ENSG00000234928	LINC01659	1.76955	0.0191663	0.0456017		ENSG00000086717	PPEF1	-1.44584	0.0576504	0.118831
ENSG00000131187	F12	-0.811726	1.76651e-09	9.9917e-09		ENSG00000105855	ITGB8	1.76579	1.98381e-12	1.39303e-11		ENSG00000236809	SNX25P1	-1.44571	0.0178789	0.0429447
ENSG00000213612	LOC124902222	-0.811618	0.141405	0.248854		ENSG00000168032	ENTPD3	1.7639	0.00431529	0.0118763		ENSG00000215246	LINC02982	-1.44566	0.0033861	0.00952269
ENSG00000196218	RYR1	-0.811542	0.141902	0.249535		ENSG00000136153	LMO7	1.75589	1.83736e-131	2.28691e-129		ENSG00000168314	MOBP	-1.44566	0.111895	0.206647
ENSG00000228451	SDAD1P1	-0.811069	0.00208387	0.00607618		ENSG00000162804	SNED1	1.75383	3.8596e-09	2.12367e-08		ENSG00000214653	HNRNPA3P3	-1.44562	0.0194447	0.0462204
ENSG00000134480	CCNH	-0.81076	2.07041e-15	1.72939e-14		ENSG00000242616	GNG10	1.75115	0.033959	0.0754264		ENSG00000163219	ARHGAP25	-1.4455	0.0307205	0.0689903
ENSG00000253251	SHLD3	-0.810559	0.00160057	0.00476596		ENSG00000188385	JAKMIP3	1.7508	0.0312197	0.0699732		ENSG00000134363	FST	-1.4455	0.0554174	0.114814
ENSG00000234432	LINC02983	-0.810458	0.0246122	0.0566432		ENSG00000136457	CHAD	1.75063	0.0326503	0.0728267		ENSG00000234975	FTH1P2	-1.44549	0.110163	0.204199
ENSG00000176024	ZNF613	-0.809879	8.13629e-05	0.000290804		ENSG00000182103	FAM181B	1.74743	2.06955e-15	1.72931e-14		ENSG00000168062	BATF2	-1.4364	0.000151392	0.000525511
ENSG00000105641	SLC5A5	-0.809711	0.104432	0.195367		ENSG00000163453	IGFBP7	1.74508	1.79671e-05	6.95147e-05		ENSG00000225882	LINC01456	-1.42318	0.0158528	0.0384449
ENSG00000283498	MIR1244-2	-0.809544	4.64295e-05	0.00017127		ENSG00000221890	NPTXR	1.74461	1.30334e-46	3.69981e-45		ENSG00000233680	HNRNPA1P27	-1.41908	0.0286156	0.0647969
ENSG00000115604	IL18R1	-0.80938	3.68005e-07	1.71038e-06		ENSG00000204396	VWA7	1.74144	0.000845159	0.00263493		ENSG00000179846	NKPD1	-1.4132	0.0477247	0.100878
ENSG00000082516	GEMIN5	-0.80921	4.56831e-78	2.42925e-76		ENSG00000132561	MATN2	1.73552	6.42775e-09	3.46685e-08		ENSG00000160886	LY6K	-1.41313	0.0470956	0.0996596
ENSG00000196967	ZNF585A	-0.809142	5.00077e-06	2.06946e-05		ENSG00000271776	LOC780529	1.73443	0.0137948	0.0339815		ENSG00000197580	BCO2	-1.41293	0.0503024	0.105451
ENSG00000118514	ALDH8A1	-0.808246	0.0655889	0.132529		ENSG00000233198	RNF224	1.73441	0.000394409	0.00129392		ENSG00000145781	COMMD10	-1.41281	4.92206e-21	5.53347e-20
ENSG00000134533	RERG	-0.808028	6.80135e-07	3.07404e-06		ENSG00000115896	PLCL1	1.73213	1.16733e-20	1.29182e-19		ENSG00000164308	ERAP2	-1.40545	1.84505e-06	7.96872e-06
ENSG00000197168	NEK5	-0.808016	0.069	0.138067		ENSG00000143850	PLEKHA6	1.73157	2.32647e-10	1.41102e-09		ENSG00000113369	ARRDC3	-1.40429	2.71816e-18	2.67715e-17
ENSG00000269893	SNHG8	-0.807389	5.69942e-09	3.09169e-08		ENSG00000189056	RELN	1.72465	0.0601892	0.123246		ENSG00000129167	TPH1	-1.40414	0.094159	0.179152
ENSG00000177733	HNRNPA0	-0.806874	2.04485e-261	6.71334e-259		ENSG00000148123	PLPPR1	1.72419	0.0570705	0.117797		ENSG00000145757	SPATA9	-1.40393	0.0891996	0.171125
ENSG00000159753	CARMIL2	-0.806576	7.46619e-35	1.45677e-33		ENSG00000162913	OBSCN-AS1	1.7176	0.0024836	0.00714697		ENSG00000163273	NPPC	-1.40382	5.95239e-07	2.70708e-06
ENSG00000103018	CYB5B	-0.806339	1.2508e-81	7.1192e-80		ENSG00000184515	BEX5	1.71659	1.09316e-29	1.78667e-28		ENSG00000130208	APOC1	-1.40108	4.74348e-10	2.80632e-09
ENSG00000075618	FSCN1	-0.806321	7.55703e-112	7.13289e-110		ENSG00000166033	HTRA1	1.71448	1.04755e-24	1.40249e-23		ENSG00000268001	CARD8-AS1	-1.39931	3.81589e-05	0.000142056
ENSG00000103485	QPRT	-0.805527	3.75009e-30	6.25558e-29		ENSG00000179242	CDH4	1.70929	8.48045e-07	3.8011e-06		ENSG00000170421	KRT8	-1.39618	4.78599e-37	9.97397e-36
ENSG00000105737	GRIK5	-0.804434	0.00415475	0.0114694		ENSG00000019549	SNAI2	1.70453	7.49355e-46	2.0752e-44		ENSG00000261373	VPS9D1-AS1	-1.39512	2.7113e-72	1.30958e-70
ENSG00000174842	GLMN	-0.803772	1.42424e-31	2.48753e-30		ENSG00000117595	IRF6	1.70006	2.09863e-09	1.18142e-08		ENSG00000010610	CD4	-1.39371	0.00698509	0.0184271
ENSG00000176476	SGF29	-0.802342	2.30531e-08	1.18849e-07		ENSG00000143632	ACTA1	1.69746	0.000900505	0.00279594		ENSG00000164056	SPRY1	-1.39247	1.25911e-32	2.28914e-31
ENSG00000147166	ITGB1BP2	-0.802038	0.19947	0.327227		ENSG00000164694	FNDC1	1.69532	2.11596e-18	2.09131e-17		ENSG00000226752	CUTALP	-1.39214	0.00216338	0.0062894
ENSG00000225159	NPM1P39	-0.80193	0.0175857	0.0422942		ENSG00000137801	THBS1	1.69446	0.000171648	0.000591386		ENSG00000204802	FAM88C	-1.38696	0.176203	0.296019
ENSG00000186352	ANKRD37	-0.801787	0.0199637	0.0473547		ENSG00000166750	SLFN5	1.6925	7.54983e-32	1.33094e-30		ENSG00000261634	PAQR5-DT	-1.38676	0.0419368	0.0903121
ENSG00000164683	HEY1	-0.801759	5.19652e-53	1.71849e-51		ENSG00000168143	FAM83B	1.69099	1.37447e-10	8.4862e-10		ENSG00000118804	STBD1	-1.3867	3.53493e-05	0.000132227
ENSG00000234224	TMEM229A	-0.80174	0.0894007	0.171394		ENSG00000101230	ISM1	1.68839	2.16091e-08	1.11633e-07		ENSG00000221923	ZNF880	-1.38663	0.000112039	0.000394162
ENSG00000249884	RNF103-CHMP3	-0.801394	0.304211	0.452096		ENSG00000141497	ZMYND15	1.68382	0.00029901	0.000999185		ENSG00000112715	VEGFA	-1.38501	5.98559e-102	4.9486e-100
ENSG00000274012	RN7SL2	-0.800415	2.09215e-37	4.43344e-36		ENSG00000226833	LOC100505774	1.68373	0.116298	0.212734		ENSG00000277758	SYT15B	-1.38389	1.6573e-05	6.43959e-05
ENSG00000112855	HARS2	-0.800377	2.87197e-25	3.9192e-24		ENSG00000174844	DNAH12	1.68367	0.107309	0.199858		ENSG00000205078	SYCE1L	-1.38146	0.00161809	0.00481221
ENSG00000161980	POLR3K	-0.80031	6.21134e-31	1.06595e-29		ENSG00000134627	PIWIL4	1.68367	0.00300852	0.00854034		ENSG00000249846	LINC02021	-1.37775	0.0252882	0.0580516
ENSG00000122824	NUDT10	-0.800197	8.06967e-14	6.14049e-13		ENSG00000224109	CENPVL3	1.68362	1.37014e-06	6.00925e-06		ENSG00000130813	SHFL	-1.37748	0.000971888	0.00299948
ENSG00000134419	RPS15A	-0.799875	6.43933e-104	5.44292e-102		ENSG00000130518	IQCN	1.68356	0.0415973	0.0897176		ENSG00000258940	MIA2-AS1	-1.37162	0.0799613	0.155763
ENSG00000122435	TRMT13	-0.79931	6.67215e-23	8.1788e-22		ENSG00000146013	GFRA3	1.68337	0.106231	0.198144		ENSG00000107165	TYRP1	-1.3714	0.0743756	0.146711
ENSG00000164305	CASP3	-0.799297	5.30307e-23	6.53594e-22		ENSG00000100079	LGALS2	1.68317	0.116327	0.212766		ENSG00000188095	MESP2	-1.3695	0.0001352	0.000471764
ENSG00000140284	SLC27A2	-0.799136	1.6102e-08	8.41429e-08		ENSG00000137877	SPTBN5	1.67751	1.04433e-06	4.6478e-06		ENSG00000010319	SEMA3G	-1.36556	9.30555e-13	6.67033e-12
ENSG00000166847	DCTN5	-0.799049	3.62797e-90	2.44597e-88		ENSG00000117707	PROX1	1.67656	1.25686e-33	2.34914e-32		ENSG00000269656	NOP53-AS1	-1.36463	0.0359219	0.0792038
ENSG00000133640	LRRIQ1	-0.798777	0.00684978	0.0181017		ENSG00000136099	PCDH8	1.67145	0.000550364	0.00176342		ENSG00000218227	RPL19P9	-1.36251	0.00126107	0.00382066
ENSG00000170522	ELOVL6	-0.79856	3.97093e-38	8.64936e-37		ENSG00000162426	SLC45A1	1.66476	0.00512812	0.0139223		ENSG00000178033	CALHM5	-1.35983	1.88271e-05	7.26684e-05
ENSG00000181418	DDN	-0.797798	3.16116e-06	1.336e-05		ENSG00000162105	SHANK2	1.66475	9.46654e-05	0.000336069		ENSG00000272870	SAP30-DT	-1.35954	0.000536817	0.00172245
ENSG00000143942	CHAC2	-0.796942	2.25313e-19	2.33486e-18		ENSG00000244405	ETV5	1.65486	2.01952e-11	1.3295e-10		ENSG00000184697	CLDN6	-1.35796	0.00914985	0.0235002
ENSG00000233527	ZNF529-AS1	-0.796805	0.040086	0.0870548		ENSG00000162496	DHRS3	1.65255	8.20287e-43	2.08318e-41		ENSG00000261824	LINC00662	-1.35723	9.27767e-11	5.80412e-10
ENSG00000242173	ARHGDIG	-0.796538	1.34058e-09	7.66485e-09		ENSG00000197757	HOXC6	1.6433	7.86118e-109	7.12317e-107		ENSG00000102393	GLA	-1.35373	0	0
ENSG00000165949	IFI27	-0.79621	0.00662297	0.0175597		ENSG00000179133	C10orf67	1.64204	0.0744566	0.146832		ENSG00000185869	ZNF829	-1.35299	1.41558e-14	1.12476e-13
ENSG00000152439	ZNF773	-0.795362	0.000335617	0.00111167		ENSG00000115386	REG1A	1.64196	0.0735166	0.145498		ENSG00000224046	DMTF1-AS1	-1.35243	0.000312999	0.00104224
ENSG00000187630	DHRS4L2	-0.794902	6.62697e-07	2.99762e-06		ENSG00000105499	PLA2G4C	1.6419	0.0013622	0.00410726		ENSG00000256238	SUPT16HP1	-1.34634	0.139169	0.245951
ENSG00000273604	EPOP	-0.794796	1.12827e-34	2.18824e-33		ENSG00000067842	ATP2B3	1.64186	0.0116367	0.0291536		ENSG00000075886	TUBA3D	-1.34631	0.146491	0.255668
ENSG00000197417	SHPK	-0.794006	0.000349018	0.00115319		ENSG00000207744	MIR10B	1.64177	0.00137532	0.00414109		ENSG00000181619	GPR135	-1.34623	0.00223354	0.00647593
ENSG00000130303	BST2	-0.792251	0.000912102	0.00282807		ENSG00000110169	HPX	1.64176	0.0743344	0.146655		ENSG00000232186	TERF1P7	-1.34606	0.0683525	0.137098
ENSG00000254004	ZNF260	-0.792133	6.85867e-19	6.94233e-18		ENSG00000137857	DUOX1	1.64172	0.0724058	0.143513		ENSG00000204176	SYT15	-1.34605	0.0010068	0.00310005
ENSG00000120697	ALG5	-0.79174	4.50641e-17	4.14638e-16		ENSG00000206052	DOK6	1.64117	2.80622e-20	3.05035e-19		ENSG00000206559	ZCWPW2	-1.34593	0.137046	0.243923
ENSG00000112530	PACRG	-0.791175	0.161304	0.276129		ENSG00000168916	ZNF608	1.63372	7.52093e-115	7.3754e-113		ENSG00000104518	GSDMD	-1.34593	0.15103	0.261977
ENSG00000103044	HAS3	-0.79107	0.000207825	0.000708375		ENSG00000133878	DUSP26	1.63132	0.0225631	0.0526225		ENSG00000171246	NPTX1	-1.34533	1.02596e-123	1.11736e-121
ENSG00000164687	FABP5	-0.790358	4.90348e-20	5.26688e-19		ENSG00000158486	DNAH3	1.63124	0.022261	0.0520691		ENSG00000250722	SELENOP	-1.34415	2.49587e-20	2.71953e-19
ENSG00000052802	MSMO1	-0.79013	8.44539e-28	1.29441e-26		ENSG00000139278	GLIPR1	1.62648	0.0068884	0.0181847		ENSG00000236824	BCYRN1	-1.34214	2.8182e-43	7.24639e-42
ENSG00000062370	ZNF112	-0.789502	0.000640885	0.00203361		ENSG00000136542	GALNT5	1.62525	8.41863e-07	3.77563e-06		ENSG00000167377	ZNF23	-1.33506	0.00677546	0.0179304
ENSG00000164022	AIMP1	-0.788437	9.72841e-42	2.40325e-40		ENSG00000146674	IGFBP3	1.62246	5.7361e-06	2.35484e-05		ENSG00000198453	ZNF568	-1.33336	3.2733e-12	2.26758e-11
ENSG00000139921	TMX1	-0.787921	9.60599e-92	6.65457e-90		ENSG00000133401	PDZD2	1.61698	1.32031e-18	1.32049e-17		ENSG00000167601	AXL	-1.33012	0.0254431	0.0583657
ENSG00000137714	FDX1	-0.787794	4.6066e-43	1.17913e-41		ENSG00000053328	METTL24	1.61332	0.016936	0.040827		ENSG00000182552	RWDD4	-1.3289	6.74269e-32	1.19423e-30
ENSG00000140854	KATNB1	-0.787533	4.3156e-52	1.40462e-50		ENSG00000135346	CGA	1.6133	0.000616734	0.00196358		ENSG00000124493	GRM4	-1.32166	0.0114926	0.0288371
ENSG00000162975	KCNF1	-0.786791	0.253272	0.393834		ENSG00000137878	GCOM1	1.61324	6.61398e-05	0.000238844		ENSG00000232818	RPS2P32	-1.31637	0.122836	0.222484
ENSG00000228126	FALEC	-0.786669	0.0954118	0.181231		ENSG00000132837	DMGDH	1.61323	0.208629	0.339517		ENSG00000104728	ARHGEF10	-1.31635	0.021289	0.0501004
ENSG00000122641	INHBA	-0.786622	0.0408393	0.0883518		ENSG00000223855	PDGFA-DT	1.6132	0.0521661	0.108866		ENSG00000186952	TMEM232	-1.31635	0.123693	0.22384
ENSG00000116455	WDR77	-0.786016	1.19021e-109	1.09601e-107		ENSG00000102287	GABRE	1.60937	9.11813e-07	4.07483e-06		ENSG00000140403	DNAJA4	-1.31626	0.0246864	0.0567967
ENSG00000175792	RUVBL1	-0.785571	1.10088e-140	1.51141e-138		ENSG00000185924	RTN4RL1	1.60876	4.70647e-15	3.84894e-14		ENSG00000141101	NOB1	-1.31312	1.97506e-107	1.73415e-105
ENSG00000125124	BBS2	-0.785211	5.90924e-21	6.62683e-20		ENSG00000184481	FOXO4	1.60457	9.79375e-137	1.28242e-134		ENSG00000160179	ABCG1	-1.31268	0.00219185	0.00636484
ENSG00000228649	SNHG26	-0.784611	0.00360191	0.0100808		ENSG00000225706	PTPRD-AS1	1.60436	0.00132601	0.00400776		ENSG00000176171	BNIP3	-1.31137	3.63473e-238	1.11267e-235
ENSG00000171827	ZNF570	-0.784031	5.98257e-05	0.000217498		ENSG00000177076	ACER2	1.60094	8.52371e-10	4.93704e-09		ENSG00000126970	ZC4H2	-1.31034	2.84257e-25	3.88141e-24
ENSG00000131668	BARX1	-0.783978	4.93884e-19	5.03962e-18		ENSG00000107954	NEURL1	1.60013	8.36067e-11	5.24928e-10		ENSG00000148357	HMCN2	-1.30799	0.0446548	0.0951331
ENSG00000157227	MMP14	-0.78268	0.0372269	0.0816915		ENSG00000180592	SKIDA1	1.59592	6.02619e-54	2.05589e-52		ENSG00000166349	RAG1	-1.30204	0.00782849	0.0204402
ENSG00000113161	HMGCR	-0.782178	4.71152e-60	1.85295e-58		ENSG00000111679	PTPN6	1.59489	1.30915e-16	1.17683e-15		ENSG00000205571	SMN1	-1.30057	8.56575e-28	1.3102e-26
ENSG00000183150	GPR19	-0.780879	0.0882855	0.169673		ENSG00000177301	KCNA2	1.59463	8.20309e-06	3.30238e-05		ENSG00000125775	SDCBP2	-1.29934	0.00192622	0.00565069
ENSG00000266967	AARSD1	-0.78077	0.0150946	0.0368031		ENSG00000163806	SPDYA	1.59287	0.0419433	0.0903176		ENSG00000109107	ALDOC	-1.29858	2.37861e-40	5.5895e-39
ENSG00000198860	TSEN15	-0.780488	4.02932e-34	7.63818e-33		ENSG00000165443	PHYHIPL	1.59259	0.00355344	0.00995498		ENSG00000128000	ZNF780B	-1.29624	3.27259e-11	2.11872e-10
ENSG00000086200	IPO11	-0.780118	3.64836e-40	8.52903e-39		ENSG00000196358	NTNG2	1.59257	2.37184e-06	1.01472e-05		ENSG00000152661	GJA1	-1.29455	2.28646e-185	4.88634e-183
ENSG00000181751	MACIR	-0.780011	2.49247e-16	2.20468e-15		ENSG00000285852	LOC124902388	1.59251	0.0389382	0.0849695		ENSG00000204661	C5orf60	-1.29414	0.115115	0.210876
ENSG00000131503	ANKHD1	-0.778197	0.0137237	0.0338174		ENSG00000151025	GPR158	1.59243	0.0385263	0.0841516		ENSG00000284731	LOC124906284	-1.29377	0.0987732	0.186661
ENSG00000145723	GIN1	-0.777216	8.4045e-06	3.37835e-05		ENSG00000160219	GAB3	1.59072	8.46347e-06	3.39934e-05		ENSG00000183783	KCTD8	-1.29363	0.037734	0.0827001
ENSG00000285410	GABPB1-IT1	-0.777049	0.00168018	0.00498378		ENSG00000183570	PCBP3	1.59061	6.32704e-06	2.58432e-05		ENSG00000250284	CTB-1I21.1	-1.2936	0.00347461	0.00974741
ENSG00000145740	SLC30A5	-0.776943	5.68797e-46	1.58486e-44		ENSG00000111913	RIPOR2	1.58822	1.60636e-05	6.25022e-05		ENSG00000267041	ZNF850	-1.28789	4.56585e-10	2.70264e-09
ENSG00000169180	XPO6	-0.776836	1.14904e-183	2.38799e-181		ENSG00000154864	PIEZO2	1.58505	1.00138e-10	6.25085e-10		ENSG00000167397	VKORC1	-1.28233	5.93902e-11	3.78018e-10
ENSG00000170473	PYM1	-0.776458	1.54415e-20	1.69804e-19		ENSG00000106829	TLE4	1.58341	0	0		ENSG00000170161	FAM88B	-1.28121	0.000184537	0.000632805
ENSG00000184110	EIF3C	-0.776441	8.68396e-26	1.21656e-24		ENSG00000187720	THSD4	1.58306	9.20849e-09	4.90823e-08		ENSG00000261777	DDX19A-DT	-1.27964	0.000637194	0.00202247
ENSG00000152147	GEMIN6	-0.776409	3.2964e-21	3.73367e-20		ENSG00000145012	LPP	1.58228	2.22478e-90	1.50442e-88		ENSG00000105750	ZNF85	-1.2796	1.17208e-08	6.19082e-08
ENSG00000120217	CD274	-0.77596	0.413568	0.568205		ENSG00000233101	HOXB-AS3	1.58188	5.22657e-47	1.5006e-45		ENSG00000285825	CCDC15-DT	-1.27569	0.00189721	0.00557353
ENSG00000102886	GDPD3	-0.7758	0.0400318	0.0869454		ENSG00000228630	HOTAIR	1.57944	2.76187e-47	7.97e-46		ENSG00000203650	LINC01285	-1.27568	0.0834502	0.161628
ENSG00000131969	ABHD12B	-0.775732	0.128986	0.231926		ENSG00000197721	CR1L	1.57742	0.321841	0.472593		ENSG00000281026	N4BP2L2-IT2	-1.27568	0.0124221	0.0309568
ENSG00000206113	CFAP99	-0.775661	0.225994	0.360119		ENSG00000224023	EDRF1-DT	1.57699	0.142467	0.250388		ENSG00000002746	HECW1	-1.27562	0.0804204	0.156509
ENSG00000219451	RPL23P8	-0.775654	0.219663	0.351787		ENSG00000197558	SSPOP	1.57678	1.01506e-09	5.85691e-09		ENSG00000188227	ZNF793	-1.27445	6.71498e-06	2.73243e-05
ENSG00000140740	UQCRC2	-0.7755	2.18223e-119	2.25727e-117		ENSG00000188993	LRRC66	1.57673	0.00154069	0.00459771		ENSG00000070886	EPHA8	-1.27416	2.71155e-23	3.39739e-22
ENSG00000224729	PCOLCE-AS1	-0.775344	0.438992	0.591828		ENSG00000264745	TTC39C-AS1	1.57664	0.140038	0.247216		ENSG00000117394	SLC2A1	-1.27407	9.45609e-229	2.78193e-226
ENSG00000091640	SPAG7	-0.774375	9.68372e-18	9.24422e-17		ENSG00000049249	TNFRSF9	1.57658	0.135507	0.2418		ENSG00000172062	SMN1	-1.274	2.34846e-34	4.4781e-33
ENSG00000215030	RPL13P12	-0.774105	4.05899e-07	1.87573e-06		ENSG00000240280	TCAM1P	1.56661	0.000233856	0.000791861		ENSG00000136197	C7orf25	-1.27242	0.00485481	0.0132342
ENSG00000177374	HIC1	-0.773362	0.000510391	0.00164378		ENSG00000125384	PTGER2	1.56542	1.83477e-14	1.44668e-13		ENSG00000198939	ZFP2	-1.27056	0.0016877	0.00500085
ENSG00000225973	PIGBOS1	-0.772402	0.000362512	0.00119516		ENSG00000159588	CCDC17	1.56436	0.0214036	0.0503432		ENSG00000167232	ZNF91	-1.26948	2.99244e-22	3.56216e-21
ENSG00000183323	CCDC125	-0.770731	9.10709e-19	9.16902e-18		ENSG00000114796	KLHL24	1.56157	1.93987e-110	1.80839e-108		ENSG00000113231	PDE8B	-1.26353	1.9714e-05	7.59363e-05
ENSG00000109332	UBE2D3	-0.770715	2.01604e-238	6.25609e-236		ENSG00000267128	RNF157-AS1	1.55465	0.0971337	0.18407		ENSG00000057468	MSH4	-1.26135	0.0765816	0.150564
ENSG00000108474	PIGL	-0.770654	2.25538e-06	9.66169e-06		ENSG00000120322	PCDHB8	1.5546	0.0999459	0.188579		ENSG00000163632	C3orf49	-1.26134	0.0694564	0.138589
ENSG00000113597	TRAPPC13	-0.770478	2.16981e-17	2.03362e-16		ENSG00000159450	TCHH	1.55444	0.00273069	0.00779958		ENSG00000235919	ASH1L-AS1	-1.25906	5.13466e-06	2.12216e-05
ENSG00000163536	SERPINI1	-0.770346	2.38858e-07	1.1315e-06		ENSG00000215458	AATBC	1.55436	0.000482045	0.00155891		ENSG00000223658	C1GALT1C1L	-1.25697	0.00124811	0.00378444
ENSG00000138709	LARP1B	-0.770014	2.96435e-26	4.25009e-25		ENSG00000125869	LAMP5	1.5543	0.0964462	0.182951		ENSG00000196867	ZFP28	-1.25647	1.58012e-05	6.15447e-05
ENSG00000169131	ZNF354A	-0.769773	2.84019e-13	2.09368e-12		ENSG00000144908	ALDH1L1	1.54614	0.0107044	0.027036		ENSG00000278916	CEP83-DT	-1.25609	0.00285851	0.00814616
ENSG00000163933	RFT1	-0.769213	5.84836e-35	1.14605e-33		ENSG00000182253	SYNM	1.54271	8.20648e-36	1.64952e-34		ENSG00000284308	C2orf81	-1.25279	0.0218034	0.0511562
ENSG00000226314	ZKSCAN8P1	-0.769158	0.0446399	0.0951296		ENSG00000173918	C1QTNF1	1.54159	2.76393e-22	3.29534e-21		ENSG00000139567	ACVRL1	-1.25141	0.00252243	0.00724266
ENSG00000120784	ZFP30	-0.768927	1.05968e-13	8.01501e-13		ENSG00000013588	GPRC5A	1.53952	1.38619e-47	4.03617e-46		ENSG00000143847	PPFIA4	-1.25004	1.75317e-50	5.53898e-49
ENSG00000131188	PRR7	-0.768628	1.87969e-19	1.95594e-18		ENSG00000241563	CORT	1.53948	0.0684805	0.137307		ENSG00000005187	ACSM3	-1.24653	0.000116232	0.000408402
ENSG00000247595	MISFA	-0.767633	0.19286	0.318221		ENSG00000082556	OPRK1	1.53936	0.00978723	0.0249758		ENSG00000260279	LOC105371414	-1.24571	0.0180562	0.0432961
ENSG00000087589	CASS4	-0.767529	0.18955	0.313913		ENSG00000060140	STYK1	1.53935	0.00108607	0.00332786		ENSG00000121270	ABCC11	-1.24558	0.0174738	0.0420519
ENSG00000265683	SYPL1P2	-0.767413	0.193727	0.319349		ENSG00000272668	LOC107985216	1.53907	0.0685448	0.137362		ENSG00000175161	CADM2	-1.24231	0.000688755	0.00217243
ENSG00000066583	ISOC1	-0.767351	5.59459e-54	1.91153e-52		ENSG00000138311	ZNF365	1.53627	0.000116248	0.000408402		ENSG00000128218	VPREB3	-1.23929	0.185978	0.309004
ENSG00000100442	FKBP3	-0.767265	4.96298e-71	2.34222e-69		ENSG00000075461	CACNG4	1.53537	0.000828594	0.00258684		ENSG00000237605	DYRK3-AS1	-1.23924	0.185993	0.309007
ENSG00000167191	GPRC5B	-0.767134	1.32551e-15	1.12124e-14		ENSG00000196747	H2AC13	1.53525	0.000847531	0.0026416		ENSG00000240032	LNCSRLR	-1.23887	0.185433	0.308211
ENSG00000066651	TRMT11	-0.767111	2.68782e-15	2.22785e-14		ENSG00000164619	BMPER	1.53458	9.57453e-14	7.25876e-13		ENSG00000204856	FAM216A	-1.23707	5.71358e-59	2.19372e-57
ENSG00000167920	KRT10-AS1	-0.766999	8.46705e-17	7.68446e-16		ENSG00000170178	HOXD12	1.53214	3.6626e-08	1.85904e-07		ENSG00000178150	ZNF114	-1.23611	1.14693e-06	5.08643e-06
ENSG00000051108	HERPUD1	-0.766762	5.15326e-19	5.25368e-18		ENSG00000041353	RAB27B	1.52847	1.18596e-07	5.78128e-07		ENSG00000174788	PCP2	-1.2306	0.0495059	0.104118
ENSG00000187772	LIN28B	-0.766308	9.5177e-75	4.80188e-73		ENSG00000250673	REELD1	1.52818	0.0503235	0.105475		ENSG00000149927	DOC2A	-1.23012	1.3249e-24	1.76339e-23
ENSG00000157111	TMEM171	-0.766189	0.00365537	0.0102165		ENSG00000096433	ITPR3	1.5272	1.60868e-152	2.41334e-150		ENSG00000132603	NIP7	-1.22536	6.00649e-94	4.33328e-92
ENSG00000196670	ZFP62	-0.764588	3.31014e-27	4.93645e-26		ENSG00000168702	LRP1B	1.52283	7.3416e-21	8.2128e-20		ENSG00000259129	LINC00648	-1.22328	2.67776e-07	1.26111e-06
ENSG00000164241	C5orf63	-0.763978	8.74547e-05	0.000311839		ENSG00000215068	ANXA2R-AS1	1.5202	0.00283566	0.00808408		ENSG00000104047	DTWD1	-1.22143	4.14954e-24	5.37141e-23
ENSG00000197894	ADH5	-0.763811	1.89139e-82	1.0958e-80		ENSG00000120057	SFRP5	1.52002	0.0378657	0.0829647		ENSG00000257242	LINC01619	-1.21678	0.0304236	0.0683987
ENSG00000242114	MTFP1	-0.763692	6.99682e-08	3.47585e-07		ENSG00000113749	HRH2	1.51992	0.0385048	0.0841128		ENSG00000225205	LOC124900513	-1.21664	0.0325374	0.0726392
ENSG00000171421	MRPL36	-0.761761	1.04011e-16	9.40204e-16		ENSG00000006468	ETV1	1.51953	1.77334e-13	1.32361e-12		ENSG00000131732	ZCCHC9	-1.21627	2.93105e-63	1.2273e-61
ENSG00000166473	PKD1L2	-0.761512	0.358297	0.511809		ENSG00000158164	TMSB15A	1.51799	2.35587e-30	3.97081e-29		ENSG00000196104	SPOCK3	-1.21487	3.71738e-06	1.55713e-05
ENSG00000201302	SNORA65	-0.761222	0.346809	0.500228		ENSG00000144218	AFF3	1.51447	1.48893e-38	3.29703e-37		ENSG00000213658	LAT	-1.21133	0.128416	0.231149
ENSG00000246339	EXTL3-AS1	-0.761203	0.167048	0.28342		ENSG00000160951	PTGER1	1.51387	0.026897	0.0613408		ENSG00000129991	TNNI3	-1.21121	0.00688651	0.0181818
ENSG00000269194	LOC105372435	-0.761188	0.353822	0.508316		ENSG00000042286	AIFM2	1.51008	1.49516e-46	4.23903e-45		ENSG00000186019	ZNF225-AS1	-1.2109	0.136399	0.243141
ENSG00000183647	ZNF530	-0.761144	1.25857e-05	4.96264e-05		ENSG00000124875	CXCL6	1.50885	0.0207002	0.0489071		ENSG00000184009	ACTG1	-1.20949	0	0
ENSG00000211786	TRAV8-2	-0.761121	0.35	0.503784		ENSG00000015285	WAS	1.50871	0.000880635	0.00273837		ENSG00000139269	INHBE	-1.20598	0.02382	0.0551393
ENSG00000247516	MIR4458HG	-0.761113	0.0497286	0.10449		ENSG00000070731	ST6GALNAC2	1.50453	0.0146137	0.0357538		ENSG00000154553	PDLIM3	-1.2051	7.31408e-25	9.83299e-24
ENSG00000128254	YWHAH-AS1	-0.761112	0.349147	0.502844		ENSG00000230873	STMND1	1.50432	1.68044e-05	6.52839e-05		ENSG00000177483	RBM44	-1.2017	0.102979	0.193095
ENSG00000188643	S100A16	-0.761015	0.346941	0.500302		ENSG00000128016	ZFP36	1.50191	4.54664e-10	2.69339e-09		ENSG00000171217	CLDN20	-1.20163	0.104121	0.19485
ENSG00000245498	MSANTD2-AS1	-0.760968	0.169	0.286082		ENSG00000127152	BCL11B	1.50168	3.38929e-07	1.58029e-06		ENSG00000183077	AFMID	-1.19921	7.30496e-38	1.5715e-36
ENSG00000178913	TAF7	-0.760555	5.39814e-55	1.87609e-53		ENSG00000130720	FIBCD1	1.50085	0.0125346	0.0312234		ENSG00000205611	LOC101928906	-1.19888	0.00388744	0.0107986
ENSG00000050438	SLC4A8	-0.7602	0.000631889	0.00200704		ENSG00000122870	BICC1	1.50082	2.50287e-44	6.68604e-43		ENSG00000139915	MDGA2	-1.19831	6.42139e-09	3.46425e-08
ENSG00000155115	GTF3C6	-0.760165	3.63347e-83	2.15469e-81		ENSG00000124762	CDKN1A	1.50075	1.39195e-167	2.46343e-165		ENSG00000215241	LINC02449	-1.19779	0.0165087	0.0398988
ENSG00000109270	LAMTOR3	-0.759742	4.01392e-21	4.53051e-20		ENSG00000112539	C6orf118	1.50074	0.0109869	0.0276848		ENSG00000162670	BRINP3	-1.19589	3.44761e-09	1.9067e-08
ENSG00000144559	TAMM41	-0.759398	1.57063e-09	8.91047e-09		ENSG00000166046	TCP11L2	1.50027	4.52248e-19	4.62309e-18		ENSG00000201772	SNORA5C	-1.19424	0.0968159	0.183544
ENSG00000037241	RPL26L1	-0.758891	2.31191e-40	5.4384e-39		ENSG00000198719	DLL1	1.49821	5.0091e-23	6.18034e-22		ENSG00000226049	TLK2P1	-1.19421	0.0159555	0.0386815
ENSG00000160818	GPATCH4	-0.758803	4.4884e-117	4.49893e-115		ENSG00000099250	NRP1	1.49749	7.51848e-101	6.06108e-99		ENSG00000179958	DCTPP1	-1.192	1.3494e-169	2.44543e-167
ENSG00000161558	TMEM143	-0.758128	1.17883e-08	6.22474e-08		ENSG00000172738	TMEM217	1.49531	0.00610483	0.0162946		ENSG00000162367	TAL1	-1.19188	1.79587e-05	6.94941e-05
ENSG00000113593	PPWD1	-0.757397	1.71646e-35	3.4228e-34		ENSG00000204970	PCDHA1	1.49518	0.00556854	0.0150029		ENSG00000121966	CXCR4	-1.18945	7.76779e-14	5.91872e-13
ENSG00000213523	SRA1	-0.756576	3.81611e-29	6.09636e-28		ENSG00000166126	AMN	1.49507	0.000140715	0.000489949		ENSG00000268471	MIR4453HG	-1.18838	1.03095e-07	5.05282e-07
ENSG00000153044	CENPH	-0.756115	2.58003e-25	3.53145e-24		ENSG00000135842	NIBAN1	1.49495	3.88575e-42	9.68883e-41		ENSG00000264278	ZNF236-DT	-1.18793	0.0799088	0.155687
ENSG00000255153	TOLLIP-DT	-0.755985	0.146939	0.256284		ENSG00000165511	ZNF22-AS1	1.49099	2.90582e-07	1.36228e-06		ENSG00000081665	ZNF506	-1.18786	0.00184417	0.00543039
ENSG00000254685	FPGT	-0.755704	3.06068e-16	2.68943e-15		ENSG00000156218	ADAMTSL3	1.479	0.000135642	0.000473088		ENSG00000134333	LDHA	-1.18779	0	0
ENSG00000138587	MNS1	-0.755684	7.96334e-09	4.26866e-08		ENSG00000095713	CRTAC1	1.47577	4.52461e-13	3.30739e-12		ENSG00000166407	LMO1	-1.18777	0.0105014	0.0265958
ENSG00000103222	ABCC1	-0.755599	8.06264e-52	2.60546e-50		ENSG00000167306	MYO5B	1.47526	1.6835e-33	3.1388e-32		ENSG00000163362	INAVA	-1.18661	1.89707e-18	1.87825e-17
ENSG00000268858	LOC112268269	-0.755488	5.60481e-06	2.3047e-05		ENSG00000226742	HSBP1L1	1.47219	4.22049e-11	2.71379e-10		ENSG00000132357	CARD6	-1.18353	4.15781e-05	0.000154177
ENSG00000185482	STAC3	-0.754356	0.0774154	0.151468		ENSG00000159784	FAM131B	1.47131	2.51917e-12	1.75807e-11		ENSG00000213123	DYNLT2B	-1.1826	0.072028	0.142839
ENSG00000109390	NDUFC1	-0.75407	1.59598e-23	2.02655e-22		ENSG00000214279	SCART1	1.46894	9.42339e-09	5.01923e-08		ENSG00000273841	TAF9	-1.18213	8.22651e-79	4.47969e-77
ENSG00000151726	ACSL1	-0.753302	3.49699e-26	4.99479e-25		ENSG00000107099	DOCK8	1.46647	4.8333e-23	5.96995e-22		ENSG00000250616	YPEL3-DT	-1.18032	0.00713093	0.018779
ENSG00000130775	THEMIS2	-0.753103	1.51956e-05	5.92778e-05		ENSG00000026508	CD44	1.46643	2.99573e-12	2.08231e-11		ENSG00000174177	CTU2	-1.17659	3.14705e-48	9.38027e-47
ENSG00000104368	PLAT	-0.752857	1.49635e-43	3.89171e-42		ENSG00000187955	COL14A1	1.4652	1.34308e-15	1.13483e-14		ENSG00000145242	EPHA5	-1.17586	1.05478e-05	4.19485e-05
ENSG00000235194	PPP1R3E	-0.75246	4.06073e-12	2.79683e-11		ENSG00000169851	PCDH7	1.46429	0	0		ENSG00000249803	LOC124901076	-1.1743	0.0458394	0.0973287
ENSG00000177034	MTX3	-0.752339	1.48057e-20	1.62971e-19		ENSG00000264349	MIR4258	1.4615	0.137648	0.243923		ENSG00000113739	STC2	-1.17332	2.90441e-156	4.56901e-154
ENSG00000131435	PDLIM4	-0.752069	2.17445e-07	1.03439e-06		ENSG00000185105	MYADML2	1.46143	0.0631859	0.128554		ENSG00000137463	MGARP	-1.17259	1.33424e-12	9.47476e-12
ENSG00000168016	TRANK1	-0.75177	0.300854	0.449139		ENSG00000139351	SYCP3	1.46136	0.0871838	0.167854		ENSG00000186867	QRFPR	-1.17206	5.48302e-07	2.50165e-06
ENSG00000105278	ZFR2	-0.751763	0.132663	0.237454		ENSG00000139209	SLC38A4	1.46136	0.0134467	0.0331925		ENSG00000095596	CYP26A1	-1.1717	9.49644e-13	6.79693e-12
ENSG00000197182	MIRLET7BHG	-0.751559	0.300534	0.44877		ENSG00000276710	CSPG4P10	1.46134	0.0129083	0.032031		ENSG00000103316	CRYM	-1.16805	0.00236659	0.0068337
ENSG00000152422	XRCC4	-0.751398	1.08963e-07	5.32773e-07		ENSG00000237512	UNC5B-AS1	1.46134	0.0873693	0.16815		ENSG00000067066	SP100	-1.16545	0.00214108	0.00623097
ENSG00000170234	PWWP2A	-0.750834	5.18681e-21	5.82532e-20		ENSG00000163673	DCLK3	1.46134	0.0933592	0.177944		ENSG00000168872	DDX19A	-1.16352	1.16686e-33	2.18331e-32
ENSG00000110274	CEP164	-0.750638	5.83308e-31	1.00332e-29		ENSG00000261040	WFDC21P	1.46132	0.093788	0.178566		ENSG00000164258	NDUFS4	-1.16263	9.4308e-30	1.54473e-28
ENSG00000185989	RASA3	-0.750406	0.00024329	0.000820494		ENSG00000152672	CLEC4F	1.46132	0.00227106	0.00657545		ENSG00000058404	CAMK2B	-1.16107	0.00116592	0.00355234
ENSG00000109475	RPL34	-0.750044	3.07096e-135	3.90822e-133		ENSG00000129038	LOXL1	1.46131	2.25838e-10	1.37156e-09		ENSG00000213585	VDAC1	-1.15872	0	0
ENSG00000113368	LMNB1	-0.749974	6.44178e-154	9.79366e-152		ENSG00000176919	C8G	1.4613	0.00529996	0.0143355		ENSG00000100505	TRIM9	-1.1562	7.53299e-44	1.98194e-42
ENSG00000069482	GAL	-0.749529	2.27794e-64	9.69966e-63		ENSG00000251596	HADHAP1	1.46129	0.0457926	0.0972476		ENSG00000232499	LOC100421402	-1.15605	0.0151669	0.0369594
ENSG00000263002	ZNF234	-0.749194	3.73287e-09	2.05744e-08		ENSG00000260144	LOC646665	1.46129	0.185349	0.308117		ENSG00000110060	PUS3	-1.1531	2.88756e-29	4.62602e-28
ENSG00000167701	GPT	-0.749017	1.05582e-05	4.19825e-05		ENSG00000157766	ACAN	1.46128	3.33904e-05	0.000125168		ENSG00000196437	ZNF569	-1.15225	2.1752e-16	1.93311e-15
ENSG00000138777	PPA2	-0.748561	2.55846e-32	4.60706e-31		ENSG00000157765	SLC34A2	1.46128	0.178869	0.299855		ENSG00000232233	LINC02043	-1.15136	0.00835894	0.0216783
ENSG00000048162	NOP16	-0.748238	3.86551e-25	5.26235e-24		ENSG00000188869	TMC3	1.46127	0.122146	0.221429		ENSG00000151422	FER	-1.14883	3.95018e-41	9.56019e-40
ENSG00000150787	PTS	-0.747628	1.29219e-21	1.49195e-20		ENSG00000198910	L1CAM	1.46127	1.46772e-08	7.68926e-08		ENSG00000173267	SNCG	-1.14841	0.0050637	0.0137622
ENSG00000234797	RPS3AP6	-0.747214	6.00277e-06	2.45763e-05		ENSG00000281005	LINC00921	1.46126	0.0673329	0.135533		ENSG00000269343	ZNF587B	-1.14738	5.41839e-20	5.81168e-19
ENSG00000131437	KIF3A	-0.74659	5.98201e-39	1.34836e-37		ENSG00000188263	IL17REL	1.46125	0.0461962	0.0980035		ENSG00000238113	LINC01410	-1.14679	4.16599e-05	0.000154455
ENSG00000189091	SF3B3	-0.746238	0	0		ENSG00000169031	COL4A3	1.46123	0.00309341	0.00875827		ENSG00000214182	PTMAP5	-1.14616	1.19288e-15	1.01131e-14
ENSG00000082515	MRPL22	-0.746161	4.56563e-42	1.13405e-40		ENSG00000204482	LST1	1.46122	0.178913	0.299882		ENSG00000182108	DEXI	-1.14614	8.90648e-11	5.5796e-10
ENSG00000280789	PAGR1	-0.745728	2.23258e-12	1.56384e-11		ENSG00000268041	ERFL	1.46121	0.0455286	0.0967685		ENSG00000086730	LAT2	-1.14471	0.00234702	0.00678066
ENSG00000244306	DUXAP10	-0.745385	2.79183e-26	4.00527e-25		ENSG00000144810	COL8A1	1.46118	0.0330406	0.0736103		ENSG00000175354	PTPN2	-1.14467	3.01635e-28	4.6833e-27
ENSG00000100979	PLTP	-0.745382	5.75751e-17	5.26332e-16		ENSG00000136881	BAAT	1.46117	0.124244	0.224707		ENSG00000161551	ZNF577	-1.14271	4.07789e-08	2.06381e-07
ENSG00000104953	TLE6	-0.74522	0.105342	0.196859		ENSG00000268738	HSFX2	1.46117	0.176968	0.297194		ENSG00000176678	FOXL1	-1.1377	0.000236581	0.00080001
ENSG00000203740	NTMT2	-0.74495	0.269298	0.413363		ENSG00000148488	ST8SIA6	1.46115	0.0482893	0.101938		ENSG00000105136	ZNF419	-1.13709	9.51743e-08	4.6798e-07
ENSG00000152256	PDK1	-0.74491	2.57349e-33	4.78632e-32		ENSG00000111262	KCNA1	1.46115	0.0257912	0.0590747		ENSG00000168556	ING2	-1.13515	2.19888e-12	1.54167e-11
ENSG00000107130	NCS1	-0.744342	5.69833e-44	1.50448e-42		ENSG00000099834	CDHR5	1.46115	0.0182638	0.0437208		ENSG00000239789	MRPS17	-1.1333	3.12338e-10	1.87031e-09
ENSG00000189144	ZNF573	-0.74407	0.0103464	0.0262461		ENSG00000170959	DCDC1	1.46113	0.0625713	0.127478		ENSG00000243725	TTC4	-1.13282	1.23295e-05	4.86671e-05
ENSG00000116120	FARSB	-0.743917	5.31113e-79	2.91315e-77		ENSG00000073861	TBX21	1.46109	0.0636521	0.129354		ENSG00000140905	GCSH	-1.13253	1.30026e-10	8.04119e-10
ENSG00000260793	ATXN7L3-AS1	-0.743253	0.0444554	0.094772		ENSG00000167749	KLK4	1.46105	0.0907172	0.17358		ENSG00000164176	EDIL3	-1.13225	2.60501e-06	1.11028e-05
ENSG00000143977	SNRPG	-0.743207	1.7248e-48	5.19574e-47		ENSG00000108231	LGI1	1.461	0.0925939	0.176709		ENSG00000113083	LOX	-1.13218	3.93787e-21	4.44688e-20
ENSG00000251247	ZNF345	-0.743012	0.00194558	0.00570453		ENSG00000177363	LRRN4CL	1.46096	0.129409	0.23253		ENSG00000103494	RPGRIP1L	-1.1315	3.43988e-28	5.32629e-27
ENSG00000069509	FUNDC1	-0.742474	9.69467e-22	1.12738e-20		ENSG00000260903	XKR7	1.46086	0.185494	0.308291		ENSG00000164294	GPX8	-1.12822	9.89912e-58	3.67013e-56
ENSG00000136159	NUDT15	-0.741699	3.36354e-24	4.37395e-23		ENSG00000082196	C1QTNF3	1.46078	0.208935	0.339917		ENSG00000198931	APRT	-1.12582	2.11671e-141	2.94171e-139
ENSG00000125703	ATG4C	-0.741438	3.44338e-22	4.0882e-21		ENSG00000114251	WNT5A	1.45081	1.03421e-99	8.24926e-98		ENSG00000197358	BNIP3P1	-1.12391	0.053843	0.112002
ENSG00000094880	CDC23	-0.741426	3.46842e-51	1.10975e-49		ENSG00000006047	YBX2	1.45053	1.66051e-06	7.21295e-06		ENSG00000255920	CCND2-AS1	-1.12385	0.163425	0.279064
ENSG00000151014	NOCT	-0.741124	1.28103e-10	7.92876e-10		ENSG00000150347	ARID5B	1.44833	1.3789e-99	1.09601e-97		ENSG00000147606	SLC26A7	-1.12382	0.162354	0.277592
ENSG00000104626	ERI1	-0.741033	4.74519e-18	4.5996e-17		ENSG00000224189	HAGLR	1.44412	7.96139e-62	3.23207e-60		ENSG00000130812	ANGPTL6	-1.12378	0.0507691	0.106282
ENSG00000160193	WDR4	-0.740938	5.3271e-36	1.07649e-34		ENSG00000198892	SHISA4	1.44134	1.67136e-09	9.47007e-09		ENSG00000196511	TPK1	-1.12378	0.00109564	0.00335535
ENSG00000114480	GBE1	-0.740915	7.76883e-16	6.65359e-15		ENSG00000149256	TENM4	1.44083	2.4241e-09	1.35724e-08		ENSG00000101188	NTSR1	-1.12378	0.161617	0.276515
ENSG00000196569	LAMA2	-0.74073	5.74584e-05	0.000209362		ENSG00000233622	CYP2T1P	1.43919	0.000891188	0.00276852		ENSG00000233406	RPS2P8	-1.12377	0.20522	0.335122
ENSG00000213380	COG8	-0.740657	2.27204e-16	2.01521e-15		ENSG00000175264	CHST1	1.43765	6.76703e-06	2.75311e-05		ENSG00000126861	OMG	-1.12376	0.293379	0.441142
ENSG00000186417	GLDN	-0.740517	0.234472	0.371016		ENSG00000180155	LYNX1	1.43578	0.0021664	0.00629657		ENSG00000266392	MIR4740	-1.12374	0.1608	0.275433
ENSG00000143878	RHOB	-0.740447	4.09622e-67	1.84476e-65		ENSG00000088881	EBF4	1.43033	1.91185e-25	2.6408e-24		ENSG00000230629	RPS23P8	-1.12372	0.0411228	0.0888295
ENSG00000165555	NOXRED1	-0.740383	0.228449	0.363365		ENSG00000112414	ADGRG6	1.42701	2.44594e-78	1.31298e-76		ENSG00000278156	TSC22D1-AS1	-1.12372	0.0596321	0.122226
ENSG00000221886	FAM200C	-0.740378	1.31341e-10	8.12026e-10		ENSG00000246308	LOC101928053	1.42645	0.00941716	0.0241375		ENSG00000254507	DEFB131E	-1.12372	0.117638	0.214752
ENSG00000067248	DHX29	-0.740376	2.13649e-43	5.52487e-42		ENSG00000115594	IL1R1	1.42548	7.82513e-09	4.19656e-08		ENSG00000272288	ILRUN-AS1	-1.12371	0.0418475	0.0901543
ENSG00000153922	CHD1	-0.740164	2.05976e-72	9.97004e-71		ENSG00000165731	RET	1.4233	8.23924e-10	4.78328e-09		ENSG00000228727	SAPCD1	-1.12369	0.0149873	0.0365624
ENSG00000162694	EXTL2	-0.739784	2.03181e-18	2.00902e-17		ENSG00000115339	GALNT3	1.41911	7.08073e-23	8.66557e-22		ENSG00000278932	LOC105379428	-1.12368	0.00420021	0.011585
ENSG00000132467	UTP3	-0.739784	1.60469e-25	2.22331e-24		ENSG00000079841	RIMS1	1.41684	0.0011166	0.00341445		ENSG00000146216	TTBK1	-1.12368	0.0415312	0.0896261
ENSG00000186020	ZNF529	-0.739537	2.31053e-11	1.51439e-10		ENSG00000168386	FILIP1L	1.41399	0.000104637	0.00036979		ENSG00000268401	LOC105372421	-1.12365	0.173965	0.292886
ENSG00000212978	C2orf74-DT	-0.739518	4.23022e-08	2.13804e-07		ENSG00000139132	FGD4	1.4124	2.6948e-17	2.50597e-16		ENSG00000157399	ARSL	-1.12364	0.0500025	0.104986
ENSG00000183010	PYCR1	-0.739291	1.16396e-54	4.02553e-53		ENSG00000101331	CCM2L	1.41219	0.0314724	0.0704561		ENSG00000213693	SEC14L1P1	-1.12362	0.0415432	0.0896275
ENSG00000142556	ZNF614	-0.739139	3.41294e-14	2.65044e-13		ENSG00000180596	H2BC4	1.4097	0.00296081	0.00841547		ENSG00000184221	OLIG1	-1.12358	0.00554967	0.0149592
ENSG00000254614	CAPN1-AS1	-0.738919	0.0314646	0.0704454		ENSG00000162924	REL	1.40748	5.20244e-28	8.02253e-27		ENSG00000167912	TOX-DT	-1.12357	0.165604	0.281534
ENSG00000113643	RARS1	-0.738654	2.52545e-165	4.30143e-163		ENSG00000166920	C15orf48	1.40677	0.0428802	0.0919766		ENSG00000152380	FAM151B	-1.12355	0.000699324	0.00220331
ENSG00000240038	AMY2B	-0.738428	0.0737983	0.145939		ENSG00000163354	DCST2	1.40676	0.0410355	0.0886579		ENSG00000062582	MRPS24	-1.12354	0.0703902	0.14018
ENSG00000138382	METTL5	-0.738008	1.21228e-27	1.84555e-26		ENSG00000153093	ACOXL	1.40673	0.000410424	0.00134122		ENSG00000200087	SNORA73B	-1.12353	0.252535	0.392904
ENSG00000049883	PTCD2	-0.737838	7.34667e-11	4.63448e-10		ENSG00000053747	LAMA3	1.4043	1.14287e-89	7.68234e-88		ENSG00000143199	ADCY10	-1.12353	0.141207	0.248659
ENSG00000134970	TMED7	-0.737664	2.71546e-35	5.37234e-34		ENSG00000126759	CFP	1.40359	0.00506526	0.0137632		ENSG00000235601	BARX1-DT	-1.1235	0.114279	0.210135
ENSG00000184517	ZFP1	-0.736979	1.18509e-12	8.44475e-12		ENSG00000138653	NDST4	1.39986	0.0584044	0.120161		ENSG00000266017	MIR4477B	-1.12349	0.197584	0.324574
ENSG00000133460	SLC2A11	-0.736897	6.82369e-05	0.000246142		ENSG00000162526	TSSK3	1.3997	0.0582286	0.119838		ENSG00000054356	PTPRN	-1.12348	0.245017	0.383207
ENSG00000281404	LINC01176	-0.736783	0.206355	0.336639		ENSG00000145147	SLIT2	1.39818	0	0		ENSG00000215866	LINC01356	-1.12347	0.137032	0.243923
ENSG00000166595	CIAO2B	-0.736237	1.4058e-38	3.12212e-37		ENSG00000283971	MIR4442	1.39564	0.00817272	0.0212386		ENSG00000252743	RNU6-850P	-1.12344	0.488727	0.638695
ENSG00000076706	MCAM	-0.736199	8.503e-28	1.30236e-26		ENSG00000173442	EHBP1L1	1.39373	6.98176e-54	2.37831e-52		ENSG00000127084	FGD3	-1.11802	1.59148e-08	8.32222e-08
ENSG00000184916	JAG2	-0.736079	1.12126e-57	4.1503e-56		ENSG00000196092	PAX5	1.39328	0.000291446	0.000975491		ENSG00000118096	IFT46	-1.11748	4.08712e-41	9.87053e-40
ENSG00000134901	POGLUT2	-0.735899	3.30156e-09	1.82996e-08		ENSG00000048052	HDAC9	1.39215	3.50661e-07	1.63346e-06		ENSG00000258429	PDF	-1.11737	1.28002e-27	1.94475e-26
ENSG00000132612	VPS4A	-0.735212	1.13418e-36	2.34421e-35		ENSG00000187902	SHISA7	1.39089	0.00186098	0.00547492		ENSG00000163626	COX18	-1.11699	1.36553e-32	2.47665e-31
ENSG00000279307	NDUFAF2P1	-0.735127	0.0580093	0.11943		ENSG00000162592	CCDC27	1.39064	0.084372	0.163134		ENSG00000142552	RCN3	-1.11454	8.97175e-06	3.59584e-05
ENSG00000125968	ID1	-0.73445	4.96103e-17	4.55358e-16		ENSG00000143867	OSR1	1.38887	9.02982e-05	0.000321624		ENSG00000160124	MIX23	-1.11325	2.81793e-60	1.11794e-58
ENSG00000121361	KCNJ8	-0.733803	3.7955e-12	2.61973e-11		ENSG00000175445	LPL	1.38884	5.89715e-16	5.09878e-15		ENSG00000125726	CD70	-1.11257	1.21078e-08	6.38894e-08
ENSG00000255362	LINC02761	-0.733718	0.174185	0.293129		ENSG00000120075	HOXB5	1.38835	8.45768e-39	1.8932e-37		ENSG00000162576	MXRA8	-1.11078	1.35855e-27	2.05855e-26
ENSG00000110013	SIAE	-0.733456	5.35621e-11	3.41883e-10		ENSG00000142871	CCN1	1.38678	3.31357e-37	6.97606e-36		ENSG00000114023	FAM162A	-1.1068	8.06467e-89	5.29533e-87
ENSG00000005448	WDR54	-0.732965	4.09837e-30	6.8265e-29		ENSG00000271550	BNIP3P11	1.38527	0.0153871	0.0374036		ENSG00000138738	PRDM5	-1.10489	5.13784e-12	3.50776e-11
ENSG00000158985	CDC42SE2	-0.731775	5.9422e-16	5.13577e-15		ENSG00000198929	NOS1AP	1.38497	9.49176e-14	7.19842e-13		ENSG00000058729	RIOK2	-1.10355	1.24419e-47	3.63205e-46
ENSG00000087495	PHACTR3	-0.731724	0.00049516	0.0015983		ENSG00000235750	KIAA0040	1.38434	6.37541e-45	1.73376e-43		ENSG00000090776	EFNB1	-1.0986	6.29741e-72	3.02877e-70
ENSG00000134917	ADAMTS8	-0.731407	0.0423837	0.0911274		ENSG00000188549	CCDC9B	1.38355	3.01459e-12	2.09413e-11		ENSG00000198856	OSTC	-1.09797	1.44174e-101	1.18333e-99
ENSG00000173141	MRPL57	-0.731215	4.23919e-23	5.25906e-22		ENSG00000012779	ALOX5	1.38164	0.00017717	0.000609019		ENSG00000223802	CERS1	-1.09787	2.1576e-15	1.7989e-14
ENSG00000145687	SSBP2	-0.731097	2.81082e-09	1.56638e-08		ENSG00000081041	CXCL2	1.37903	0.113036	0.208366		ENSG00000103356	EARS2	-1.09727	2.06837e-83	1.24614e-81
ENSG00000163938	GNL3	-0.730783	1.99684e-125	2.21738e-123		ENSG00000232774	LINC03033	1.37895	0.11156	0.206215		ENSG00000260442	ATP2A1-AS1	-1.09705	1.39265e-08	7.31115e-08
ENSG00000070770	CSNK2A2	-0.730713	1.04054e-76	5.40628e-75		ENSG00000221887	HMSD	1.3788	0.112267	0.207234		ENSG00000274925	ZKSCAN2-DT	-1.09623	0.000406291	0.00132881
ENSG00000205208	C4orf46	-0.730531	6.01279e-19	6.11071e-18		ENSG00000141665	FBXO15	1.37869	0.11258	0.207661		ENSG00000145736	GTF2H2	-1.09581	8.79934e-49	2.67559e-47
ENSG00000074201	CLNS1A	-0.730478	5.84462e-78	3.0862e-76		ENSG00000184384	MAML2	1.37551	1.00644e-11	6.75521e-11		ENSG00000101210	EEF1A2	-1.0935	0	0
ENSG00000164466	SFXN1	-0.730407	1.92095e-205	4.72993e-203		ENSG00000165929	TC2N	1.37305	1.5027e-43	3.90375e-42		ENSG00000135698	MPHOSPH6	-1.09106	9.10171e-45	2.45746e-43
ENSG00000159905	ZNF221	-0.730276	0.0383127	0.0837336		ENSG00000006611	USH1C	1.36784	1.25855e-19	1.32358e-18		ENSG00000169570	DTWD2	-1.09106	2.07568e-20	2.26714e-19
ENSG00000217648	PARLP2	-0.73021	0.0419166	0.0902773		ENSG00000089199	CHGB	1.36566	0.000748475	0.0023513		ENSG00000198498	TMA16	-1.08975	4.15911e-47	1.19716e-45
ENSG00000140006	WDR89	-0.730098	2.69062e-13	1.98925e-12		ENSG00000116194	ANGPTL1	1.36181	0.161486	0.276379		ENSG00000113532	ST8SIA4	-1.08768	1.29363e-05	5.09645e-05
ENSG00000103507	BCKDK	-0.729727	2.49195e-49	7.63871e-48		ENSG00000148677	ANKRD1	1.36181	0.00320901	0.00906067		ENSG00000204519	ZNF551	-1.08599	9.63515e-15	7.72894e-14
ENSG00000173213	TUBB8B	-0.729267	0.141949	0.249598		ENSG00000204444	APOM	1.36179	0.0105257	0.0266441		ENSG00000153774	CFDP1	-1.08437	6.11041e-60	2.39895e-58
ENSG00000167283	ATP5MG	-0.729008	9.7102e-18	9.2656e-17		ENSG00000105808	RASA4	1.36178	0.0402874	0.0874336		ENSG00000118231	CRYGD	-1.08413	3.32408e-11	2.15083e-10
ENSG00000259768	ZFHX3-AS1	-0.728942	6.23427e-07	2.83129e-06		ENSG00000148680	HTR7	1.36173	8.82779e-07	3.95131e-06		ENSG00000267106	ZNF561-AS1	-1.08314	0.000368226	0.00121189
ENSG00000152443	ZNF776	-0.728651	1.13309e-08	5.99157e-08		ENSG00000090376	IRAK3	1.36169	0.0378731	0.0829729		ENSG00000085231	AK6	-1.08287	6.11618e-25	8.26176e-24
ENSG00000197568	HHLA3	-0.728163	5.12745e-05	0.000187948		ENSG00000262406	MMP12	1.36167	0.164407	0.280083		ENSG00000113048	MRPS27	-1.08269	3.33181e-117	3.35447e-115
ENSG00000170949	ZNF160	-0.727753	2.08335e-08	1.07675e-07		ENSG00000186710	CFAP73	1.3614	0.16447	0.280129		ENSG00000164253	WDR41	-1.08232	4.71451e-87	3.05137e-85
ENSG00000056291	NPFFR2	-0.727747	0.118973	0.216717		ENSG00000170873	MTSS1	1.35985	1.09133e-16	9.85725e-16		ENSG00000237686	SCIRT	-1.08061	0.0466015	0.0987616
ENSG00000110172	CHORDC1	-0.727432	1.2904e-136	1.67037e-134		ENSG00000188064	WNT7B	1.35744	0.00144851	0.00433978		ENSG00000213801	ZNF321P	-1.07796	0.0524663	0.10941
ENSG00000119718	EIF2B2	-0.726538	8.8106e-38	1.88467e-36		ENSG00000064042	LIMCH1	1.35628	1.00323e-47	2.94001e-46		ENSG00000171388	APLN	-1.07783	0.000839945	0.00262012
ENSG00000123737	EXOSC9	-0.72595	1.49062e-34	2.8738e-33		ENSG00000196660	SLC30A10	1.35606	8.45171e-12	5.69812e-11		ENSG00000103154	NECAB2	-1.0756	0.000167638	0.000578799
ENSG00000124802	EEF1E1	-0.725678	3.18296e-10	1.90347e-09		ENSG00000090534	THPO	1.35442	0.0139806	0.0343608		ENSG00000104814	MAP4K1	-1.07481	0.0011755	0.0035791
ENSG00000259895	TEDC2-AS1	-0.72501	0.100426	0.189335		ENSG00000145087	STXBP5L	1.3525	7.62681e-09	4.09505e-08		ENSG00000213760	ATP6V1G2	-1.0748	0.00911103	0.023427
ENSG00000230989	HSBP1	-0.72466	3.79275e-97	2.8639e-95		ENSG00000168874	ATOH8	1.35202	0.000234446	0.000793502		ENSG00000103550	KNOP1	-1.07344	7.17391e-71	3.35766e-69
ENSG00000198945	L3MBTL3	-0.724652	1.31824e-18	1.31899e-17		ENSG00000137261	KIAA0319	1.35019	0.00614832	0.0163953		ENSG00000197951	ZNF71	-1.0729	1.74818e-16	1.55789e-15
ENSG00000105137	SYDE1	-0.724109	1.73237e-28	2.71205e-27		ENSG00000261678	SCRT1	1.35011	0.05719	0.118023		ENSG00000261052	SULT1A3	-1.07122	0.0745961	0.147082
ENSG00000186364	NUDT17	-0.723543	4.33405e-06	1.80543e-05		ENSG00000136883	KIF12	1.34698	0.000120493	0.000422397		ENSG00000251468	LOC100422204	-1.07115	0.0791787	0.154344
ENSG00000163357	DCST1	-0.723135	0.0757361	0.149122		ENSG00000103647	CORO2B	1.34692	0.000111611	0.00039278		ENSG00000088682	COQ9	-1.07086	4.38036e-60	1.73173e-58
ENSG00000164284	GRPEL2	-0.722817	7.32304e-22	8.56864e-21		ENSG00000186212	SOWAHB	1.34446	0.000323543	0.00107467		ENSG00000106536	POU6F2	-1.06981	0.00215977	0.00628133
ENSG00000164332	UBLCP1	-0.722764	2.75386e-28	4.27869e-27		ENSG00000101463	SYNDIG1	1.34032	0.000477396	0.00154581		ENSG00000214432	VPS33B-DT	-1.06729	0.0947163	0.180046
ENSG00000182149	IST1	-0.722554	6.12942e-63	2.54303e-61		ENSG00000165474	GJB2	1.33949	2.30279e-14	1.80564e-13		ENSG00000204882	GPR20	-1.06717	0.0867884	0.167193
ENSG00000144120	TMEM177	-0.722282	1.09142e-27	1.66491e-26		ENSG00000069696	DRD4	1.33813	2.82841e-06	1.20097e-05		ENSG00000237452	MEIOSIN	-1.06715	0.0864063	0.166499
ENSG00000185414	MRPL30	-0.722226	2.34717e-30	3.95908e-29		ENSG00000152402	GUCY1A2	1.33761	1.14112e-14	9.11488e-14		ENSG00000119703	ZC2HC1C	-1.06714	0.000521805	0.00167761
ENSG00000071994	PDCD2	-0.722162	3.09381e-84	1.8993e-82		ENSG00000236869	ZKSCAN7-AS1	1.33593	0.241519	0.379308		ENSG00000180481	GLIPR1L2	-1.06713	0.0853551	0.164796
ENSG00000006025	OSBPL7	-0.72195	0.000230279	0.000780799		ENSG00000160255	ITGB2	1.33579	0.00142111	0.00426841		ENSG00000181163	NPM1	-1.06658	0	0
ENSG00000188321	ZNF559	-0.721851	6.16062e-06	2.51861e-05		ENSG00000241494	RPL26P4	1.33571	0.237733	0.3748		ENSG00000196155	PLEKHG4	-1.06651	2.4562e-59	9.49494e-58
ENSG00000149922	TBX6	-0.721567	0.0594216	0.12185		ENSG00000178826	TMEM139	1.33569	0.00953687	0.0244029		ENSG00000255561	FDXACB1	-1.06624	0.000122225	0.000428137
ENSG00000186665	C17orf58	-0.721254	5.04778e-11	3.22742e-10		ENSG00000165028	NIPSNAP3B	1.33007	0.00198319	0.00580579		ENSG00000102879	CORO1A	-1.06491	1.01587e-10	6.33952e-10
ENSG00000103353	UBFD1	-0.720858	1.44181e-97	1.10716e-95		ENSG00000116544	DLGAP3	1.3295	2.92357e-05	0.000110233		ENSG00000166246	DNAAF8	-1.06408	0.00406621	0.0112441
ENSG00000124459	ZNF45	-0.72083	3.17169e-12	2.19854e-11		ENSG00000177570	SAMD12	1.3294	7.12114e-20	7.58417e-19		ENSG00000187595	ZNF385C	-1.06404	0.00368188	0.0102843
ENSG00000171811	CFAP46	-0.720801	0.0570266	0.117738		ENSG00000132932	ATP8A2	1.32623	4.49154e-05	0.000165901		ENSG00000016082	ISL1	-1.06269	9.8122e-18	9.35898e-17
ENSG00000152348	ATG10	-0.720494	2.87398e-06	1.21941e-05		ENSG00000143469	SYT14	1.32599	1.03688e-32	1.89271e-31		ENSG00000189164	ZNF527	-1.06268	5.58591e-08	2.80012e-07
ENSG00000186767	SPIN4	-0.720492	6.52932e-18	6.27796e-17		ENSG00000124635	H2BC11	1.32451	1.07646e-07	5.26787e-07		ENSG00000236670	KRT18P5	-1.06238	0.102823	0.19291
ENSG00000153982	GDPD1	-0.720281	2.90525e-08	1.48695e-07		ENSG00000261924	LOC400627	1.32384	0.00289321	0.00823883		ENSG00000263280	LOC101929566	-1.06233	0.115951	0.21215
ENSG00000099385	BCL7C	-0.720107	5.09197e-15	4.15371e-14		ENSG00000243554	CCZ1P1	1.32381	0.0353674	0.0781104		ENSG00000139988	RDH12	-1.0622	0.104071	0.194772
ENSG00000152413	HOMER1	-0.720066	6.31946e-26	8.93043e-25		ENSG00000173947	PIFO	1.3237	0.0361396	0.0796157		ENSG00000109534	GAR1	-1.06163	1.74622e-74	8.77099e-73
ENSG00000162384	CZIB	-0.719917	1.42628e-17	1.35074e-16		ENSG00000140092	FBLN5	1.3211	4.64263e-29	7.39068e-28		ENSG00000145506	NKD2	-1.06144	1.7687e-23	2.23585e-22
ENSG00000130038	CRACR2A	-0.719842	1.25011e-07	6.07566e-07		ENSG00000183762	KREMEN1	1.3179	3.59079e-160	5.81015e-158		ENSG00000258315	C17orf49	-1.05697	0.13526	0.241378
ENSG00000178522	AMBN	-0.719227	0.0430047	0.0922001		ENSG00000235863	B3GALT4	1.31697	0.0183464	0.0438908		ENSG00000163499	CRYBA2	-1.05665	0.121896	0.221064
ENSG00000123213	NLN	-0.718133	1.06188e-37	2.26291e-36		ENSG00000131620	ANO1	1.31697	0.101273	0.190606		ENSG00000150773	PIH1D2	-1.05661	0.00195387	0.00572588
ENSG00000163528	CHCHD4	-0.718093	1.3769e-17	1.30452e-16		ENSG00000110427	KIAA1549L	1.31687	7.70907e-23	9.41929e-22		ENSG00000237125	HAND2-AS1	-1.05646	0.0275603	0.0626767
ENSG00000089280	FUS	-0.717529	0	0		ENSG00000134940	ACRV1	1.31687	0.1013	0.190641		ENSG00000153140	CETN3	-1.05552	3.49825e-34	6.64258e-33
ENSG00000248487	ABHD14A	-0.717102	0.0254175	0.058319		ENSG00000168675	LDLRAD4	1.31615	1.80631e-10	1.1065e-09		ENSG00000185238	PRMT3	-1.0547	3.42866e-73	1.6848e-71
ENSG00000124486	USP9X	-0.716273	6.52835e-273	2.17481e-270		ENSG00000197748	CFAP43	1.3152	2.01747e-05	7.76052e-05		ENSG00000164172	MOCS2	-1.05354	1.43308e-69	6.58488e-68
ENSG00000105202	FBL	-0.71626	1.40334e-258	4.47745e-256		ENSG00000273238	TMEM271	1.31431	0.000557398	0.0017847		ENSG00000231663	COA6-AS1	-1.05338	0.0303217	0.0682037
ENSG00000170364	SETMAR	-0.716137	4.78029e-08	2.40747e-07		ENSG00000138449	SLC40A1	1.31033	4.98061e-19	5.07995e-18		ENSG00000149527	PLCH2	-1.05312	0.0343372	0.0761767
ENSG00000109576	AADAT	-0.715991	4.08245e-08	2.0652e-07		ENSG00000153266	FEZF2	1.30904	0.050796	0.106318		ENSG00000105538	RASIP1	-1.05259	2.03364e-06	8.75151e-06
ENSG00000178952	TUFM	-0.715635	1.87347e-216	5.23948e-214		ENSG00000106804	C5	1.30826	4.56448e-06	1.89689e-05		ENSG00000103187	COTL1	-1.05252	4.50189e-116	4.47287e-114
ENSG00000167515	TRAPPC2L	-0.71534	3.02851e-28	4.69896e-27		ENSG00000114626	ABTB1	1.30795	1.78767e-40	4.236e-39		ENSG00000188599	NPIPP1	-1.05208	0.00850994	0.0220315
ENSG00000042493	CAPG	-0.715009	0.000249363	0.000840222		ENSG00000197405	C5AR1	1.30701	0.00265623	0.0076051		ENSG00000164403	SHROOM1	-1.05139	2.35102e-32	4.24364e-31
ENSG00000228716	DHFR	-0.714929	3.60272e-170	6.58166e-168		ENSG00000205085	GARIN1A	1.307	0.00272166	0.00777671		ENSG00000142623	PADI1	-1.04987	0.148405	0.258543
ENSG00000170322	NFRKB	-0.714317	2.49306e-42	6.27503e-41		ENSG00000227741	LOC729867	1.30526	0.113269	0.208745		ENSG00000179909	ZNF154	-1.04978	0.146342	0.255538
ENSG00000103512	NOMO1	-0.713848	3.25206e-107	2.84436e-105		ENSG00000171885	AQP4	1.30515	0.00148713	0.00444727		ENSG00000083817	ZNF416	-1.04963	3.62125e-05	0.000135255
ENSG00000070761	CFAP20	-0.713199	2.04715e-22	2.46277e-21		ENSG00000130649	CYP2E1	1.30513	0.00125236	0.0037963		ENSG00000124143	ARHGAP40	-1.04961	0.143311	0.251641
ENSG00000278023	RDM1	-0.713128	3.33702e-10	1.99403e-09		ENSG00000171786	NHLH1	1.30511	0.0256671	0.058826		ENSG00000230897	RPS18P12	-1.04955	0.145292	0.25427
ENSG00000251602	MTA1-DT	-0.712972	2.91838e-10	1.75358e-09		ENSG00000134853	PDGFRA	1.30503	0.000105563	0.000372887		ENSG00000235560	ZNF747-DT	-1.04844	0.000315802	0.00105049
ENSG00000198551	ZNF627	-0.712653	2.81542e-06	1.19591e-05		ENSG00000197872	CYRIA	1.30465	3.52673e-07	1.64216e-06		ENSG00000181104	F2R	-1.04722	1.03209e-37	2.2015e-36
ENSG00000144034	TPRKB	-0.711997	3.40391e-19	3.49224e-18		ENSG00000138622	HCN4	1.30338	3.01373e-05	0.000113507		ENSG00000204370	SDHD	-1.04346	3.01151e-57	1.10388e-55
ENSG00000168092	PAFAH1B2	-0.711305	1.51389e-83	9.16954e-82		ENSG00000095951	HIVEP1	1.30286	2.08051e-46	5.87653e-45		ENSG00000198131	ZNF544	-1.0414	0.0501872	0.105238
ENSG00000141759	TXNL4A	-0.710833	1.48939e-56	5.3554e-55		ENSG00000166501	PRKCB	1.3023	1.05195e-54	3.64371e-53		ENSG00000113721	PDGFRB	-1.04136	0.173577	0.292302
ENSG00000103510	KAT8	-0.710757	8.88642e-20	9.43318e-19		ENSG00000120278	PLEKHG1	1.30205	1.44295e-24	1.91489e-23		ENSG00000260259	LINC02166	-1.04134	0.0504988	0.105833
ENSG00000153006	SREK1IP1	-0.710632	4.84561e-36	9.80943e-35		ENSG00000163431	LMOD1	1.29951	2.47217e-17	2.30272e-16		ENSG00000260613	LOC105377205	-1.04129	0.172582	0.291016
ENSG00000170445	HARS1	-0.709759	3.62519e-63	1.51237e-61		ENSG00000131831	RAI2	1.29943	1.84545e-20	2.02347e-19		ENSG00000177694	NAALADL2	-1.04118	0.172626	0.291068
ENSG00000047188	YTHDC2	-0.709426	5.61029e-52	1.81817e-50		ENSG00000151553	FHIP2A	1.29932	1.53076e-54	5.28604e-53		ENSG00000106624	AEBP1	-1.04116	0.184053	0.306525
ENSG00000236618	PITPNA-AS1	-0.709197	0.237188	0.374139		ENSG00000152939	MARVELD2	1.29781	3.45891e-23	4.31231e-22		ENSG00000130433	CACNG6	-1.04107	0.0490678	0.103321
ENSG00000170074	FAM153A	-0.709029	0.505943	0.653614		ENSG00000186567	CEACAM19	1.29754	1.86325e-06	8.04426e-06		ENSG00000228661	STIM1-AS1	-1.04104	0.172683	0.291143
ENSG00000231249	ITPR1-DT	-0.708838	0.308769	0.456712		ENSG00000144681	STAC	1.29485	1.94373e-14	1.53046e-13		ENSG00000100399	CHADL	-1.04094	0.182345	0.30423
ENSG00000247416	LOC101928847	-0.708793	0.182761	0.304709		ENSG00000165995	CACNB2	1.29299	8.82629e-11	5.53396e-10		ENSG00000142621	FHAD1	-1.03882	0.00592445	0.0158505
ENSG00000222345	SNORD19C	-0.708753	0.305849	0.453905		ENSG00000123240	OPTN	1.29174	1.70198e-76	8.82265e-75		ENSG00000172638	EFEMP2	-1.0385	0.000303059	0.00101182
ENSG00000270571	LOC105374811	-0.708749	0.417718	0.572587		ENSG00000262902	MTCO1P40	1.29157	0.146366	0.25556		ENSG00000164182	NDUFAF2	-1.0376	6.91826e-30	1.13812e-28
ENSG00000180096	SEPTIN1	-0.708745	0.0829237	0.160773		ENSG00000169181	GSG1L	1.29155	0.143403	0.251764		ENSG00000132330	SCLY	-1.03736	7.55154e-11	4.76106e-10
ENSG00000222020	HDAC4-AS1	-0.708739	0.309878	0.458149		ENSG00000167244	IGF2	1.29146	0.142475	0.250388		ENSG00000167771	RCOR2	-1.03694	1.28638e-19	1.35159e-18
ENSG00000185269	NOTUM	-0.708738	0.0525251	0.109522		ENSG00000066336	SPI1	1.29145	0.144228	0.25292		ENSG00000108924	HLF	-1.03544	0.000373743	0.00122969
ENSG00000150722	PPP1R1C	-0.708714	0.241789	0.379603		ENSG00000183153	GJD3	1.29144	0.143429	0.251789		ENSG00000186687	LYRM7	-1.0312	1.48091e-65	6.43899e-64
ENSG00000036672	USP2	-0.708697	3.79164e-11	2.44498e-10		ENSG00000255690	TRIL	1.29141	0.0690777	0.138076		ENSG00000205572	SERF1A	-1.03067	0.00947076	0.0242611
ENSG00000105270	CLIP3	-0.70869	0.0234173	0.0543294		ENSG00000170962	PDGFD	1.29138	1.65386e-05	6.42732e-05		ENSG00000249437	NAIP	-1.03063	0.0662764	0.133692
ENSG00000166816	LDHD	-0.708677	0.109303	0.203055		ENSG00000137767	SQOR	1.29137	0.0321578	0.0718768		ENSG00000223692	DIP2A-IT1	-1.03061	0.213939	0.344593
ENSG00000197863	ZNF790	-0.708653	0.00553071	0.014913		ENSG00000229659	RPL26P6	1.29136	0.150939	0.261869		ENSG00000151023	ENKUR	-1.03061	0.210453	0.341674
ENSG00000126953	TIMM8A	-0.708649	1.07849e-21	1.24903e-20		ENSG00000178623	GPR35	1.29123	0.0032339	0.00912297		ENSG00000102967	DHODH	-1.03055	2.57916e-18	2.54357e-17
ENSG00000186480	INSIG1	-0.708633	1.75892e-29	2.83998e-28		ENSG00000073067	CYP2W1	1.29123	0.147928	0.25777		ENSG00000242866	STRC	-1.03046	0.206188	0.33639
ENSG00000247708	STX18-AS1	-0.70861	0.00511103	0.0138809		ENSG00000243789	JMJD7	1.29119	0.142539	0.250475		ENSG00000265095	FTLP12	-1.03013	0.224677	0.35839
ENSG00000163126	ANKRD23	-0.708593	0.425093	0.580156		ENSG00000172789	HOXC5	1.29107	0.146511	0.255675		ENSG00000184451	CCR10	-1.02747	0.0119981	0.0299992
ENSG00000150672	DLG2	-0.708582	0.0629942	0.128213		ENSG00000168824	NSG1	1.29018	1.54759e-14	1.22579e-13		ENSG00000159713	TPPP3	-1.02721	7.96686e-07	3.58224e-06
ENSG00000167723	TRPV3	-0.708568	0.109905	0.203788		ENSG00000131781	FMO5	1.28862	6.05283e-07	2.75165e-06		ENSG00000185818	NAT8L	-1.027	6.5129e-179	1.27187e-176
ENSG00000198064	NPIPB13	-0.708556	0.215566	0.346598		ENSG00000108771	DHX58	1.2822	0.00747034	0.0195863		ENSG00000164124	TMEM144	-1.02608	3.35687e-10	2.00483e-09
ENSG00000157315	TMED6	-0.708541	0.23564	0.372425		ENSG00000215769	ARHGAP27P1-BPTFP1-KPNA2P3	1.28202	0.00803961	0.0209239		ENSG00000187017	ESPN	-1.0242	0.0781255	0.152606
ENSG00000205832	C16orf96	-0.708495	0.269153	0.413168		ENSG00000165312	OTUD1	1.28104	3.32868e-32	5.96084e-31		ENSG00000198538	ZNF28	-1.02389	1.23193e-11	8.23457e-11
ENSG00000269964	MEI4	-0.708485	0.143615	0.252039		ENSG00000158859	ADAMTS4	1.27864	0.0239099	0.0552967		ENSG00000247363	LOC100507250	-1.02275	0.00567036	0.0152373
ENSG00000231831	MTHFD1P1	-0.708474	0.432477	0.585659		ENSG00000198870	STKLD1	1.27847	0.00169771	0.00502986		ENSG00000103035	PSMD7	-1.02258	5.47441e-73	2.67267e-71
ENSG00000147256	ARHGAP36	-0.708379	0.365216	0.519414		ENSG00000152580	IGSF10	1.27844	4.04366e-06	1.68881e-05		ENSG00000180855	ZNF443	-1.02131	0.000105984	0.000374199
ENSG00000185324	CDK10	-0.708277	5.09887e-29	8.08856e-28		ENSG00000205835	GMNC	1.27841	0.0241715	0.0558188		ENSG00000124785	NRN1	-1.02099	6.57802e-74	3.27499e-72
ENSG00000132423	COQ3	-0.708099	5.64976e-19	5.74693e-18		ENSG00000133101	CCNA1	1.27504	0.0466793	0.0988618		ENSG00000231389	HLA-DPA1	-1.02091	5.04779e-16	4.38113e-15
ENSG00000101220	ADISSP	-0.708022	5.86535e-67	2.62067e-65		ENSG00000158716	DUSP23	1.27496	0.00449067	0.0123231		ENSG00000159399	HK2	-1.02052	6.13449e-176	1.17767e-173
ENSG00000115866	DARS1	-0.707744	8.77928e-66	3.84675e-64		ENSG00000132821	VSTM2L	1.2748	0.000441595	0.00143604		ENSG00000197016	ZNF470	-1.01996	1.62272e-07	7.80623e-07
ENSG00000138785	INTS12	-0.707684	2.50707e-11	1.63715e-10		ENSG00000106853	PTGR1	1.27469	0.0457446	0.0971638		ENSG00000103047	TANGO6	-1.01954	8.46011e-29	1.33645e-27
ENSG00000198168	SVIP	-0.707448	7.02923e-18	6.75289e-17		ENSG00000196507	TCEAL3	1.27324	2.56335e-19	2.64786e-18		ENSG00000104267	CA2	-1.01793	6.60222e-68	2.9972e-66
ENSG00000164323	CFAP97	-0.707185	2.77073e-21	3.14929e-20		ENSG00000036530	CYP46A1	1.27234	0.00878214	0.0226456		ENSG00000104901	DKKL1	-1.01709	0.272488	0.41727
ENSG00000198042	MAK16	-0.706516	4.92628e-15	4.02289e-14		ENSG00000092295	TGM1	1.27063	0.000353681	0.00116741		ENSG00000165702	GFI1B	-1.01698	0.255795	0.397212
ENSG00000151292	CSNK1G3	-0.705573	4.70181e-29	7.47965e-28		ENSG00000021645	NRXN3	1.26879	2.88222e-29	4.62072e-28		ENSG00000260589	STAM-DT	-1.01681	0.0397331	0.0863794
ENSG00000169955	ZNF747	-0.705454	1.88834e-07	9.04175e-07		ENSG00000162595	DIRAS3	1.26863	0.0947124	0.180046		ENSG00000198723	TEX45	-1.01679	0.00772663	0.0202045
ENSG00000146007	ZMAT2	-0.705309	4.99315e-50	1.56229e-48		ENSG00000183671	CMKLR2	1.2686	0.0916428	0.175117		ENSG00000185437	SH3BGR	-1.01672	0.0941916	0.179199
ENSG00000069998	HDHD5	-0.705236	1.54912e-69	7.10367e-68		ENSG00000186594	MIR22HG	1.26501	1.21457e-07	5.91054e-07		ENSG00000240395	RPL5P23	-1.01642	0.256055	0.397517
ENSG00000198780	FAM169A	-0.705226	4.04683e-12	2.7881e-11		ENSG00000162873	KLHDC8A	1.2618	0.000918239	0.00284476		ENSG00000213096	ZNF254	-1.01611	9.18853e-09	4.89875e-08
ENSG00000102144	PGK1	-0.7051	0	0		ENSG00000188199	NUTM2B	1.26107	0.000316354	0.00105202		ENSG00000169957	ZNF768	-1.01422	1.47433e-175	2.80655e-173
ENSG00000198301	SDAD1	-0.704673	4.58107e-35	9.00824e-34		ENSG00000150051	MKX	1.25737	9.95092e-23	1.21127e-21		ENSG00000109445	ZNF330	-1.0136	2.64621e-60	1.05166e-58
ENSG00000102898	NUTF2	-0.704435	1.88144e-102	1.56692e-100		ENSG00000182771	GRID1	1.25728	2.93441e-15	2.42426e-14		ENSG00000167522	ANKRD11	-1.01295	2.54053e-139	3.42564e-137
ENSG00000196387	ZNF140	-0.704409	7.40831e-06	3.00001e-05		ENSG00000147642	SYBU	1.25659	1.00222e-31	1.75451e-30		ENSG00000196497	IPO4	-1.01128	0.0442429	0.0943812
ENSG00000133773	CCDC59	-0.704017	7.57328e-27	1.11401e-25		ENSG00000154655	L3MBTL4	1.25647	7.17059e-07	3.23383e-06		ENSG00000183486	MX2	-1.0112	0.0428621	0.0919465
ENSG00000161082	CELF5	-0.703955	0.00260265	0.00746018		ENSG00000227811	INKA2-AS1	1.25507	0.0238846	0.0552439		ENSG00000163661	PTX3	-1.01113	0.00431332	0.0118724
ENSG00000148600	CDHR1	-0.70394	1.76056e-05	6.82095e-05		ENSG00000075651	PLD1	1.25483	1.22913e-18	1.23256e-17		ENSG00000113196	HAND1	-1.01095	2.36663e-15	1.96666e-14
ENSG00000147996	ZNG1E	-0.703467	2.4601e-12	1.71843e-11		ENSG00000067798	NAV3	1.25482	0.0628106	0.127874		ENSG00000164096	C4orf3	-1.01052	3.38161e-63	1.41335e-61
ENSG00000177108	ZDHHC22	-0.702616	1.42906e-12	1.01228e-11		ENSG00000255837	TAS2R20	1.25481	0.212077	0.343238		ENSG00000180914	OXTR	-1.00996	0.00976605	0.0249302
ENSG00000198707	CEP290	-0.702468	2.28071e-34	4.35257e-33		ENSG00000130711	PRDM12	1.2548	0.0598117	0.122561		ENSG00000212864	RNF208	-1.00984	1.9133e-06	8.25559e-06
ENSG00000145348	TBCK	-0.702458	1.77505e-07	8.51368e-07		ENSG00000272543	MIR4787	1.25479	0.0700047	0.139553		ENSG00000138100	TRIM54	-1.00841	0.118908	0.216634
ENSG00000150433	TMEM218	-0.702273	2.23736e-13	1.66283e-12		ENSG00000233178	LOC105376070	1.25475	0.206979	0.337389		ENSG00000164853	UNCX	-1.00829	0.0223829	0.052256
ENSG00000078668	VDAC3	-0.702072	2.30829e-125	2.55071e-123		ENSG00000101542	CDH20	1.25475	0.206979	0.337389		ENSG00000159593	NAE1	-1.00756	4.71665e-108	4.20654e-106
ENSG00000151247	EIF4E	-0.701286	8.76241e-61	3.50698e-59		ENSG00000167800	TBX10	1.25463	0.20646	0.336737		ENSG00000171649	ZIK1	-1.00662	9.59557e-05	0.00034049
ENSG00000188883	KLRG2	-0.700762	4.03546e-16	3.52139e-15		ENSG00000160716	CHRNB2	1.25462	0.209076	0.340036		ENSG00000113013	HSPA9	-1.00656	0	0
ENSG00000180815	MAP3K15	-0.700695	4.06453e-06	1.69721e-05		ENSG00000197993	KEL	1.25437	0.215411	0.346373		ENSG00000073331	ALPK1	-1.00619	2.11467e-09	1.18985e-08
ENSG00000115541	HSPE1	-0.700655	8.70628e-35	1.69728e-33		ENSG00000161267	BDH1	1.25368	3.49334e-09	1.93153e-08		ENSG00000141756	FKBP10	-1.00604	0	0
ENSG00000164300	SERINC5	-0.700553	8.78747e-11	5.51114e-10		ENSG00000112186	CAP2	1.25216	1.00484e-58	3.82564e-57		ENSG00000248712	CCDC153	-1.00516	0.0516128	0.107809
ENSG00000166292	TMEM100	-0.700472	0.00153418	0.00458011		ENSG00000140465	CYP1A1	1.25032	3.39054e-05	0.000127036		ENSG00000140931	CMTM3	-1.00488	5.70861e-32	1.01266e-30
ENSG00000164076	CAMKV	-0.700135	1.57531e-19	1.64601e-18		ENSG00000203805	PLPP4	1.25029	3.727e-13	2.73229e-12		ENSG00000165092	ALDH1A1	-1.00303	5.46874e-05	0.000199909
ENSG00000167103	PIP5KL1	-0.699818	0.0278238	0.0631808		ENSG00000128917	DLL4	1.24915	0.000174736	0.000601474		ENSG00000168772	CXXC4	-1.00287	2.39669e-06	1.02438e-05
ENSG00000146350	TBC1D32	-0.699468	6.14567e-13	4.45212e-12		ENSG00000150556	LYPD6B	1.24708	1.00809e-07	4.94292e-07		ENSG00000270049	ATP6V0D1-DT	-1.00039	0.00143798	0.00431224
ENSG00000186272	ZNF17	-0.698553	0.00459627	0.0125778		ENSG00000265962	GACAT2	1.24572	0.0417113	0.0899293
ENSG00000140688	RUSF1	-0.698463	1.19781e-14	9.56435e-14		ENSG00000173227	SYT12	1.24561	0.0466488	0.0988434
ENSG00000105664	COMP	-0.697884	0.0517017	0.107974		ENSG00000108001	EBF3	1.2444	3.48748e-46	9.78957e-45
ENSG00000174628	IQCK	-0.697511	0.0543103	0.112829		ENSG00000251151	HOXC-AS3	1.24405	0.00116509	0.00355075
ENSG00000255302	EID1	-0.697472	6.14191e-83	3.61384e-81		ENSG00000106526	ACTR3C	1.24323	0.00967668	0.0247271
ENSG00000230453	ANKRD18B	-0.69739	4.14305e-15	3.40045e-14		ENSG00000135423	GLS2	1.24297	0.0108766	0.0274375
ENSG00000171469	ZNF561	-0.696887	2.20117e-17	2.06216e-16		ENSG00000171227	TMEM37	1.24239	2.19407e-10	1.33537e-09
ENSG00000113658	SMAD5	-0.696839	3.1517e-58	1.18993e-56		ENSG00000183784	DOCK8-AS1	1.24192	0.00241616	0.00696617
ENSG00000075188	NUP37	-0.696582	3.96744e-20	4.28382e-19		ENSG00000197971	MBP	1.23955	2.18651e-11	1.4359e-10
ENSG00000229043	ZFAND2A-DT	-0.696264	0.000220521	0.000748946		ENSG00000166546	BEAN1	1.23904	0.129149	0.23213
ENSG00000132781	MUTYH	-0.696206	8.46346e-12	5.70317e-11		ENSG00000010030	ETV7	1.23902	0.135143	0.241207
ENSG00000164048	ZNF589	-0.695936	3.36993e-34	6.40429e-33		ENSG00000242193	CRYZL2P	1.23902	0.00696862	0.0183858
ENSG00000120306	CYSTM1	-0.695876	2.18159e-12	1.53049e-11		ENSG00000110025	SNX15	1.23901	0.130781	0.234604
ENSG00000004455	AK2	-0.695531	3.45472e-139	4.63076e-137		ENSG00000124657	OR2B6	1.23884	0.133175	0.238275
ENSG00000087263	OGFOD1	-0.695276	7.19404e-36	1.44988e-34		ENSG00000144648	ACKR2	1.23881	0.129375	0.232487
ENSG00000026559	KCNG1	-0.694924	1.35843e-14	1.08087e-13		ENSG00000197153	H3C12	1.23875	0.140758	0.248333
ENSG00000140939	NOL3	-0.69468	2.21724e-05	8.49148e-05		ENSG00000154252	GAL3ST2	1.2387	0.133218	0.238316
ENSG00000065057	NTHL1	-0.694525	4.87552e-18	4.71787e-17		ENSG00000203814	H2BC18	1.23628	0.00160501	0.0047777
ENSG00000118162	KPTN	-0.693435	1.50771e-11	1.00218e-10		ENSG00000116833	NR5A2	1.236	6.98867e-10	4.07501e-09
ENSG00000168538	TRAPPC11	-0.6929	1.27938e-15	1.08384e-14		ENSG00000101222	SPEF1	1.23543	0.00458776	0.0125561
ENSG00000196655	TRAPPC4	-0.692172	1.06233e-20	1.17792e-19		ENSG00000175155	YPEL2	1.23328	2.4629e-20	2.68618e-19
ENSG00000168495	POLR3D	-0.692004	7.5849e-23	9.27757e-22		ENSG00000159307	SCUBE1	1.23211	6.34472e-06	2.59107e-05
ENSG00000085721	RRN3	-0.691673	3.88785e-42	9.68883e-41		ENSG00000080709	KCNN2	1.22996	0.0837842	0.162191
ENSG00000150625	GPM6A	-0.691642	0.000171911	0.0005922		ENSG00000152217	SETBP1	1.22901	4.6315e-11	2.97132e-10
ENSG00000144278	GALNT13	-0.691389	9.26218e-13	6.64185e-12		ENSG00000240990	HOXA11-AS	1.22796	1.18754e-66	5.26446e-65
ENSG00000102390	PBDC1	-0.690508	1.42241e-16	1.27561e-15		ENSG00000112137	PHACTR1	1.22753	2.4884e-07	1.17633e-06
ENSG00000197808	ZNF461	-0.690477	0.000741361	0.00233024		ENSG00000236830	CBR3-AS1	1.22436	0.0580719	0.119537
ENSG00000197345	MRPL21	-0.689909	2.1291e-26	3.07201e-25		ENSG00000270641	TSIX	1.22425	0.000100466	0.000355713
ENSG00000204588	LINC01123	-0.689759	0.0101936	0.0258962		ENSG00000162461	SLC25A34	1.22406	0.0582257	0.119838
ENSG00000141098	GFOD2	-0.689354	3.19936e-18	3.1361e-17		ENSG00000147813	NAPRT	1.22403	4.85003e-36	9.80961e-35
ENSG00000157999	ANKRD61	-0.689216	0.16534	0.28121		ENSG00000178568	ERBB4	1.22118	1.93566e-12	1.36049e-11
ENSG00000256537	SMIM10L1	-0.689183	2.91587e-15	2.41032e-14		ENSG00000149380	P4HA3	1.22016	0.0390693	0.0851488
ENSG00000166971	AKTIP	-0.688466	1.20834e-10	7.49522e-10		ENSG00000134259	NGF	1.22006	0.0390801	0.085156
ENSG00000141076	UTP4	-0.688122	1.31905e-53	4.44651e-52		ENSG00000137880	GCHFR	1.21928	0.000246557	0.000831139
ENSG00000141013	GAS8	-0.688018	2.45635e-08	1.26434e-07		ENSG00000118523	CCN2	1.21902	1.09383e-11	7.32657e-11
ENSG00000145642	SHISAL2B	-0.687768	0.16921	0.286353		ENSG00000099958	DERL3	1.21806	7.24412e-09	3.89974e-08
ENSG00000169856	ONECUT1	-0.687726	0.166062	0.2821		ENSG00000185046	ANKS1B	1.21743	0.0264129	0.0603521
ENSG00000272902	TBC1D8-AS1	-0.687577	0.163399	0.27904		ENSG00000270392	PFN1P2	1.21743	0.0255263	0.0585388
ENSG00000072858	SIDT1	-0.687574	0.163991	0.27963		ENSG00000003137	CYP26B1	1.21618	4.67259e-18	4.53506e-17
ENSG00000170681	CAVIN4	-0.687561	9.36231e-05	0.000332525		ENSG00000119946	CNNM1	1.21516	1.04416e-43	2.73449e-42
ENSG00000136206	SPDYE1	-0.687536	0.172092	0.290275		ENSG00000148180	GSN	1.21432	1.62041e-57	5.97837e-56
ENSG00000182117	NOP10	-0.687519	1.06395e-21	1.23346e-20		ENSG00000125813	PAX1	1.21423	0.000501816	0.00161886
ENSG00000090861	AARS1	-0.687297	1.39356e-193	3.15683e-191		ENSG00000158473	CD1D	1.21342	0.0121376	0.030318
ENSG00000132341	RAN	-0.687054	0	0		ENSG00000165863	C10orf82	1.21237	6.47812e-15	5.26359e-14
ENSG00000169857	AVEN	-0.686142	1.94543e-07	9.29744e-07		ENSG00000087258	GNAO1	1.21227	1.58118e-13	1.18408e-12
ENSG00000167733	HSD11B1L	-0.684536	0.000622082	0.00197894		ENSG00000123700	KCNJ2	1.21186	0.00826011	0.021446
ENSG00000186187	ZNRF1	-0.684439	1.71818e-08	8.94756e-08		ENSG00000148541	FAM13C	1.21081	9.44626e-05	0.000335401
ENSG00000169282	KCNAB1	-0.684407	0.0659137	0.133091		ENSG00000148773	MKI67	1.20662	0	0
ENSG00000166164	BRD7	-0.684319	2.39922e-67	1.08482e-65		ENSG00000137501	SYTL2	1.20565	4.98367e-07	2.28209e-06
ENSG00000198435	NRARP	-0.684281	3.40554e-17	3.15396e-16		ENSG00000069424	KCNAB2	1.20232	6.09678e-17	5.56672e-16
ENSG00000175602	CCDC85B	-0.684276	8.96378e-41	2.14875e-39		ENSG00000142669	SH3BGRL3	1.20141	1.76356e-54	6.08066e-53
ENSG00000244187	TMEM141	-0.684216	2.39689e-10	1.4514e-09		ENSG00000171798	KNDC1	1.20116	1.84138e-08	9.5584e-08
ENSG00000019102	VSIG2	-0.683416	0.223777	0.357163		ENSG00000106948	AKNA	1.19993	6.32275e-14	4.84537e-13
ENSG00000213654	GPSM3	-0.683125	0.21222	0.343338		ENSG00000146904	EPHA1	1.19859	0.187737	0.311447
ENSG00000158104	HPD	-0.683109	0.210508	0.341715		ENSG00000228915	OR7E128P	1.19855	0.0803132	0.156314
ENSG00000126457	PRMT1	-0.682977	2.42156e-187	5.37799e-185		ENSG00000160808	MYL3	1.19846	0.184223	0.306673
ENSG00000140718	FTO	-0.682444	4.22959e-29	6.74264e-28		ENSG00000166866	MYO1A	1.19842	0.0772094	0.151104
ENSG00000127989	MTERF1	-0.682027	1.85927e-08	9.64903e-08		ENSG00000112175	BMP5	1.1984	0.116868	0.213599
ENSG00000137656	BUD13	-0.68192	4.75027e-12	3.25394e-11		ENSG00000158220	ESYT3	1.19838	0.182607	0.304519
ENSG00000136933	RABEPK	-0.681684	1.16717e-33	2.18331e-32		ENSG00000212493	SNORD19	1.19829	0.190438	0.314981
ENSG00000064651	SLC12A2	-0.681593	3.92245e-27	5.83806e-26		ENSG00000144152	FBLN7	1.19826	0.181832	0.303652
ENSG00000157350	ST3GAL2	-0.681568	3.43621e-29	5.49333e-28		ENSG00000205791	LOH12CR2	1.19822	0.0334036	0.0743531
ENSG00000155330	C16orf87	-0.681303	3.28258e-18	3.21489e-17		ENSG00000169894	MUC3A	1.19822	0.00199698	0.00584239
ENSG00000176386	CDC26	-0.681245	5.54511e-05	0.000202406		ENSG00000169885	CALML6	1.19818	0.128208	0.230829
ENSG00000145901	TNIP1	-0.681016	6.25006e-60	2.44952e-58		ENSG00000206344	HCG27	1.19815	0.181351	0.303095
ENSG00000158987	RAPGEF6	-0.680656	3.58965e-07	1.67042e-06		ENSG00000106006	HOXA6	1.19728	7.66694e-45	2.07502e-43
ENSG00000175768	TOMM5	-0.680568	0.00375833	0.0104772		ENSG00000185340	GAS2L1	1.19623	7.48964e-43	1.90419e-41
ENSG00000145293	ENOPH1	-0.680528	2.87649e-38	6.28361e-37		ENSG00000049246	PER3	1.19358	2.58386e-10	1.55961e-09
ENSG00000137038	DMAC1	-0.680173	4.35211e-20	4.68576e-19		ENSG00000120093	HOXB3	1.19148	1.30376e-44	3.50344e-43
ENSG00000284948	LOC254896	-0.680129	0.237837	0.3748		ENSG00000263528	IKBKE	1.18892	2.60214e-12	1.81318e-11
ENSG00000221164	SNORA11F	-0.680088	0.0925588	0.17666		ENSG00000163293	NIPAL1	1.18607	1.18521e-26	1.73105e-25
ENSG00000245522	LINC02709	-0.680059	0.0386918	0.0844805		ENSG00000260428	SCX	1.18567	0.00736603	0.0193397
ENSG00000103061	SLC7A6OS	-0.679695	1.14829e-06	5.09044e-06		ENSG00000234776	FREY1	1.18124	0.0223412	0.0521748
ENSG00000178996	SNX18	-0.679623	2.82179e-23	3.5277e-22		ENSG00000176406	RIMS2	1.18037	0.000105394	0.000372347
ENSG00000185753	CXorf38	-0.678964	4.27939e-15	3.50854e-14		ENSG00000197261	C6orf141	1.17955	6.16495e-09	3.33464e-08
ENSG00000155189	AGPAT5	-0.678344	1.33339e-21	1.53795e-20		ENSG00000132938	MTUS2	1.17881	0.0309649	0.0694967
ENSG00000088205	DDX18	-0.678197	7.80865e-128	9.02497e-126		ENSG00000100290	BIK	1.17525	1.80903e-06	7.8191e-06
ENSG00000155085	AK9	-0.677898	0.00295137	0.00839074		ENSG00000214655	ZSWIM8	1.1737	1.75787e-101	1.43758e-99
ENSG00000169062	UPF3A	-0.677649	1.69972e-11	1.12716e-10		ENSG00000263968	RN7SL381P	1.17187	0.0768259	0.150605
ENSG00000132768	DPH2	-0.677554	1.23167e-37	2.62227e-36		ENSG00000182901	RGS7	1.17178	8.05095e-06	3.24516e-05
ENSG00000189343	RPS2P46	-0.677372	2.4925e-20	2.71716e-19		ENSG00000198774	RASSF9	1.1717	0.00142468	0.00427744
ENSG00000178035	IMPDH2	-0.676942	5.22024e-140	7.12374e-138		ENSG00000188573	FBLL1	1.17052	0.000324257	0.00107672
ENSG00000138640	FAM13A	-0.676878	1.07308e-17	1.02093e-16		ENSG00000184557	SOCS3	1.16716	0.000170465	0.000587576
ENSG00000172602	RND1	-0.676748	0.000860996	0.00268172		ENSG00000226856	THORLNC	1.16594	0.10859	0.201994
ENSG00000149554	CHEK1	-0.676408	7.996e-31	1.36704e-29		ENSG00000272767	JMJD1C-AS1	1.16577	0.0209289	0.0493496
ENSG00000133392	MYH11	-0.676295	0.27654	0.422418		ENSG00000012822	CALCOCO1	1.16573	5.92162e-89	3.89949e-87
ENSG00000227258	SMIM2-AS1	-0.676243	0.271051	0.415491		ENSG00000107984	DKK1	1.16445	8.86608e-05	0.00031599
ENSG00000256546	LINC02985	-0.676205	8.98011e-07	4.01473e-06		ENSG00000182175	RGMA	1.16101	1.62487e-35	3.24301e-34
ENSG00000167772	ANGPTL4	-0.676129	0.282709	0.430014		ENSG00000163235	TGFA	1.16012	0.000203299	0.000693782
ENSG00000207650	MIR570	-0.676026	0.276726	0.422503		ENSG00000158406	H4C8	1.16009	0.00841092	0.0218051
ENSG00000107014	RLN2	-0.674741	0.0661733	0.133531		ENSG00000136828	RALGPS1	1.15783	1.59456e-13	1.19332e-12
ENSG00000147419	CCDC25	-0.674391	4.72089e-25	6.3999e-24		ENSG00000157343	ARMC12	1.15657	0.167706	0.284239
ENSG00000116649	SRM	-0.674082	2.30131e-141	3.17876e-139		ENSG00000197705	KLHL14	1.1565	4.80275e-10	2.8399e-09
ENSG00000257698	GIHCG	-0.67311	0.000145113	0.000504489		ENSG00000007350	TKTL1	1.15645	0.041399	0.0893665
ENSG00000160460	SPTBN4	-0.672944	6.24953e-06	2.55312e-05		ENSG00000186510	CLCNKA	1.15643	0.160596	0.275144
ENSG00000240694	PNMA2	-0.672387	6.85804e-11	4.3371e-10		ENSG00000205593	DENND6B	1.15639	7.47546e-06	3.0245e-05
ENSG00000176108	CHMP6	-0.672084	5.47898e-13	3.9852e-12		ENSG00000267541	MTCO2P2	1.15638	0.164497	0.280129
ENSG00000102743	SLC25A15	-0.671629	4.39478e-13	3.2156e-12		ENSG00000188580	NKAIN2	1.15638	0.0419851	0.0903819
ENSG00000180539	LINC02908	-0.671245	0.314517	0.463821		ENSG00000276966	H4C5	1.15633	0.0127926	0.0317822
ENSG00000143333	RGS16	-0.670442	6.19631e-09	3.3508e-08		ENSG00000149212	SESN3	1.15561	6.88073e-107	5.9492e-105
ENSG00000139219	COL2A1	-0.670004	1.15081e-24	1.53529e-23		ENSG00000185262	UBALD2	1.15559	1.78589e-90	1.21489e-88
ENSG00000188486	H2AX	-0.669881	2.501e-83	1.50279e-81		ENSG00000253123	LOC100507403	1.15545	3.03227e-30	5.08438e-29
ENSG00000187601	MAGEH1	-0.669675	1.36112e-06	5.97083e-06		ENSG00000107551	RASSF4	1.15438	2.22617e-14	1.74799e-13
ENSG00000164109	MAD2L1	-0.669622	3.61327e-82	2.08273e-80		ENSG00000133687	TMTC1	1.15418	1.13838e-46	3.23966e-45
ENSG00000164442	CITED2	-0.669578	3.60394e-39	8.18857e-38		ENSG00000112297	CRYBG1	1.15414	3.51793e-06	1.47851e-05
ENSG00000172728	FUT10	-0.668608	3.14946e-08	1.60578e-07		ENSG00000004799	PDK4	1.15351	3.78529e-09	2.08481e-08
ENSG00000069329	VPS35	-0.66851	3.47004e-109	3.16963e-107		ENSG00000186376	ZNF75D	1.15341	3.07316e-37	6.47592e-36
ENSG00000176731	RBIS	-0.668362	1.24816e-05	4.92503e-05		ENSG00000167100	SAMD14	1.15239	1.6849e-05	6.5446e-05
ENSG00000076043	REXO2	-0.668328	2.29754e-23	2.88985e-22		ENSG00000204580	DDR1	1.15207	2.12213e-108	1.91524e-106
ENSG00000237214	RPS9P2	-0.667834	0.1708	0.288527		ENSG00000144355	DLX1	1.15167	4.5833e-54	1.56836e-52
ENSG00000186470	BTN3A2	-0.667765	1.84578e-13	1.37631e-12		ENSG00000185567	AHNAK2	1.15096	1.30135e-23	1.66082e-22
ENSG00000100664	EIF5	-0.667431	2.35657e-181	4.80931e-179		ENSG00000102755	FLT1	1.15069	1.7055e-29	2.75568e-28
ENSG00000153989	NUS1	-0.667351	5.22037e-78	2.76301e-76		ENSG00000070182	SPTB	1.15039	1.9234e-47	5.57172e-46
ENSG00000139726	DENR	-0.667078	7.98278e-103	6.67284e-101		ENSG00000143036	SLC44A3	1.14933	1.08139e-07	5.2897e-07
ENSG00000176055	MBLAC2	-0.667059	6.58597e-06	2.68283e-05		ENSG00000158683	PKD1L1	1.14918	0.0674613	0.135731
ENSG00000163291	PAQR3	-0.666831	4.98336e-35	9.79081e-34		ENSG00000159658	EFCAB14	1.14896	7.14304e-98	5.52257e-96
ENSG00000145439	CBR4	-0.666734	2.10612e-15	1.75727e-14		ENSG00000107282	APBA1	1.1472	2.18598e-07	1.03966e-06
ENSG00000116791	CRYZ	-0.666102	7.49306e-22	8.75401e-21		ENSG00000173269	MMRN2	1.1465	0.0264058	0.0603421
ENSG00000049860	HEXB	-0.665862	4.04299e-40	9.44183e-39		ENSG00000227825	SLC9A7P1	1.14639	0.0280023	0.0635608
ENSG00000171298	GAA	-0.665753	2.27967e-46	6.41507e-45		ENSG00000178947	SMIM10L2A	1.14616	5.58449e-22	6.56148e-21
ENSG00000173085	COQ2	-0.665599	8.10842e-11	5.09515e-10		ENSG00000101638	ST8SIA5	1.14557	0.000765334	0.00239993
ENSG00000180479	ZNF571	-0.665394	0.0125452	0.0312429		ENSG00000132334	PTPRE	1.14478	0.0109478	0.0275987
ENSG00000247626	MARS2	-0.665336	6.896e-16	5.93748e-15		ENSG00000107864	CPEB3	1.14415	1.45744e-12	1.03173e-11
ENSG00000075340	ADD2	-0.665268	4.08386e-38	8.8868e-37		ENSG00000158815	FGF17	1.14307	0.00228077	0.00660104
ENSG00000166260	COX11	-0.664936	4.34204e-37	9.0906e-36		ENSG00000013288	MAN2B2	1.14017	7.05034e-46	1.95725e-44
ENSG00000167380	ZNF226	-0.664891	6.05167e-06	2.4772e-05		ENSG00000163346	PBXIP1	1.13963	6.11142e-58	2.2883e-56
ENSG00000176472	ZNF575	-0.664403	0.192168	0.317241		ENSG00000227331	RPL7AP22	1.13942	0.262184	0.404691
ENSG00000168453	HR	-0.664262	0.188159	0.312032		ENSG00000189120	SP6	1.13931	1.03744e-05	4.13316e-05
ENSG00000176236	RPP38-DT	-0.664175	0.366644	0.520987		ENSG00000235257	ITGA9-AS1	1.1393	0.00784133	0.0204689
ENSG00000183688	RFLNB	-0.664098	2.9317e-33	5.4436e-32		ENSG00000134369	NAV1	1.13925	7.23771e-66	3.17744e-64
ENSG00000125931	CITED1	-0.663692	1.09978e-06	4.884e-06		ENSG00000151846	PABPC3	1.13923	0.0976861	0.184962
ENSG00000138663	COPS4	-0.663349	1.50639e-39	3.45388e-38		ENSG00000237972	TUBG1P	1.13908	0.266099	0.40934
ENSG00000197620	EOLA1	-0.663108	1.81892e-16	1.61838e-15		ENSG00000141934	PLPP2	1.13903	0.26237	0.404869
ENSG00000235961	PNMA6A	-0.662555	1.08806e-10	6.77136e-10		ENSG00000135604	STX11	1.13662	0.000509162	0.00164069
ENSG00000101132	PFDN4	-0.662453	3.53026e-16	3.09126e-15		ENSG00000091129	NRCAM	1.1362	6.84773e-41	1.64498e-39
ENSG00000103121	CMC2	-0.662262	1.25668e-12	8.94361e-12		ENSG00000128652	HOXD3	1.13505	0.00500414	0.0136118
ENSG00000170469	SPATA24	-0.661844	0.00322055	0.00909097		ENSG00000180720	CHRM4	1.13409	0.0112521	0.0282964
ENSG00000092094	OSGEP	-0.661673	4.71923e-18	4.5764e-17		ENSG00000188859	FAM78B	1.13271	0.0232682	0.0540443
ENSG00000221909	FAM200A	-0.661671	1.32071e-06	5.80595e-06		ENSG00000258920	FOXN3-AS1	1.13266	0.0013601	0.00410148
ENSG00000167526	RPL13	-0.66157	0	0		ENSG00000147862	NFIB	1.13173	2.2951e-44	6.13823e-43
ENSG00000076053	RBM7	-0.660719	5.16581e-12	3.52579e-11		ENSG00000087494	PTHLH	1.1316	0.00294524	0.00837542
ENSG00000273032	DGCR5	-0.660716	0.0470328	0.0995454		ENSG00000185532	PRKG1	1.13037	5.89469e-30	9.73269e-29
ENSG00000214029	ZNF891	-0.660135	0.000744644	0.00234024		ENSG00000088386	SLC15A1	1.13022	0.0604559	0.123691
ENSG00000169217	CD2BP2	-0.660098	3.19058e-76	1.64264e-74		ENSG00000163635	ATXN7	1.13004	0.0595594	0.122099
ENSG00000121579	NAA50	-0.660042	3.99393e-163	6.70181e-161		ENSG00000112333	NR2E1	1.12634	0.00123847	0.0037572
ENSG00000213621	RPSAP54	-0.659663	0.215908	0.347		ENSG00000135378	PRRG4	1.1253	3.34661e-33	6.1937e-32
ENSG00000124602	UNC5CL	-0.659452	0.227073	0.361532		ENSG00000204657	OR2H2	1.12447	0.154861	0.267321
ENSG00000186806	VSIG10L	-0.65905	0.0210732	0.0496537		ENSG00000255458	SMIM14-DT	1.12433	0.148243	0.258299
ENSG00000187486	KCNJ11	-0.659041	2.11831e-07	1.00832e-06		ENSG00000148082	SHC3	1.12431	0.144663	0.253524
ENSG00000104998	IL27RA	-0.658519	1.99495e-08	1.03319e-07		ENSG00000160188	RSPH1	1.12426	0.14533	0.25427
ENSG00000164061	BSN	-0.658499	5.05051e-06	2.08929e-05		ENSG00000145423	SFRP2	1.12424	2.27059e-16	2.01472e-15
ENSG00000148229	POLE3	-0.657951	3.99015e-70	1.84091e-68		ENSG00000162894	FCMR	1.12403	0.148347	0.258461
ENSG00000120699	EXOSC8	-0.657697	1.03356e-21	1.19915e-20		ENSG00000075891	PAX2	1.12369	7.62236e-09	4.09363e-08
ENSG00000169750	RAC3	-0.657217	9.79594e-37	2.03026e-35		ENSG00000117600	PLPPR4	1.12167	9.55538e-07	4.25931e-06
ENSG00000157502	PWWP3B	-0.656995	1.61518e-06	7.02546e-06		ENSG00000189431	RASSF10	1.12131	0.00657603	0.0174434
ENSG00000150990	DHX37	-0.656907	1.74108e-86	1.1173e-84		ENSG00000106689	LHX2	1.11897	1.78671e-07	8.56602e-07
ENSG00000172992	DCAKD	-0.656423	5.65856e-16	4.90185e-15		ENSG00000262484	CCER2	1.11723	0.0903096	0.172946
ENSG00000132485	ZRANB2	-0.656214	1.35566e-93	9.74912e-92		ENSG00000165194	PCDH19	1.1169	1.04889e-09	6.04437e-09
ENSG00000105255	FSD1	-0.655785	2.18654e-26	3.15088e-25		ENSG00000156650	KAT6B	1.11529	3.30505e-88	2.16385e-86
ENSG00000154162	CDH12	-0.655402	0.000316209	0.00105169		ENSG00000071575	TRIB2	1.11456	7.04493e-38	1.51845e-36
ENSG00000123505	AMD1	-0.655337	7.38701e-166	1.27739e-163		ENSG00000165323	FAT3	1.11394	4.03635e-25	5.48832e-24
ENSG00000131398	KCNC3	-0.655047	2.08702e-09	1.17517e-08		ENSG00000181350	LRRC75A	1.11297	2.91776e-08	1.49235e-07
ENSG00000108561	C1QBP	-0.654911	0	0		ENSG00000164929	BAALC	1.11244	0.000536644	0.00172214
ENSG00000116752	BCAS2	-0.654699	5.19445e-58	1.94818e-56		ENSG00000198807	PAX9	1.11216	2.99107e-23	3.73521e-22
ENSG00000168701	TMEM208	-0.654438	3.65459e-16	3.19643e-15		ENSG00000107295	SH3GL2	1.11192	3.55844e-17	3.28884e-16
ENSG00000155100	OTUD6B	-0.654414	3.79439e-17	3.50548e-16		ENSG00000117016	RIMS3	1.1116	1.26733e-25	1.76562e-24
ENSG00000133019	CHRM3	-0.654314	0.0692759	0.138326		ENSG00000165879	FRAT1	1.11135	7.24213e-16	6.21424e-15
ENSG00000214353	VAC14-AS1	-0.654233	0.428676	0.583266		ENSG00000050165	DKK3	1.11044	1.15328e-07	5.62559e-07
ENSG00000163462	TRIM46	-0.654128	0.01406	0.0345408		ENSG00000134532	SOX5	1.10948	3.92814e-08	1.9907e-07
ENSG00000187800	PEAR1	-0.653955	0.43464	0.587529		ENSG00000274180	NATD1	1.10755	2.8608e-41	6.97585e-40
ENSG00000224646	RPS28P5	-0.653914	0.440349	0.593234		ENSG00000205918	PDPK2P	1.10666	0.00873723	0.0225375
ENSG00000072041	SLC6A15	-0.6532	2.40985e-48	7.22096e-47		ENSG00000140511	HAPLN3	1.1065	4.4195e-42	1.09896e-40
ENSG00000181544	FANCB	-0.653161	1.23433e-06	5.44853e-06		ENSG00000158055	GRHL3	1.10585	0.00500643	0.0136164
ENSG00000164306	PRIMPOL	-0.65248	1.55659e-05	6.06596e-05		ENSG00000055118	KCNH2	1.10551	5.53116e-23	6.81334e-22
ENSG00000109320	NFKB1	-0.652473	1.00677e-18	1.01227e-17		ENSG00000181804	SLC9A9	1.10516	0.003297	0.00928828
ENSG00000169139	UBE2V2	-0.652461	1.26933e-75	6.47618e-74		ENSG00000156076	WIF1	1.10507	0.0035296	0.0098931
ENSG00000126803	HSPA2	-0.652448	4.77712e-10	2.82549e-09		ENSG00000090238	YPEL3	1.1047	7.52764e-26	1.05915e-24
ENSG00000248866	USP46-DT	-0.65051	0.0363679	0.0800781		ENSG00000110422	HIPK3	1.10469	1.28959e-83	7.8319e-82
ENSG00000169752	NRG4	-0.650424	0.0381146	0.0834065		ENSG00000163430	FSTL1	1.10316	2.88248e-165	4.87289e-163
ENSG00000120662	MTRF1	-0.649894	9.04806e-05	0.000322172		ENSG00000165895	ARHGAP42	1.10304	2.2585e-18	2.23122e-17
ENSG00000092421	SEMA6A	-0.649878	1.00778e-15	8.57594e-15		ENSG00000250133	HOXC-AS2	1.10291	3.49699e-10	2.08686e-09
ENSG00000145414	NAF1	-0.649759	2.48202e-16	2.1963e-15		ENSG00000179344	HLA-DQB1	1.10152	7.3881e-32	1.30345e-30
ENSG00000238243	OR2W3	-0.649713	0.171694	0.289798		ENSG00000141540	TTYH2	1.10061	3.893e-20	4.20946e-19
ENSG00000189283	FHIT	-0.649655	0.0211265	0.0497743		ENSG00000178385	PLEKHM3	1.09994	1.4988e-30	2.54325e-29
ENSG00000164405	UQCRQ	-0.649477	1.39778e-15	1.17929e-14		ENSG00000163683	SMIM14	1.09973	2.76929e-13	2.04474e-12
ENSG00000114686	MRPL3	-0.649451	4.92151e-129	5.89878e-127		ENSG00000102387	TAF7L	1.09901	0.236251	0.373009
ENSG00000168890	TMEM150A	-0.649395	3.15811e-07	1.47659e-06		ENSG00000244617	ASPRV1	1.09878	0.0123563	0.0308235
ENSG00000008394	MGST1	-0.649123	7.24598e-32	1.28037e-30		ENSG00000002587	HS3ST1	1.09876	0.129138	0.23213
ENSG00000182168	UNC5C	-0.649063	2.68851e-06	1.14372e-05		ENSG00000188641	DPYD	1.09873	1.93944e-06	8.36365e-06
ENSG00000086589	RBM22	-0.648689	9.85514e-51	3.12236e-49		ENSG00000164877	MICALL2	1.09872	3.75628e-16	3.28283e-15
ENSG00000125510	OPRL1	-0.648525	0.00777996	0.0203252		ENSG00000146221	TCTE1	1.0987	0.230069	0.365285
ENSG00000143882	ATP6V1C2	-0.648386	0.0399305	0.086742		ENSG00000156113	KCNMA1	1.0987	0.0115668	0.02901
ENSG00000185272	RBM11	-0.648121	0.00102421	0.00315108		ENSG00000162989	KCNJ3	1.09867	0.000385554	0.00126652
ENSG00000153485	LYSET	-0.647935	0.000354153	0.0011688		ENSG00000184261	KCNK12	1.09867	0.0115721	0.0290173
ENSG00000185305	ARL15	-0.647926	6.34154e-09	3.42606e-08		ENSG00000235244	DANT2	1.09864	0.230106	0.365309
ENSG00000165264	NDUFB6	-0.64787	8.9068e-34	1.67025e-32		ENSG00000232977	LINC00327	1.0986	0.145927	0.254983
ENSG00000158806	NPM2	-0.647517	0.292172	0.439915		ENSG00000010327	STAB1	1.09858	0.233786	0.370268
ENSG00000132688	NES	-0.647488	5.79908e-06	2.37712e-05		ENSG00000121410	A1BG	1.09854	0.134274	0.239883
ENSG00000164040	PGRMC2	-0.647394	3.19007e-42	7.97624e-41		ENSG00000115902	SLC1A4	1.09825	4.88673e-27	7.23524e-26
ENSG00000056050	HPF1	-0.647383	1.53574e-18	1.53054e-17		ENSG00000136160	EDNRB	1.09631	1.57387e-21	1.80979e-20
ENSG00000260778	MIR3677HG	-0.647328	0.125743	0.227095		ENSG00000165186	PTCHD1	1.09286	1.86735e-05	7.20877e-05
ENSG00000164756	SLC30A8	-0.647306	0.285545	0.433107		ENSG00000143858	SYT2	1.09195	1.12837e-13	8.52315e-13
ENSG00000105889	STEAP1B	-0.64722	0.00124014	0.00376176		ENSG00000105974	CAV1	1.09122	2.11515e-28	3.29989e-27
ENSG00000167705	RILP	-0.64673	0.00183578	0.00540639		ENSG00000143772	ITPKB	1.09091	3.23335e-46	9.08747e-45
ENSG00000018699	TTC27	-0.646576	1.2796e-25	1.7816e-24		ENSG00000147100	SLC16A2	1.08977	4.69138e-56	1.67624e-54
ENSG00000137691	CFAP300	-0.646547	0.0111121	0.0279722		ENSG00000143845	ETNK2	1.08772	1.94791e-49	5.97914e-48
ENSG00000159714	ZDHHC1	-0.646397	3.77319e-06	1.57876e-05		ENSG00000198353	HOXC4	1.08735	3.53628e-62	1.4486e-60
ENSG00000156858	PRR14	-0.646042	4.50716e-39	1.02101e-37		ENSG00000171502	COL24A1	1.08644	4.02482e-05	0.000149466
ENSG00000196678	ERI2	-0.646025	1.71029e-11	1.13317e-10		ENSG00000154928	EPHB1	1.08637	3.68112e-05	0.000137335
ENSG00000130165	ELOF1	-0.64547	2.10922e-37	4.46544e-36		ENSG00000243244	STON1	1.08611	1.55378e-14	1.23026e-13
ENSG00000134058	CDK7	-0.645222	9.66901e-16	8.24359e-15		ENSG00000135127	BICDL1	1.08592	2.26429e-11	1.48546e-10
ENSG00000186314	PRELID2	-0.645008	2.0863e-05	8.0185e-05		ENSG00000107819	SFXN3	1.08584	1.35942e-56	4.91147e-55
ENSG00000213222	TOMM40P4	-0.644869	0.0055792	0.0150227		ENSG00000136630	HLX	1.08471	9.02971e-21	1.00664e-19
ENSG00000109971	HSPA8	-0.644076	0	0		ENSG00000239264	TXNDC5	1.08452	6.12806e-12	4.16374e-11
ENSG00000204852	TCTN1	-0.643977	3.98039e-11	2.56304e-10		ENSG00000125740	FOSB	1.08447	2.45195e-06	1.04701e-05
ENSG00000115318	LOXL3	-0.643884	8.31232e-07	3.73091e-06		ENSG00000119138	KLF9	1.08439	1.50274e-85	9.45602e-84
ENSG00000064012	CASP8	-0.643511	6.20137e-23	7.62648e-22		ENSG00000119943	PYROXD2	1.08391	0.000977097	0.00301474
ENSG00000034713	GABARAPL2	-0.642644	2.50653e-39	5.72383e-38		ENSG00000102362	SYTL4	1.08315	2.56512e-22	3.06314e-21
ENSG00000145425	RPS3A	-0.641953	0	0		ENSG00000225630	MTND2P28	1.0828	2.69867e-07	1.27017e-06
ENSG00000245532	NEAT1	-0.641609	3.029e-83	1.81044e-81		ENSG00000232164	LINC01873	1.08271	0.0737464	0.145864
ENSG00000186918	ZNF395	-0.641201	2.50834e-19	2.59222e-18		ENSG00000189419	SPATA41	1.0814	0.00233931	0.00676097
ENSG00000135362	PRR5L	-0.641165	0.00765774	0.0200313		ENSG00000278817	DGCR6	1.08136	0.00274002	0.00782425
ENSG00000241852	C8orf58	-0.640939	0.00523486	0.0141798		ENSG00000269226	TMSB15B	1.08063	0.0154125	0.0374533
ENSG00000155636	RBM45	-0.640406	4.84706e-09	2.64835e-08		ENSG00000183287	CCBE1	1.08018	0.000169636	0.000585075
ENSG00000203778	FAM229B	-0.639715	2.99931e-06	1.27021e-05		ENSG00000116016	EPAS1	1.07926	1.34533e-35	2.6922e-34
ENSG00000234284	ZNF879	-0.639143	0.000984033	0.00303424		ENSG00000116991	SIPA1L2	1.07836	1.21231e-53	4.09887e-52
ENSG00000257718	CPNE8-AS1	-0.63834	0.221627	0.354432		ENSG00000258334	TROAP-AS1	1.07799	0.117123	0.213971
ENSG00000122481	RWDD3	-0.638301	0.0168857	0.040725		ENSG00000267270	PARD6G-AS1	1.07793	0.0238786	0.0552357
ENSG00000171757	LRRC34	-0.63829	2.95407e-07	1.38462e-06		ENSG00000102195	GPR50	1.07766	3.68773e-14	2.85991e-13
ENSG00000154783	FGD5	-0.63827	0.112321	0.207274		ENSG00000176438	SYNE3	1.07709	7.1134e-14	5.43107e-13
ENSG00000100060	MFNG	-0.638218	0.320667	0.471355		ENSG00000054598	FOXC1	1.07376	0	0
ENSG00000144339	TMEFF2	-0.638195	0.0328445	0.0732021		ENSG00000119917	IFIT3	1.07177	4.18637e-44	1.11307e-42
ENSG00000162086	ZNF75A	-0.637745	3.81563e-06	1.59593e-05		ENSG00000143816	WNT9A	1.07118	4.89064e-08	2.4614e-07
ENSG00000123179	EBPL	-0.637506	8.25888e-20	8.77937e-19		ENSG00000250303	LINC02762	1.06924	0.210377	0.341625
ENSG00000135069	PSAT1	-0.637418	2.94188e-96	2.21404e-94		ENSG00000265055	LOC124904048	1.06903	0.203768	0.333065
ENSG00000074800	ENO1	-0.637028	0	0		ENSG00000187186	LOC730098	1.06902	0.236233	0.373009
ENSG00000196268	ZNF493	-0.636776	0.00017415	0.000599548		ENSG00000204301	NOTCH4	1.06896	0.064128	0.130193
ENSG00000153786	ZDHHC7	-0.636477	8.52748e-31	1.45571e-29		ENSG00000180875	GREM2	1.06876	0.0664683	0.134031
ENSG00000131389	SLC6A6	-0.636418	2.38983e-10	1.4479e-09		ENSG00000179630	LACC1	1.06814	3.66941e-07	1.70579e-06
ENSG00000145220	LYAR	-0.63636	1.35037e-49	4.17326e-48		ENSG00000085117	CD82	1.06759	3.3275e-08	1.69274e-07
ENSG00000117395	EBNA1BP2	-0.636114	1.02452e-63	4.33802e-62		ENSG00000138675	FGF5	1.06741	0.000139965	0.00048749
ENSG00000137713	PPP2R1B	-0.635858	3.22787e-51	1.03571e-49		ENSG00000111859	NEDD9	1.06735	0.000324316	0.00107676
ENSG00000110080	ST3GAL4	-0.635835	1.03413e-10	6.44459e-10		ENSG00000055732	MCOLN3	1.06684	1.1391e-19	1.20075e-18
ENSG00000122884	P4HA1	-0.635201	3.43107e-40	8.02934e-39		ENSG00000203722	RAET1G	1.06672	0.00188923	0.00555224
ENSG00000143256	PFDN2	-0.634302	8.07397e-47	2.30934e-45		ENSG00000151468	CCDC3	1.06658	1.06323e-38	2.36828e-37
ENSG00000230207	RPL4P5	-0.633958	0.127361	0.229564		ENSG00000105327	BBC3	1.06563	2.55907e-16	2.2572e-15
ENSG00000180329	CCDC43	-0.633837	2.96853e-20	3.22369e-19		ENSG00000108511	HOXB6	1.06553	5.94853e-79	3.25488e-77
ENSG00000246089	MCPH1-DT	-0.633643	0.00324507	0.00915222		ENSG00000005471	ABCB4	1.06531	0.000507853	0.00163715
ENSG00000197857	ZNF44	-0.633366	0.000414358	0.00135271		ENSG00000188162	OTOG	1.06511	5.95889e-05	0.000216707
ENSG00000136450	SRSF1	-0.633349	6.23212e-82	3.57408e-80		ENSG00000122420	PTGFR	1.06102	0.115279	0.211109
ENSG00000224281	SLC25A5-AS1	-0.633104	0.0151742	0.0369733		ENSG00000166676	TVP23A	1.06098	0.108781	0.202284
ENSG00000104490	NCALD	-0.632801	0.0206514	0.0487969		ENSG00000136235	GPNMB	1.0609	0.0216062	0.0507828
ENSG00000138036	DYNC2LI1	-0.632701	1.91261e-08	9.91224e-08		ENSG00000174279	EVX2	1.06075	0.113913	0.209624
ENSG00000243547	HNRNPKP4	-0.632657	0.0564465	0.116658		ENSG00000182308	DCAF4L1	1.06075	0.00123562	0.00374955
ENSG00000109762	SNX25	-0.632643	2.20488e-13	1.63922e-12		ENSG00000165507	DEPP1	1.06067	0.00119577	0.00363612
ENSG00000186230	ZNF749	-0.632631	0.0013048	0.00394629		ENSG00000171219	CDC42BPG	1.05947	9.23156e-16	7.88249e-15
ENSG00000160072	ATAD3B	-0.632594	1.51971e-53	5.11531e-52		ENSG00000167676	PLIN4	1.05917	2.21645e-05	8.48989e-05
ENSG00000092208	GEMIN2	-0.632315	2.8738e-15	2.37766e-14		ENSG00000181444	ZNF467	1.05837	3.13241e-15	2.58406e-14
ENSG00000094841	UPRT	-0.631798	1.71822e-11	1.13809e-10		ENSG00000254369	HOXA-AS3	1.05829	1.64934e-24	2.17984e-23
ENSG00000263412	NFE2L1-DT	-0.631769	0.076454	0.150366		ENSG00000065526	SPEN	1.05768	0	0
ENSG00000272686	WASL-DT	-0.631657	0.00570037	0.0153089		ENSG00000163637	PRICKLE2	1.0556	5.595e-05	0.000204129
ENSG00000278845	MRPL45	-0.631582	1.34441e-36	2.77114e-35		ENSG00000138193	PLCE1	1.05544	1.57136e-41	3.85656e-40
ENSG00000053372	MRTO4	-0.631288	3.77698e-62	1.5444e-60		ENSG00000169047	IRS1	1.05523	2.02518e-19	2.10442e-18
ENSG00000148187	MRRF	-0.630563	1.94892e-14	1.53401e-13		ENSG00000087085	ACHE	1.05467	2.93057e-09	1.63271e-08
ENSG00000240344	PPIL3	-0.630265	2.64288e-10	1.59396e-09		ENSG00000121297	TSHZ3	1.05457	4.40246e-23	5.45563e-22
ENSG00000136938	ANP32B	-0.630092	1.17554e-204	2.8031e-202		ENSG00000269386	RAB11B-AS1	1.05451	0.0372548	0.0817367
ENSG00000198393	ZNF26	-0.629958	7.6959e-06	3.10869e-05		ENSG00000114812	VIPR1	1.05373	8.94741e-13	6.42631e-12
ENSG00000158882	TOMM40L	-0.629922	3.51621e-17	3.25113e-16		ENSG00000136404	TM6SF1	1.05311	0.0195311	0.0463965
ENSG00000049167	ERCC8	-0.629714	5.04888e-05	0.000185308		ENSG00000261787	TCF24	1.05306	2.22126e-17	2.07927e-16
ENSG00000164615	CAMLG	-0.629473	4.15084e-26	5.90634e-25		ENSG00000092969	TGFB2	1.05268	0.000538108	0.0017261
ENSG00000240342	RPS2P5	-0.629247	0	0		ENSG00000086619	ERO1B	1.05267	1.63294e-50	5.16634e-49
ENSG00000263327	TAPT1-AS1	-0.628838	0.0406447	0.0879897		ENSG00000124942	AHNAK	1.05216	5.72263e-185	1.20032e-182
ENSG00000120910	PPP3CC	-0.628665	4.31289e-05	0.000159614		ENSG00000198825	INPP5F	1.05172	2.50699e-38	5.49767e-37
ENSG00000151413	NUBPL	-0.628422	2.97071e-13	2.18776e-12		ENSG00000168477	TNXB	1.05154	0.00737375	0.0193577
ENSG00000153914	SREK1	-0.628403	1.96192e-47	5.67603e-46		ENSG00000174640	SLCO2A1	1.05137	0.00642113	0.0170685
ENSG00000134882	UBAC2	-0.628308	4.09647e-18	3.98957e-17		ENSG00000170776	AKAP13	1.04991	6.56263e-87	4.23542e-85
ENSG00000216866	RPS2P55	-0.62807	1.39247e-05	5.46022e-05		ENSG00000095637	SORBS1	1.04747	1.00876e-21	1.17247e-20
ENSG00000130312	MRPL34	-0.627408	1.7044e-23	2.15938e-22		ENSG00000112139	MDGA1	1.04707	2.57787e-21	2.9345e-20
ENSG00000116750	UCHL5	-0.62704	5.09258e-78	2.70169e-76		ENSG00000162779	AXDND1	1.04637	0.181135	0.302912
ENSG00000229388	TAF12-DT	-0.626405	0.389393	0.543629		ENSG00000255020	TDH-AS1	1.04632	0.00128214	0.00387931
ENSG00000132604	TERF2	-0.62638	5.12795e-22	6.04388e-21		ENSG00000114349	GNAT1	1.04624	0.182034	0.303855
ENSG00000101000	PROCR	-0.626197	2.0009e-08	1.0358e-07		ENSG00000274210	LOC124904621	1.04623	0.0945725	0.179803
ENSG00000186088	GSAP	-0.626191	0.0688719	0.137872		ENSG00000235652	EPM2A-DT	1.04617	0.101733	0.191393
ENSG00000204428	LY6G5C	-0.626129	0.196906	0.323569		ENSG00000152104	PTPN14	1.04502	8.68735e-135	1.0933e-132
ENSG00000239322	ATP6V1B1-AS1	-0.626093	0.205543	0.335483		ENSG00000165338	HECTD2	1.04461	9.21318e-22	1.07249e-20
ENSG00000137700	SLC37A4	-0.6259	9.77784e-21	1.0863e-19		ENSG00000162745	OLFML2B	1.04406	3.6277e-05	0.000135474
ENSG00000150630	VEGFC	-0.625467	0.00383306	0.010671		ENSG00000118298	CA14	1.04229	0.00201125	0.00588035
ENSG00000166548	TK2	-0.625463	6.87005e-05	0.000247696		ENSG00000174307	PHLDA3	1.04056	6.3403e-43	1.6156e-41
ENSG00000145604	SKP2	-0.625326	3.8131e-53	1.26284e-51		ENSG00000254860	TMEM9B-AS1	1.03983	0.017206	0.0414558
ENSG00000161681	SHANK1	-0.625183	0.0133223	0.0329609		ENSG00000175697	GPR156	1.03866	0.00189793	0.00557494
ENSG00000246705	H2AJ	-0.62514	3.04223e-05	0.000114516		ENSG00000147257	GPC3	1.03851	3.17871e-119	3.27306e-117
ENSG00000129255	MPDU1	-0.625122	3.83105e-30	6.38593e-29		ENSG00000105612	DNASE2	1.03812	9.09423e-45	2.45746e-43
ENSG00000138111	MFSD13A	-0.625045	5.89021e-13	4.27252e-12		ENSG00000148798	INA	1.03758	4.21903e-49	1.28632e-47
ENSG00000165271	NOL6	-0.62486	5.03413e-57	1.83341e-55		ENSG00000135749	PCNX2	1.03683	6.37841e-38	1.37872e-36
ENSG00000139239	RPL14P1	-0.624697	0.000117571	0.000412858		ENSG00000137266	SLC22A23	1.03659	1.13494e-40	2.71487e-39
ENSG00000135740	SLC9A5	-0.624626	1.75124e-05	6.786e-05		ENSG00000163364	LINC01116	1.03603	1.6756e-08	8.7359e-08
ENSG00000179431	FJX1	-0.624561	4.83344e-15	3.94993e-14		ENSG00000156500	PABIR3	1.03571	5.3962e-14	4.14936e-13
ENSG00000149923	PPP4C	-0.624549	6.34302e-128	7.36864e-126		ENSG00000162772	ATF3	1.03571	2.0482e-45	5.61039e-44
ENSG00000198961	PJA2	-0.624315	3.4919e-43	8.96848e-42		ENSG00000213047	DENND1B	1.03562	1.20685e-21	1.39413e-20
ENSG00000284753	EEF1AKMT4	-0.624285	0.000687082	0.00216787		ENSG00000124302	CHST8	1.03449	1.73975e-05	6.74261e-05
ENSG00000142864	SERBP1	-0.624173	0	0		ENSG00000165959	CLMN	1.03401	4.48755e-16	3.90686e-15
ENSG00000171295	ZNF440	-0.624154	2.40405e-06	1.02733e-05		ENSG00000231784	DBIL5P	1.03377	0.0881762	0.169477
ENSG00000185615	PDIA2	-0.624131	0.000190519	0.000652133		ENSG00000151572	ANO4	1.03298	4.8501e-10	2.86566e-09
ENSG00000152684	PELO	-0.623962	1.61781e-18	1.60879e-17		ENSG00000178878	APOLD1	1.03228	7.95417e-08	3.93505e-07
ENSG00000164904	ALDH7A1	-0.623633	4.51858e-32	8.05979e-31		ENSG00000111276	CDKN1B	1.03204	1.91465e-112	1.83007e-110
ENSG00000167088	SNRPD1	-0.623558	4.07362e-78	2.17128e-76		ENSG00000118898	PPL	1.03173	0.000158585	0.000549049
ENSG00000267254	ZNF790-AS1	-0.623286	0.0466649	0.0988498		ENSG00000160111	CPAMD8	1.03165	0.0245601	0.0565465
ENSG00000164850	GPER1	-0.623257	0.00505489	0.0137399		ENSG00000256463	SALL3	1.03133	2.20334e-17	2.06335e-16
ENSG00000197128	ZNF772	-0.623075	0.000135626	0.000473088		ENSG00000171766	GATM	1.02843	0.164684	0.280348
ENSG00000138381	ASNSD1	-0.62295	6.39191e-39	1.43932e-37		ENSG00000179761	PIPOX	1.02839	0.162264	0.27752
ENSG00000197768	STPG3	-0.622522	0.0778841	0.152253		ENSG00000184381	PLA2G6	1.02835	2.98559e-19	3.07281e-18
ENSG00000166261	ZNF202	-0.622003	5.87714e-07	2.67447e-06		ENSG00000183914	DNAH2	1.02832	0.164351	0.280033
ENSG00000164967	RPP25L	-0.621976	6.41958e-24	8.29092e-23		ENSG00000261504	LINC01686	1.02825	0.161627	0.276515
ENSG00000180739	S1PR5	-0.621927	5.75077e-05	0.000209508		ENSG00000168298	H1-4	1.0282	0.0441167	0.0941653
ENSG00000225210	DUXAP9	-0.621881	0.000111587	0.00039278		ENSG00000124788	ATXN1	1.02646	4.11592e-46	1.15251e-44
ENSG00000167264	DUS2	-0.62165	3.58965e-09	1.98332e-08		ENSG00000226051	ZNF503-AS1	1.02518	0.0238683	0.055223
ENSG00000234742	RPL17P18	-0.62117	0.284651	0.432213		ENSG00000145623	OSMR	1.02436	4.48294e-11	2.87927e-10
ENSG00000165495	PKNOX2	-0.621163	8.47149e-07	3.79859e-06		ENSG00000111199	TRPV4	1.02398	8.38941e-10	4.86298e-09
ENSG00000144045	DQX1	-0.621002	0.293327	0.4411		ENSG00000251364	SYT9-AS1	1.02307	0.0841342	0.162799
ENSG00000010318	PHF7	-0.620883	0.000327467	0.00108643		ENSG00000120262	CCDC170	1.02306	0.0779933	0.152427
ENSG00000234494	SP2-AS1	-0.620506	0.0142113	0.0348558		ENSG00000115266	APC2	1.02084	2.34815e-14	1.83803e-13
ENSG00000166848	TERF2IP	-0.620417	1.35872e-36	2.7981e-35		ENSG00000151090	THRB	1.02078	2.9331e-27	4.38571e-26
ENSG00000111358	GTF2H3	-0.620369	1.91948e-26	2.7784e-25		ENSG00000158571	PFKFB1	1.0207	0.0396828	0.0862949
ENSG00000148200	NR6A1	-0.620212	9.82081e-15	7.87229e-14		ENSG00000137434	C6orf52	1.02069	0.0387385	0.0845744
ENSG00000110074	FOXRED1	-0.619623	2.10428e-17	1.97466e-16		ENSG00000077092	RARB	1.02049	7.39148e-17	6.71907e-16
ENSG00000171700	RGS19	-0.619556	1.42816e-13	1.07162e-12		ENSG00000230487	PSMG3-AS1	1.02001	1.79822e-06	7.77684e-06
ENSG00000177030	DEAF1	-0.619091	1.39942e-59	5.43758e-58		ENSG00000226824	LOC100996437	1.01965	1.06488e-05	4.2313e-05
ENSG00000172115	CYCS	-0.618278	3.43771e-167	6.03678e-165		ENSG00000079308	TNS1	1.01871	1.14723e-10	7.12979e-10
ENSG00000215301	DDX3X	-0.618164	2.10691e-229	6.27997e-227		ENSG00000074416	MGLL	1.01805	7.64752e-06	3.09135e-05
ENSG00000150510	FAM124A	-0.617875	0.000956144	0.00295371		ENSG00000106688	SLC1A1	1.01655	5.04046e-20	5.41145e-19
ENSG00000277586	NEFL	-0.617694	2.57382e-49	7.87903e-48		ENSG00000123384	LRP1	1.0158	5.19757e-91	3.55711e-89
ENSG00000113312	TTC1	-0.617211	1.08251e-44	2.91235e-43		ENSG00000257108	NHLRC4	1.01436	0.341335	0.494105
ENSG00000164073	MFSD8	-0.617059	7.57262e-10	4.4087e-09		ENSG00000233121	VN1R20P	1.01409	0.33715	0.489361
ENSG00000129625	REEP5	-0.617027	1.3535e-41	3.32908e-40		ENSG00000278558	TMEM191B	1.01391	0.00571397	0.01534
ENSG00000225921	NOL7	-0.616981	2.10984e-56	7.57436e-55		ENSG00000166145	SPINT1	1.01385	1.1163e-08	5.90829e-08
ENSG00000091651	ORC6	-0.616143	1.77623e-25	2.45497e-24		ENSG00000146352	CLVS2	1.01384	0.000150206	0.000521489
ENSG00000100767	PAPLN	-0.616045	0.00062776	0.00199504		ENSG00000228412	LNC-LBCS	1.01383	0.0807298	0.157003
ENSG00000120129	DUSP1	-0.615876	1.03419e-17	9.85182e-17		ENSG00000179698	WDR97	1.01378	0.00558951	0.0150486
ENSG00000131368	MRPS25	-0.615584	2.50563e-29	4.02268e-28		ENSG00000178031	ADAMTSL1	1.01372	0.0738115	0.145941
ENSG00000176018	LYSMD3	-0.61555	6.02901e-21	6.7578e-20		ENSG00000215483	LINC00548	1.0137	0.341645	0.494396
ENSG00000080824	HSP90AA1	-0.614996	0	0		ENSG00000005073	HOXA11	1.01364	6.33011e-73	3.08378e-71
ENSG00000163516	ANKZF1	-0.614917	4.24846e-33	7.84356e-32		ENSG00000107863	ARHGAP21	1.01343	5.34293e-130	6.50717e-128
ENSG00000140995	DEF8	-0.614499	6.45058e-34	1.21366e-32		ENSG00000109854	HTATIP2	1.01255	2.15436e-77	1.12969e-75
ENSG00000164627	KIF6	-0.614148	0.00559135	0.01505		ENSG00000008513	ST3GAL1	1.01247	3.14229e-25	4.28293e-24
ENSG00000103248	MTHFSD	-0.614076	5.08608e-10	3.00195e-09		ENSG00000181826	RELL1	1.01174	4.62887e-07	2.12607e-06
ENSG00000106278	PTPRZ1	-0.613999	0.0936485	0.178345		ENSG00000135899	SP110	1.01006	1.31566e-16	1.18175e-15
ENSG00000236144	TMEM147-AS1	-0.613915	1.22172e-09	7.01005e-09		ENSG00000239887	C1orf226	1.00919	4.28382e-17	3.94317e-16
ENSG00000170779	CDCA4	-0.613519	2.28757e-25	3.14063e-24		ENSG00000077264	PAK3	1.00813	2.27093e-12	1.58972e-11
ENSG00000013503	POLR3B	-0.61341	9.66803e-27	1.41479e-25		ENSG00000076685	NT5C2	1.00751	5.0644e-41	1.22047e-39
ENSG00000171490	RSL1D1	-0.613311	1.59407e-141	2.22904e-139		ENSG00000255517	DPP3-DT	1.00747	0.0026629	0.00762228
ENSG00000089006	SNX5	-0.612955	8.0964e-80	4.47336e-78		ENSG00000130429	ARPC1B	1.00627	0.00104034	0.00319551
ENSG00000164934	DCAF13	-0.612938	7.05115e-37	1.46676e-35		ENSG00000256802	LCIIAR	1.00567	0.00135938	0.0041004
ENSG00000136319	TTC5	-0.612903	1.21086e-14	9.6651e-14		ENSG00000170775	GPR37	1.00543	5.85051e-12	3.98232e-11
ENSG00000197006	METTL9	-0.612786	3.65192e-46	1.02385e-44		ENSG00000179935	LINC00652	1.00458	0.0023295	0.00673345
ENSG00000197912	SPG7	-0.612083	1.38179e-40	3.29491e-39		ENSG00000183023	SLC8A1	1.00432	5.70073e-12	3.8827e-11
ENSG00000132570	PCBD2	-0.611965	0.00232578	0.00672444		ENSG00000175662	TOM1L2	1.00347	8.89008e-47	2.53956e-45
ENSG00000171612	SLC25A33	-0.611724	2.49831e-16	2.20727e-15		ENSG00000250144	EEF1A1P35	1.00186	0.128837	0.231761
ENSG00000205544	TMEM256	-0.611197	0.000374006	0.00123037		ENSG00000105605	CACNG7	1.0018	0.00796092	0.0207429
ENSG00000155592	ZKSCAN2	-0.61094	5.47726e-08	2.74687e-07		ENSG00000157613	CREB3L1	1.00027	3.00236e-14	2.34122e-13
ENSG00000215126	ZNG1F	-0.610792	0.00471949	0.0128948
ENSG00000164181	ELOVL7	-0.610601	2.75601e-07	1.295e-06
ENSG00000136444	RSAD1	-0.610411	2.35982e-22	2.82393e-21
ENSG00000198015	MRPL42	-0.610141	3.77431e-68	1.71685e-66
ENSG00000072864	NDE1	-0.60989	4.03048e-13	2.9519e-12
ENSG00000109861	CTSC	-0.609862	1.51278e-28	2.3732e-27
ENSG00000138363	ATIC	-0.609686	2.48027e-103	2.08094e-101
ENSG00000131044	TTLL9	-0.609307	0.453448	0.605765
ENSG00000254595	LOC644169	-0.609285	0.436995	0.59026
ENSG00000249709	ZNF564	-0.609218	0.461829	0.612805
ENSG00000144362	PHOSPHO2	-0.609109	0.00449884	0.012341
ENSG00000223886	LOC100131785	-0.609057	0.201577	0.33008
ENSG00000251580	LINC02482	-0.609037	0.334683	0.486716
ENSG00000095139	ARCN1	-0.608996	9.36147e-114	9.06262e-112
ENSG00000225783	MIAT	-0.60876	0.450864	0.603202
ENSG00000145919	BOD1	-0.608752	2.03665e-45	5.5855e-44
ENSG00000102359	SRPX2	-0.608735	0.446028	0.598232
ENSG00000133706	LARS1	-0.608402	3.33283e-134	4.17119e-132
ENSG00000113734	BNIP1	-0.608387	8.14689e-10	4.73209e-09
ENSG00000138750	NUP54	-0.608266	6.2863e-23	7.72673e-22
ENSG00000099810	MTAP	-0.607802	3.23132e-27	4.82207e-26
ENSG00000150776	NKAPD1	-0.607614	2.02532e-25	2.79413e-24
ENSG00000085552	IGSF9	-0.6073	0.00726661	0.0191052
ENSG00000085365	SCAMP1	-0.606967	1.19308e-26	1.74141e-25
ENSG00000074410	CA12	-0.60688	2.2622e-09	1.26971e-08
ENSG00000198890	PRMT6	-0.60674	2.58049e-45	7.04288e-44
ENSG00000137547	MRPL15	-0.606732	2.47184e-36	5.0491e-35
ENSG00000173334	TRIB1	-0.606671	9.93805e-25	1.33211e-23
ENSG00000206195	DUXAP8	-0.606519	2.65931e-11	1.73008e-10
ENSG00000156958	GALK2	-0.606505	6.8933e-06	2.80197e-05
ENSG00000261840	LOC730183	-0.60647	0.0257232	0.0589367
ENSG00000253719	ATXN7L3B	-0.606091	3.25425e-58	1.2266e-56
ENSG00000114767	RRP9	-0.606047	1.21232e-34	2.34924e-33
ENSG00000178445	GLDC	-0.605962	1.53725e-25	2.13379e-24
ENSG00000099860	GADD45B	-0.605949	4.86485e-06	2.01653e-05
ENSG00000223959	AFG3L1P	-0.605324	7.49148e-11	4.72451e-10
ENSG00000133302	SLF1	-0.604901	2.62839e-15	2.18018e-14
ENSG00000166454	ATMIN	-0.604029	2.18245e-24	2.86603e-23
ENSG00000256294	ZNF225	-0.604012	0.00155705	0.00464347
ENSG00000181004	BBS12	-0.603779	0.000510755	0.00164465
ENSG00000100522	GNPNAT1	-0.603763	6.47414e-27	9.55432e-26
ENSG00000198677	SKIC3	-0.603748	3.89914e-52	1.27273e-50
ENSG00000135537	AFG1L	-0.60354	0.000669179	0.0021151
ENSG00000129128	SPCS3	-0.603385	5.24672e-51	1.674e-49
ENSG00000143320	CRABP2	-0.603149	2.44463e-43	6.30731e-42
ENSG00000163738	MTHFD2L	-0.603019	0.000143177	0.000497912
ENSG00000103226	NOMO3	-0.602584	3.32548e-13	2.44347e-12
ENSG00000181938	GINS3	-0.602561	1.16713e-10	7.24953e-10
ENSG00000242125	SNHG3	-0.602477	2.97507e-11	1.93107e-10
ENSG00000205084	TMEM231	-0.602206	0.000299366	0.00100023
ENSG00000167840	ZNF232	-0.601781	2.38032e-06	1.01777e-05
ENSG00000163754	GYG1	-0.601758	1.94147e-20	2.12362e-19
ENSG00000138778	CENPE	-0.601757	1.16315e-47	3.39986e-46
ENSG00000213424	KRT222	-0.601751	0.0598941	0.122686
ENSG00000060688	SNRNP40	-0.601669	2.50032e-42	6.28633e-41
ENSG00000151012	SLC7A11	-0.601519	0.000554785	0.00177683
ENSG00000172795	DCP2	-0.601315	1.70981e-48	5.15744e-47
ENSG00000174938	SEZ6L2	-0.601123	3.37737e-15	2.78412e-14
ENSG00000138686	BBS7	-0.601098	2.04169e-19	2.12061e-18
ENSG00000138668	HNRNPD	-0.600955	2.76336e-261	8.94262e-259
ENSG00000138685	FGF2	-0.600883	4.19109e-06	1.74812e-05
ENSG00000140694	PARN	-0.600819	1.65612e-23	2.10056e-22
ENSG00000088035	ALG6	-0.600773	6.41518e-17	5.85037e-16
ENSG00000164221	CCDC112	-0.60075	2.33756e-08	1.20402e-07
ENSG00000164252	AGGF1	-0.600333	6.69534e-11	4.23658e-10
ENSG00000155380	SLC16A1	-0.600282	3.5448e-161	5.86135e-159
ENSG00000152700	SAR1B	-0.600178	2.43728e-22	2.91508e-21
ENSG00000163565	IFI16	-0.600134	0.232448	0.368423
ENSG00000171954	CYP4F22	-0.600065	0.0922319	0.176107
ENSG00000109686	SH3D19	-0.599707	1.36708e-18	1.36545e-17
ENSG00000103429	BFAR	-0.599102	5.33153e-29	8.45173e-28
ENSG00000164105	SAP30	-0.599038	1.13147e-08	5.98439e-08
ENSG00000131652	THOC6	-0.598913	4.24424e-25	5.76754e-24
ENSG00000070785	EIF2B3	-0.598733	1.56422e-32	2.83474e-31
ENSG00000132463	GRSF1	-0.598411	2.85329e-81	1.61186e-79
ENSG00000230513	THAP7-AS1	-0.59823	0.0110947	0.0279319
ENSG00000242028	HYPK	-0.597779	0.304973	0.452963
ENSG00000214708	LOC105371730	-0.597771	0.304974	0.452963
ENSG00000140950	MEAK7	-0.597725	8.56819e-10	4.96153e-09
ENSG00000170515	PA2G4	-0.597607	6.12687e-128	7.15423e-126
ENSG00000170264	FAM161A	-0.596399	9.48153e-10	5.47642e-09
ENSG00000205302	SNX2	-0.596349	1.45565e-45	4.01641e-44
ENSG00000155961	RAB39B	-0.596314	0.00518023	0.0140411
ENSG00000147274	RBMX	-0.596027	1.30923e-197	3.08937e-195
ENSG00000105948	IFT56	-0.595976	1.42119e-14	1.12883e-13
ENSG00000144867	SRPRB	-0.595851	3.26311e-39	7.42161e-38
ENSG00000261556	SMG1P7	-0.595557	0.00136009	0.00410148
ENSG00000163170	BOLA3	-0.595463	1.10058e-12	7.85735e-12
ENSG00000142396	ERVK3-1	-0.595425	0.0109497	0.0276002
ENSG00000181817	LSM10	-0.595278	7.81046e-20	8.31049e-19
ENSG00000176087	SLC35A4	-0.595001	2.32688e-64	9.88944e-63
ENSG00000160801	PTH1R	-0.59452	0.0622674	0.126927
ENSG00000170464	DNAJC18	-0.593812	3.61973e-10	2.15727e-09
ENSG00000203441	LINC00449	-0.593375	0.395106	0.549539
ENSG00000124159	MATN4	-0.593324	0.384348	0.538677
ENSG00000267216	ZNF8-ERVK3-1	-0.593309	0.222803	0.355985
ENSG00000234695	TFPI2-DT	-0.593245	0.381995	0.536241
ENSG00000136045	PWP1	-0.593173	1.24432e-49	3.85077e-48
ENSG00000213023	SYT3	-0.593157	0.00037195	0.00122397
ENSG00000259706	HSP90B2P	-0.592896	0.396234	0.550566
ENSG00000104660	LEPROTL1	-0.592883	9.7071e-21	1.08003e-19
ENSG00000154743	TSEN2	-0.592626	3.29669e-09	1.82815e-08
ENSG00000213465	ARL2	-0.59248	9.87173e-16	8.40377e-15
ENSG00000100865	CINP	-0.592141	1.17118e-17	1.11287e-16
ENSG00000079257	LXN	-0.592024	0.000519914	0.00167248
ENSG00000188322	SBK1	-0.591271	1.76986e-09	1.00081e-08
ENSG00000167005	NUDT21	-0.591197	5.21333e-70	2.40036e-68
ENSG00000171208	NETO2	-0.591125	1.5763e-27	2.38212e-26
ENSG00000206562	METTL6	-0.591062	9.17653e-10	5.30702e-09
ENSG00000130829	DUSP9	-0.590949	1.52305e-35	3.04515e-34
ENSG00000110871	COQ5	-0.590147	6.13366e-16	5.29923e-15
ENSG00000197444	OGDHL	-0.590008	1.97932e-10	1.20889e-09
ENSG00000169981	ZNF35	-0.589862	6.11896e-05	0.0002221
ENSG00000165389	SPTSSA	-0.589854	9.34888e-21	1.0412e-19
ENSG00000113621	TXNDC15	-0.589671	1.92495e-12	1.35338e-11
ENSG00000256073	URB1-AS1	-0.589636	0.00104287	0.00320239
ENSG00000182195	LDOC1	-0.589586	1.9729e-19	2.05198e-18
ENSG00000129159	KCNC1	-0.58935	4.83142e-05	0.000177817
ENSG00000120458	MSANTD2	-0.589144	0.000163664	0.000565839
ENSG00000173480	ZNF417	-0.58877	0.00181518	0.00534919
ENSG00000135486	HNRNPA1	-0.588322	0	0
ENSG00000136682	ZNG1B	-0.587581	3.19014e-18	3.12841e-17
ENSG00000151718	WWC2	-0.587345	1.11458e-20	1.23525e-19
ENSG00000137692	DCUN1D5	-0.587055	1.52805e-45	4.20085e-44
ENSG00000168286	THAP11	-0.587042	1.63437e-21	1.8765e-20
ENSG00000167186	COQ7	-0.587001	1.59121e-15	1.33601e-14
ENSG00000143590	EFNA3	-0.58693	0.000482063	0.00155891
ENSG00000145782	ATG12	-0.586213	7.07666e-14	5.40484e-13
ENSG00000156136	DCK	-0.586127	2.91647e-15	2.41032e-14
ENSG00000184160	ADRA2C	-0.585986	1.45874e-15	1.22843e-14
ENSG00000159579	RSPRY1	-0.585852	2.55981e-16	2.2572e-15
ENSG00000124532	MRS2	-0.585536	2.8679e-22	3.41569e-21
ENSG00000146700	SSC4D	-0.585502	0.077779	0.152061
ENSG00000185864	NPIPB4	-0.585085	0.000689528	0.00217426
ENSG00000104765	BNIP3L	-0.585073	1.13816e-24	1.51931e-23
ENSG00000186017	ZNF566	-0.584755	1.29259e-05	5.09326e-05
ENSG00000170854	RIOX2	-0.584694	2.09502e-22	2.51902e-21
ENSG00000089847	ANKRD24	-0.584609	0.0261429	0.0598176
ENSG00000141337	ARSG	-0.584536	0.0185471	0.0443147
ENSG00000145882	PCYOX1L	-0.584498	2.84754e-07	1.33662e-06
ENSG00000261188	TFIP11-DT	-0.584427	0.000590348	0.00188381
ENSG00000103335	PIEZO1	-0.584322	3.44815e-38	7.5179e-37
ENSG00000073536	NLE1	-0.584304	9.29943e-32	1.6305e-30
ENSG00000164402	SEPTIN8	-0.583458	1.11339e-53	3.77006e-52
ENSG00000059769	DNAJC25	-0.583432	1.13587e-06	5.03933e-06
ENSG00000254759	NAP1L1P1	-0.583397	0.540816	0.686452
ENSG00000261798	LOC101929536	-0.583278	0.342824	0.495439
ENSG00000146063	TRIM41	-0.583264	5.49048e-47	1.57239e-45
ENSG00000174132	FAM174A	-0.583128	5.85229e-05	0.000212967
ENSG00000215417	MIR17HG	-0.583111	6.8763e-05	0.000247882
ENSG00000240445	FOXO3B	-0.583058	0.00176264	0.0052113
ENSG00000159871	LYPD5	-0.582965	0.339532	0.492062
ENSG00000232850	PTGES2-AS1	-0.582837	0.526071	0.671726
ENSG00000184709	LRRC26	-0.582827	0.518518	0.664741
ENSG00000112996	MRPS30	-0.582406	2.05271e-27	3.08764e-26
ENSG00000196739	COL27A1	-0.581968	2.99842e-13	2.20745e-12
ENSG00000092108	SCFD1	-0.581912	5.03396e-26	7.14949e-25
ENSG00000164620	RELL2	-0.581835	6.37283e-08	3.17492e-07
ENSG00000130347	RTN4IP1	-0.581276	7.60537e-07	3.42514e-06
ENSG00000139131	YARS2	-0.580479	1.64624e-19	1.71933e-18
ENSG00000174684	B4GAT1	-0.580209	2.09768e-53	7.03981e-52
ENSG00000157349	DDX19B	-0.580148	2.42857e-05	9.24457e-05
ENSG00000005436	GCFC2	-0.580125	2.24692e-17	2.10241e-16
ENSG00000214309	MBLAC1	-0.579704	0.0340715	0.0756614
ENSG00000064102	INTS13	-0.57944	1.57531e-40	3.74061e-39
ENSG00000135144	DTX1	-0.57941	0.15191	0.263131
ENSG00000248008	NRAV	-0.579403	0.000174095	0.000599449
ENSG00000137955	RABGGTB	-0.578893	2.76054e-30	4.6425e-29
ENSG00000021300	PLEKHB1	-0.578368	7.2493e-09	3.9016e-08
ENSG00000177370	TIMM22	-0.578038	3.67858e-24	4.76721e-23
ENSG00000197265	GTF2E2	-0.578012	6.21925e-18	5.98999e-17
ENSG00000198464	ZNF480	-0.577654	5.34762e-10	3.15057e-09
ENSG00000129521	EGLN3	-0.577575	1.21795e-10	7.55067e-10
ENSG00000239474	KLHL41	-0.577402	0.102043	0.191912
ENSG00000120254	MTHFD1L	-0.576766	8.44515e-38	1.80992e-36
ENSG00000111144	LTA4H	-0.576468	3.43007e-53	1.13765e-51
ENSG00000169884	WNT10B	-0.576428	1.27763e-06	5.6318e-06
ENSG00000202474	RNA5SP283	-0.576326	0.304201	0.452096
ENSG00000154719	MRPL39	-0.57627	5.22276e-20	5.60451e-19
ENSG00000130222	GADD45G	-0.576196	0.140468	0.247899
ENSG00000261879	ZNF594-DT	-0.576176	0.303259	0.451542
ENSG00000167588	GPD1	-0.576115	0.298172	0.446064
ENSG00000164078	MST1R	-0.576108	0.298179	0.446064
ENSG00000203943	SAMD13	-0.576052	0.303738	0.4516
ENSG00000275835	TUBGCP5	-0.576037	4.12353e-10	2.45171e-09
ENSG00000124787	RPP40	-0.576032	2.9998e-07	1.40576e-06
ENSG00000008130	NADK	-0.576018	3.15497e-42	7.89717e-41
ENSG00000061656	SPAG4	-0.575799	0.00406231	0.0112347
ENSG00000186260	MRTFB	-0.575501	7.62602e-11	4.80535e-10
ENSG00000171984	SHLD1	-0.5755	0.0256162	0.0587271
ENSG00000153130	SCOC	-0.57542	1.62104e-26	2.35696e-25
ENSG00000163322	ABRAXAS1	-0.575122	2.149e-05	8.24267e-05
ENSG00000104320	NBN	-0.574982	1.02107e-29	1.67127e-28
ENSG00000196132	MYT1	-0.574871	0.00685764	0.0181162
ENSG00000164292	RHOBTB3	-0.57479	6.23669e-36	1.25806e-34
ENSG00000260231	KDM7A-DT	-0.574542	4.02942e-05	0.000149612
ENSG00000068784	SRBD1	-0.574403	4.3022e-15	3.52597e-14
ENSG00000172456	FGGY	-0.574289	0.0651443	0.131984
ENSG00000154545	MAGED4	-0.574251	0.191408	0.316263
ENSG00000033178	UBA6	-0.574063	3.33855e-41	8.1059e-40
ENSG00000100823	APEX1	-0.573223	1.27336e-123	1.38017e-121
ENSG00000103351	CLUAP1	-0.573172	1.76639e-07	8.47398e-07
ENSG00000177150	FAM210A	-0.573092	6.94163e-10	4.05072e-09
ENSG00000120709	FAM53C	-0.572824	1.4221e-40	3.38392e-39
ENSG00000204316	MRPL38	-0.572733	0.00913822	0.023473
ENSG00000265241	RBM8A	-0.572559	7.86855e-60	3.07321e-58
ENSG00000136997	MYC	-0.572357	5.44836e-22	6.41151e-21
ENSG00000121406	ZNF549	-0.571698	0.00252798	0.00725718
ENSG00000181481	RNF135	-0.571591	7.10007e-07	3.20394e-06
ENSG00000189042	ZNF567	-0.57158	0.000433939	0.00141317
ENSG00000228929	RPS13P2	-0.571307	0.447883	0.600207
ENSG00000204869	IGFL4	-0.571292	0.463799	0.614592
ENSG00000074071	MRPS34	-0.571222	2.89664e-60	1.14716e-58
ENSG00000204052	LRRC73	-0.571107	0.117517	0.214548
ENSG00000265806	MIR4292	-0.571091	0.0567729	0.117279
ENSG00000248441	LETR1	-0.570939	0.464048	0.614806
ENSG00000108106	UBE2S	-0.570904	1.97858e-142	2.81891e-140
ENSG00000142409	ZNF787	-0.570549	1.97421e-18	1.95292e-17
ENSG00000139343	SNRPF	-0.570125	5.23312e-32	9.29771e-31
ENSG00000169105	CHST14	-0.569983	6.06156e-12	4.12226e-11
ENSG00000141252	VPS53	-0.569516	1.01367e-21	1.17758e-20
ENSG00000102053	ZC3H12B	-0.568918	0.00694266	0.0183215
ENSG00000181924	COA4	-0.568777	4.2014e-27	6.24094e-26
ENSG00000176845	METRNL	-0.568556	1.84527e-05	7.13203e-05
ENSG00000115129	TP53I3	-0.568133	1.31964e-05	5.19349e-05
ENSG00000003249	DBNDD1	-0.567925	5.34054e-15	4.3549e-14
ENSG00000166851	PLK1	-0.567896	3.03247e-80	1.69198e-78
ENSG00000008018	PSMB1	-0.567875	9.40313e-95	6.82722e-93
ENSG00000061794	MRPS35	-0.567386	9.72027e-29	1.53125e-27
ENSG00000105700	KXD1	-0.567361	1.19629e-24	1.59409e-23
ENSG00000121274	TENT4B	-0.566775	1.53677e-15	1.2927e-14
ENSG00000113838	TBCCD1	-0.566065	2.45354e-10	1.48411e-09
ENSG00000125817	CENPB	-0.565844	3.82229e-58	1.43831e-56
ENSG00000111843	TMEM14C	-0.565827	4.39099e-25	5.96337e-24
ENSG00000133627	ACTR3B	-0.564619	3.08736e-12	2.14402e-11
ENSG00000164587	RPS14	-0.564417	0	0
ENSG00000272690	LINC02018	-0.564381	0.402593	0.557283
ENSG00000259612	EEF1A1P22	-0.564377	0.390042	0.5443
ENSG00000167394	ZNF668	-0.564245	9.78931e-05	0.000346929
ENSG00000257790	EIF4A1P4	-0.564006	0.397878	0.552276
ENSG00000115758	ODC1	-0.563408	6.89946e-181	1.38313e-178
ENSG00000102921	N4BP1	-0.563248	3.79491e-18	3.69905e-17
ENSG00000247077	PGAM5	-0.563082	1.52676e-65	6.62559e-64
ENSG00000139178	C1RL	-0.56297	0.0726679	0.143934
ENSG00000140943	MBTPS1	-0.56257	1.78831e-58	6.77435e-57
ENSG00000147457	CHMP7	-0.562535	2.81309e-22	3.35218e-21
ENSG00000137054	POLR1E	-0.562451	1.23586e-16	1.11271e-15
ENSG00000189007	ADAT2	-0.562299	9.49518e-11	5.93364e-10
ENSG00000166822	TMEM170A	-0.562157	6.72768e-10	3.93195e-09
ENSG00000145337	PYURF	-0.562142	1.65692e-17	1.56132e-16
ENSG00000154146	NRGN	-0.562125	1.90665e-20	2.08653e-19
ENSG00000233621	ZC3H12A-DT	-0.561692	0.195608	0.322005
ENSG00000144596	GRIP2	-0.56127	0.0408125	0.0883023
ENSG00000176593	ZNF606-AS1	-0.561111	0.107501	0.200117
ENSG00000166450	PRTG	-0.560078	1.96102e-08	1.01608e-07
ENSG00000135372	NAT10	-0.559916	1.39628e-67	6.32597e-66
ENSG00000153237	CCDC148	-0.559791	0.341392	0.494113
ENSG00000207554	MIR647	-0.559733	0.35166	0.505693
ENSG00000188026	RILPL1	-0.559594	9.16402e-05	0.000325993
ENSG00000026950	BTN3A1	-0.559233	2.41123e-05	9.18626e-05
ENSG00000170100	ZNF778	-0.558872	2.76167e-11	1.79512e-10
ENSG00000184575	XPOT	-0.558261	3.78797e-118	3.88275e-116
ENSG00000164406	LEAP2	-0.558229	0.172399	0.290751
ENSG00000233184	DPH5-DT	-0.558087	0.0150187	0.0366299
ENSG00000104731	KLHDC4	-0.558074	6.53192e-19	6.61751e-18
ENSG00000171793	CTPS1	-0.557941	1.69461e-80	9.47851e-79
ENSG00000104691	UBXN8	-0.557334	1.25118e-09	7.17364e-09
ENSG00000149089	APIP	-0.55729	3.19732e-14	2.48725e-13
ENSG00000145743	FBXL17	-0.556963	2.76977e-05	0.000104852
ENSG00000222009	BTBD19	-0.556843	0.313119	0.462061
ENSG00000236829	RPL23AP5	-0.556681	0.142772	0.250831
ENSG00000173611	SCAI	-0.556636	1.3853e-06	6.07222e-06
ENSG00000225173	LOC124901296	-0.5566	0.307304	0.455592
ENSG00000207652	MIR621	-0.555978	0.0365054	0.0803339
ENSG00000172269	DPAGT1	-0.555936	2.51614e-20	2.7403e-19
ENSG00000197961	ZNF121	-0.555452	2.62258e-17	2.43981e-16
ENSG00000169976	SF3B5	-0.555121	2.40787e-35	4.78051e-34
ENSG00000144381	HSPD1	-0.554561	0	0
ENSG00000011332	DPF1	-0.554441	2.30897e-07	1.0954e-06
ENSG00000084628	NKAIN1	-0.554404	0.0305832	0.068703
ENSG00000231327	LINC01816	-0.553611	0.0520781	0.1087
ENSG00000159079	CFAP298	-0.553546	1.85485e-09	1.04705e-08
ENSG00000110801	PSMD9	-0.553197	0.00029542	0.000987771
ENSG00000169258	GPRIN1	-0.5527	1.02444e-20	1.13702e-19
ENSG00000174652	ZNF266	-0.552606	1.22377e-10	7.58472e-10
ENSG00000266053	NDUFV2-AS1	-0.55256	0.244836	0.38303
ENSG00000205758	CRYZL1	-0.552352	2.54843e-10	1.53946e-09
ENSG00000172785	ZNG1A	-0.552311	3.12578e-18	3.06795e-17
ENSG00000170855	TRIAP1	-0.552271	1.85749e-20	2.03569e-19
ENSG00000115053	NCL	-0.552259	0	0
ENSG00000103495	MAZ	-0.552183	1.98322e-40	4.68467e-39
ENSG00000167371	PRRT2	-0.551208	0.0163368	0.0395297
ENSG00000205981	DNAJC19	-0.551086	1.25718e-16	1.13101e-15
ENSG00000114405	C3orf14	-0.551041	1.62217e-08	8.46903e-08
ENSG00000165115	KIF27	-0.550572	0.00570169	0.0153106
ENSG00000253716	MINCR	-0.550255	0.0281573	0.0638805
ENSG00000171044	XKR6	-0.549969	0.0105218	0.0266372
ENSG00000166200	COPS2	-0.549787	1.11084e-34	2.15629e-33
ENSG00000204934	ATP6V0E2-AS1	-0.549762	3.89406e-05	0.000144776
ENSG00000164024	METAP1	-0.549224	5.28648e-32	9.38516e-31
ENSG00000177946	CENPBD1P	-0.549005	4.57702e-07	2.10508e-06
ENSG00000134962	KLB	-0.548936	0.184692	0.307273
ENSG00000131711	MAP1B	-0.548724	1.31411e-27	1.99387e-26
ENSG00000174720	LARP7	-0.548671	2.17541e-24	2.85844e-23
ENSG00000157470	FAM81A	-0.548486	0.00256852	0.00736795
ENSG00000244005	NFS1	-0.548368	2.73912e-11	1.78098e-10
ENSG00000154479	CFAP210	-0.548186	0.1615	0.276381
ENSG00000117245	KIF17	-0.547777	6.24523e-06	2.55183e-05
ENSG00000135723	FHOD1	-0.547745	6.02881e-25	8.1486e-24
ENSG00000100029	PES1	-0.54735	7.19808e-95	5.25994e-93
ENSG00000204954	UQCC6	-0.547286	1.09636e-05	4.35258e-05
ENSG00000151725	CENPU	-0.5467	2.37739e-19	2.45913e-18
ENSG00000262814	MRPL12	-0.546461	7.27031e-11	4.59014e-10
ENSG00000130299	GTPBP3	-0.546461	6.32099e-57	2.29838e-55
ENSG00000135119	RNFT2	-0.546179	8.45411e-06	3.39739e-05
ENSG00000169951	ZNF764	-0.545993	5.10777e-07	2.33608e-06
ENSG00000151883	PARP8	-0.545975	2.17764e-09	1.22316e-08
ENSG00000140968	IRF8	-0.545843	0.000504529	0.00162715
ENSG00000261455	LINC01003	-0.545489	0.00104496	0.00320838
ENSG00000134375	TIMM17A	-0.545471	3.40484e-53	1.13094e-51
ENSG00000138944	SHISAL1	-0.544525	0.000453494	0.00147304
ENSG00000096093	EFHC1	-0.544457	1.6087e-05	6.25827e-05
ENSG00000241015	TPM3P9	-0.544446	2.90083e-06	1.23011e-05
ENSG00000164414	SLC35A1	-0.54439	0.0115996	0.0290746
ENSG00000148335	NTMT1	-0.544302	1.11434e-18	1.11992e-17
ENSG00000145979	TBC1D7	-0.543665	2.15068e-10	1.30966e-09
ENSG00000148926	ADM	-0.543355	1.08762e-06	4.83283e-06
ENSG00000104299	INTS9	-0.543174	8.10015e-08	4.00464e-07
ENSG00000106028	SSBP1	-0.542518	3.62983e-98	2.81598e-96
ENSG00000125458	NT5C	-0.542401	1.20994e-05	4.78089e-05
ENSG00000139133	ALG10	-0.542317	9.46848e-05	0.000336085
ENSG00000164074	ABHD18	-0.541234	4.1194e-09	2.26167e-08
ENSG00000163866	SMIM12	-0.541165	2.37244e-18	2.34174e-17
ENSG00000113407	TARS1	-0.540988	4.26402e-110	3.95872e-108
ENSG00000173674	EIF1AX	-0.540926	4.11425e-139	5.48237e-137
ENSG00000225439	BOLA3-DT	-0.540916	4.75657e-05	0.000175261
ENSG00000214194	SMIM30	-0.540425	2.44546e-23	3.06908e-22
ENSG00000175414	ARL10	-0.540159	4.27673e-30	7.11313e-29
ENSG00000154518	ATP5MC3	-0.540108	2.22906e-86	1.42239e-84
ENSG00000164219	PGGT1B	-0.539883	1.36114e-11	9.08213e-11
ENSG00000069011	PITX1	-0.53955	2.69276e-36	5.49341e-35
ENSG00000171448	ZBTB26	-0.539452	1.16471e-06	5.16022e-06
ENSG00000104613	INTS10	-0.539088	3.58823e-24	4.65545e-23
ENSG00000108591	DRG2	-0.53895	7.90702e-18	7.58331e-17
ENSG00000248671	ALG1L9P	-0.538944	0.4566	0.608598
ENSG00000213385	RPL7AP39	-0.538866	0.527077	0.672707
ENSG00000145949	MYLK4	-0.538805	0.45499	0.607074
ENSG00000236914	LINC01852	-0.5388	0.281313	0.428351
ENSG00000187801	ZFP69B	-0.538772	0.0482003	0.10176
ENSG00000235033	DAAM2-AS1	-0.538755	0.395279	0.549577
ENSG00000165168	CYBB	-0.53873	0.396736	0.551163
ENSG00000186193	SAPCD2	-0.538725	1.84527e-17	1.73591e-16
ENSG00000171596	NMUR1	-0.538701	0.348785	0.50245
ENSG00000281357	ARRDC3-AS1	-0.538672	0.162382	0.277619
ENSG00000105146	AURKC	-0.538615	0.398117	0.552336
ENSG00000138798	EGF	-0.538609	0.248372	0.387412
ENSG00000198711	SSBP3-AS1	-0.538587	0.45183	0.604244
ENSG00000274286	ADRA2B	-0.538556	0.545949	0.691726
ENSG00000131097	HIGD1B	-0.538549	0.458336	0.609313
ENSG00000268536	LOC124904620	-0.538539	0.455971	0.607969
ENSG00000126467	TSKS	-0.538509	0.525496	0.671256
ENSG00000204086	RPA4	-0.5385	0.402398	0.557047
ENSG00000132205	EMILIN2	-0.538486	1.61458e-18	1.60628e-17
ENSG00000114125	RNF7	-0.538122	2.32468e-14	1.82029e-13
ENSG00000182810	DDX28	-0.538117	3.50804e-08	1.78219e-07
ENSG00000078043	PIAS2	-0.537777	1.99119e-14	1.56619e-13
ENSG00000196368	NUDT11	-0.537654	1.56288e-16	1.39771e-15
ENSG00000140988	RPS2	-0.53755	0	0
ENSG00000134001	EIF2S1	-0.537207	4.02697e-48	1.19872e-46
ENSG00000108679	LGALS3BP	-0.537201	2.45896e-09	1.37538e-08
ENSG00000180822	PSMG4	-0.53718	5.61596e-09	3.04714e-08
ENSG00000116711	PLA2G4A	-0.53696	1.37062e-10	8.46474e-10
ENSG00000239672	NME1	-0.536737	1.04045e-29	1.70176e-28
ENSG00000205609	EIF3CL	-0.536616	0.00400069	0.0110873
ENSG00000168411	RFWD3	-0.536536	6.62373e-55	2.29782e-53
ENSG00000100528	CNIH1	-0.536429	4.77716e-41	1.15247e-39
ENSG00000132600	PRMT7	-0.536329	8.03817e-22	9.37635e-21
ENSG00000111906	HDDC2	-0.536181	3.24857e-42	8.11353e-41
ENSG00000180902	D2HGDH	-0.535874	1.45663e-06	6.36639e-06
ENSG00000164081	TEX264	-0.535695	1.61348e-22	1.94935e-21
ENSG00000228544	CCDC183-AS1	-0.535689	0.0204635	0.0484113
ENSG00000205250	E2F4	-0.53532	1.29437e-32	2.34948e-31
ENSG00000130818	ZNF426	-0.535306	4.17934e-07	1.92899e-06
ENSG00000152359	POC5	-0.535193	1.1378e-05	4.50998e-05
ENSG00000178921	PFAS	-0.534302	6.29546e-75	3.20474e-73
ENSG00000184178	SCFD2	-0.534185	1.86751e-14	1.47198e-13
ENSG00000160588	MPZL3	-0.534127	0.000755754	0.00237186
ENSG00000145388	METTL14	-0.53393	6.47062e-14	4.95367e-13
ENSG00000161010	MRNIP	-0.533487	3.41169e-15	2.81036e-14
ENSG00000111726	CMAS	-0.533421	2.00852e-32	3.6341e-31
ENSG00000165283	STOML2	-0.533077	4.3498e-96	3.25201e-94
ENSG00000157778	PSMG3	-0.532852	5.26182e-17	4.8238e-16
ENSG00000005513	SOX8	-0.532841	0.000643277	0.00204006
ENSG00000091732	ZC3HC1	-0.531275	3.9094e-16	3.41402e-15
ENSG00000103496	STX4	-0.531197	1.56442e-15	1.31547e-14
ENSG00000113845	TIMMDC1	-0.530839	2.58296e-43	6.65663e-42
ENSG00000198818	SFT2D1	-0.530464	1.68051e-31	2.9261e-30
ENSG00000183426	NPIPA1	-0.530328	0.000603351	0.0019234
ENSG00000181744	DIPK2A	-0.53017	2.31186e-14	1.81161e-13
ENSG00000079335	CDC14A	-0.529954	5.02666e-09	2.73987e-08
ENSG00000103005	USB1	-0.529915	7.17689e-29	1.13532e-27
ENSG00000162385	MAGOH	-0.52987	2.20034e-24	2.88785e-23
ENSG00000146151	HMGCLL1	-0.529709	0.164639	0.280291
ENSG00000096746	HNRNPH3	-0.529552	1.83532e-123	1.9704e-121
ENSG00000151445	VIPAS39	-0.529267	1.8715e-07	8.96363e-07
ENSG00000137944	KYAT3	-0.52902	1.73332e-09	9.81377e-09
ENSG00000177875	CCDC184	-0.527932	0.000848999	0.00264581
ENSG00000115946	PNO1	-0.527413	6.60889e-20	7.05187e-19
ENSG00000167619	TMEM145	-0.527346	6.20512e-05	0.000225011
ENSG00000105880	DLX5	-0.527196	0.00142942	0.00428939
ENSG00000146109	ABT1	-0.526693	6.22393e-35	1.21754e-33
ENSG00000198093	ZNF649	-0.526479	2.01729e-05	7.76052e-05
ENSG00000134897	BIVM	-0.526431	0.000183703	0.000630041
ENSG00000179889	PDXDC1	-0.52632	7.63835e-45	2.06976e-43
ENSG00000183617	MRPL54	-0.526287	5.97543e-11	3.80015e-10
ENSG00000140691	ARMC5	-0.526138	4.62303e-07	2.12382e-06
ENSG00000137124	ALDH1B1	-0.525921	9.85834e-40	2.26492e-38
ENSG00000181610	MRPS23	-0.52573	1.12663e-24	1.50481e-23
ENSG00000167775	CD320	-0.52529	1.43195e-38	3.17707e-37
ENSG00000130348	QRSL1	-0.524901	3.45712e-15	2.84675e-14
ENSG00000080608	PUM3	-0.524769	4.08689e-20	4.40439e-19
ENSG00000150779	TIMM8B	-0.524689	4.21517e-17	3.88313e-16
ENSG00000168906	MAT2A	-0.524636	8.46332e-95	6.16462e-93
ENSG00000136143	SUCLA2	-0.524626	8.34658e-16	7.13491e-15
ENSG00000172590	MRPL52	-0.524367	8.11225e-15	6.5514e-14
ENSG00000243927	MRPS6	-0.524278	7.46165e-06	3.01999e-05
ENSG00000181722	ZBTB20	-0.524254	0.280737	0.427589
ENSG00000107371	EXOSC3	-0.524253	8.79975e-15	7.0839e-14
ENSG00000004487	KDM1A	-0.524074	8.99303e-88	5.854e-86
ENSG00000142856	ITGB3BP	-0.523956	6.1289e-14	4.69841e-13
ENSG00000167257	RNF214	-0.523761	1.22911e-08	6.48416e-08
ENSG00000214026	MRPL23	-0.523663	8.24379e-15	6.65526e-14
ENSG00000229589	ACVR2B-AS1	-0.52354	0.0692261	0.138249
ENSG00000137876	RSL24D1	-0.52351	9.21334e-31	1.57161e-29
ENSG00000173221	GLRX	-0.523481	7.06577e-06	2.86848e-05
ENSG00000166165	CKB	-0.52348	0	0
ENSG00000260727	SLC7A5P1	-0.523063	0.0811172	0.157648
ENSG00000072310	SREBF1	-0.523046	5.81035e-15	4.73289e-14
ENSG00000204392	LSM2	-0.522933	1.48109e-15	1.24633e-14
ENSG00000133943	DGLUCY	-0.522733	0.00214074	0.00623077
ENSG00000041988	THAP3	-0.522564	3.95134e-07	1.8286e-06
ENSG00000187867	PALM3	-0.522519	4.1895e-07	1.93268e-06
ENSG00000165934	CPSF2	-0.522424	3.34556e-49	1.02277e-47
ENSG00000087502	ERGIC2	-0.522213	3.25715e-21	3.69105e-20
ENSG00000069849	ATP1B3	-0.521921	2.12648e-63	8.92059e-62
ENSG00000138796	HADH	-0.521819	4.89331e-18	4.73306e-17
ENSG00000152795	HNRNPDL	-0.521697	7.30751e-129	8.71247e-127
ENSG00000102882	MAPK3	-0.5216	6.41908e-23	7.88138e-22
ENSG00000090932	DLL3	-0.521595	0.00114197	0.00348734
ENSG00000189410	SH2D5	-0.521527	5.48524e-05	0.000200415
ENSG00000101096	NFATC2	-0.521264	0.029212	0.0660089
ENSG00000122034	GTF3A	-0.520784	5.29831e-23	6.53362e-22
ENSG00000139433	GLTP	-0.520534	1.38436e-15	1.16884e-14
ENSG00000109452	INPP4B	-0.520336	0.0557639	0.115479
ENSG00000158545	ZC3H18	-0.52007	2.58071e-53	8.63526e-52
ENSG00000214389	RPS3AP26	-0.520053	0.000633355	0.00201141
ENSG00000078549	ADCYAP1R1	-0.519986	6.47361e-06	2.63895e-05
ENSG00000163468	CCT3	-0.519891	0	0
ENSG00000136928	GABBR2	-0.519656	0.0638045	0.129605
ENSG00000220008	LINGO3	-0.519569	0.188266	0.312187
ENSG00000121486	TRMT1L	-0.519567	2.44274e-26	3.51337e-25
ENSG00000213326	RPS7P11	-0.519548	0.352215	0.506296
ENSG00000131143	COX4I1	-0.519368	2.49417e-89	1.67161e-87
ENSG00000008324	SS18L2	-0.519341	1.61798e-08	8.45102e-08
ENSG00000147316	MCPH1	-0.519227	2.50939e-08	1.28989e-07
ENSG00000135045	C9orf40	-0.519168	1.1632e-15	9.86525e-15
ENSG00000213793	ZNF888	-0.519132	0.000888807	0.00276175
ENSG00000088766	CRLS1	-0.518853	1.22296e-20	1.35272e-19
ENSG00000233087	RAB6D	-0.518797	0.0684017	0.137173
ENSG00000164244	PRRC1	-0.518702	8.04331e-26	1.1282e-24
ENSG00000155959	VBP1	-0.518386	2.82463e-74	1.4125e-72
ENSG00000135446	CDK4	-0.518333	1.11561e-49	3.46191e-48
ENSG00000117598	PLPPR5	-0.518005	0.212654	0.343893
ENSG00000113966	ARL6	-0.517974	2.63943e-05	0.000100152
ENSG00000188342	GTF2F2	-0.517961	8.46941e-09	4.53349e-08
ENSG00000083312	TNPO1	-0.517656	2.86666e-101	2.32754e-99
ENSG00000114446	IFT57	-0.517433	3.05953e-24	3.99237e-23
ENSG00000136897	MRPL50	-0.516538	2.07401e-15	1.73176e-14
ENSG00000103091	WDR59	-0.516316	1.22327e-16	1.10182e-15
ENSG00000159884	CCDC107	-0.516044	0.0164377	0.0397441
ENSG00000102910	LONP2	-0.515716	6.58801e-24	8.49392e-23
ENSG00000185774	KCNIP4	-0.515282	0.0408103	0.0883023
ENSG00000075914	EXOSC7	-0.515167	6.50378e-10	3.80698e-09
ENSG00000116863	ADPRS	-0.514926	3.49054e-13	2.56225e-12
ENSG00000077684	JADE1	-0.514896	1.02598e-20	1.13817e-19
ENSG00000100462	PRMT5	-0.514783	1.93475e-50	6.10416e-49
ENSG00000172939	OXSR1	-0.514607	4.04966e-20	4.3705e-19
ENSG00000188846	RPL14	-0.514046	2.96457e-273	1.00234e-270
ENSG00000063241	ISOC2	-0.513821	1.14807e-16	1.03574e-15
ENSG00000141569	TRIM65	-0.513768	3.32017e-24	4.32003e-23
ENSG00000132541	RIDA	-0.513393	9.24958e-08	4.55304e-07
ENSG00000233937	CTC-338M12.4	-0.513111	0.0737013	0.1458
ENSG00000204070	SYS1	-0.512897	2.22582e-10	1.35287e-09
ENSG00000011143	MKS1	-0.512772	1.38446e-10	8.5432e-10
ENSG00000084073	ZMPSTE24	-0.512656	8.2633e-46	2.28557e-44
ENSG00000100479	POLE2	-0.512414	7.08139e-08	3.51649e-07
ENSG00000165733	BMS1	-0.512357	1.87565e-60	7.46734e-59
ENSG00000146250	PRSS35	-0.512314	0.0109333	0.027565
ENSG00000107281	NPDC1	-0.512236	2.25782e-19	2.33866e-18
ENSG00000153147	SMARCA5	-0.512114	1.16372e-68	5.30419e-67
ENSG00000111142	METAP2	-0.511992	4.74442e-108	4.21472e-106
ENSG00000173638	SLC19A1	-0.511973	8.31817e-28	1.27577e-26
ENSG00000171960	PPIH	-0.510838	4.97083e-09	2.71074e-08
ENSG00000217325	PRELID1P1	-0.510829	0.458116	0.609288
ENSG00000205639	MFSD2B	-0.510666	0.465294	0.615794
ENSG00000271387	C1orf21-DT	-0.510588	0.467529	0.617835
ENSG00000158417	EIF5B	-0.510574	2.06627e-127	2.35212e-125
ENSG00000046647	GEMIN8	-0.510491	4.62617e-05	0.000170679
ENSG00000168476	REEP4	-0.510329	1.58804e-15	1.33385e-14
ENSG00000116161	CACYBP	-0.509803	7.54158e-129	8.94447e-127
ENSG00000196323	ZBTB44	-0.509084	1.69513e-23	2.14884e-22
ENSG00000103549	RNF40	-0.509069	3.46941e-92	2.41823e-90
ENSG00000079616	KIF22	-0.508811	1.00711e-37	2.15024e-36
ENSG00000117877	POLR1G	-0.508778	3.05303e-05	0.000114884
ENSG00000105865	DUS4L	-0.508552	0.000208618	0.000710971
ENSG00000215386	MIR99AHG	-0.5084	0.208268	0.3391
ENSG00000168028	RPSA	-0.508326	0	0
ENSG00000099260	PALMD	-0.508305	0.209807	0.340797
ENSG00000172775	PSME3IP1	-0.508294	6.20759e-26	8.78329e-25
ENSG00000103365	GGA2	-0.508228	3.92265e-47	1.13053e-45
ENSG00000128951	DUT	-0.508136	6.49732e-26	9.17032e-25
ENSG00000284691	LOC728743	-0.50788	0.10979	0.203616
ENSG00000214960	CRPPA	-0.507831	0.0241686	0.0558188
ENSG00000167600	CYP2S1	-0.507588	0.000153476	0.000532418
ENSG00000044524	EPHA3	-0.507486	4.03944e-07	1.86708e-06
ENSG00000130204	TOMM40	-0.507329	2.59873e-86	1.65362e-84
ENSG00000164066	INTU	-0.507141	3.49928e-08	1.77853e-07
ENSG00000184702	SEPTIN5	-0.50714	0.330728	0.482109
ENSG00000182870	GALNT9	-0.507121	0.323752	0.474874
ENSG00000065485	PDIA5	-0.507013	1.34797e-06	5.9189e-06
ENSG00000223877	RPS8P10	-0.506856	0.33201	0.483573
ENSG00000074582	BCS1L	-0.50668	1.85393e-33	3.4537e-32
ENSG00000095209	TMEM38B	-0.506369	2.46435e-27	3.68725e-26
ENSG00000198720	ANKRD13B	-0.506348	3.13028e-20	3.39284e-19
ENSG00000037280	FLT4	-0.506287	2.69421e-36	5.49341e-35
ENSG00000130810	PPAN	-0.506199	6.46746e-05	0.000233888
ENSG00000130935	NOL11	-0.505602	6.48034e-45	1.76018e-43
ENSG00000154127	UBASH3B	-0.505548	0.000149728	0.000520133
ENSG00000099800	TIMM13	-0.505516	1.48707e-55	5.27177e-54
ENSG00000102977	ACD	-0.505387	3.05904e-14	2.3846e-13
ENSG00000181666	ZNF875	-0.505384	4.69869e-07	2.15727e-06
ENSG00000075043	KCNQ2	-0.505288	8.27764e-10	4.80311e-09
ENSG00000133124	IRS4	-0.505251	2.00147e-71	9.52504e-70
ENSG00000145332	KLHL8	-0.504228	7.8938e-22	9.21268e-21
ENSG00000136270	TBRG4	-0.50383	2.53533e-40	5.94544e-39
ENSG00000112293	GPLD1	-0.503377	0.0538971	0.112094
ENSG00000048544	MRPS10	-0.503078	1.96878e-22	2.37101e-21
ENSG00000185829	ARL17A	-0.502939	0.0100445	0.0255719
ENSG00000119616	FCF1	-0.502769	3.61034e-22	4.28418e-21
ENSG00000164291	ARSK	-0.502657	1.56271e-05	6.08876e-05
ENSG00000114902	SPCS1	-0.502577	1.21574e-24	1.61905e-23
ENSG00000284874	SEPT5-GP1BB	-0.502375	0.36266	0.51646
ENSG00000135390	ATP5MC2	-0.502245	1.45795e-38	3.2316e-37
ENSG00000122026	RPL21	-0.502236	3.8332e-101	3.1012e-99
ENSG00000232531	KMT5AP2	-0.502196	0.533269	0.679117
ENSG00000259456	ADNP-AS1	-0.502196	0.537027	0.683059
ENSG00000157326	DHRS4	-0.502193	3.79121e-05	0.000141207
ENSG00000172215	CXCR6	-0.502175	0.356455	0.511474
ENSG00000163520	FBLN2	-0.502144	0.0123954	0.0309039
ENSG00000066230	SLC9A3	-0.502135	0.0439936	0.0939318
ENSG00000176681	LRRC37A	-0.50212	0.0344133	0.0763081
ENSG00000152292	SH2D6	-0.502019	0.532063	0.677924
ENSG00000248668	OXCT1-AS1	-0.501895	0.539219	0.685115
ENSG00000159111	MRPL10	-0.50133	1.61162e-17	1.5218e-16
ENSG00000132664	POLR3F	-0.501149	2.58761e-08	1.32858e-07
ENSG00000130021	PUDP	-0.500843	2.59853e-05	9.86665e-05
ENSG00000105185	PDCD5	-0.5008	1.23346e-29	2.00585e-28
ENSG00000163389	POGLUT1	-0.500288	9.71033e-06	3.87677e-05
ENSG00000128011	LRFN1	-0.499983	1.89625e-14	1.49411e-13
ENSG00000130159	ECSIT	-0.499753	4.71655e-21	5.3077e-20
ENSG00000137168	PPIL1	-0.499668	6.99895e-32	1.23768e-30
ENSG00000198791	CNOT7	-0.499658	1.71397e-26	2.49048e-25
ENSG00000226562	CYP4F26P	-0.499455	0.00341426	0.00959474
ENSG00000248275	TRIM52-AS1	-0.499436	0.000128013	0.000447303
ENSG00000173456	RNF26	-0.499391	4.64357e-23	5.74499e-22
ENSG00000185055	EFCAB10	-0.499225	0.212976	0.34397
ENSG00000118246	FASTKD2	-0.499123	1.45048e-13	1.08801e-12
ENSG00000172007	RAB33B	-0.499001	0.000676699	0.00213678
ENSG00000227124	ZNF717	-0.498741	0.00463305	0.0126739
ENSG00000065911	MTHFD2	-0.498387	2.41852e-34	4.60393e-33
ENSG00000055044	NOP58	-0.498134	1.20862e-65	5.26518e-64
ENSG00000116035	VAX2	-0.498041	0.00979922	0.024998
ENSG00000198176	TFDP1	-0.497999	7.25477e-32	1.28092e-30
ENSG00000164180	TMEM161B	-0.497942	2.95433e-06	1.2521e-05
ENSG00000113716	HMGXB3	-0.497288	5.1341e-32	9.13611e-31
ENSG00000109016	DHRS7B	-0.497249	1.76115e-10	1.07942e-09
ENSG00000225377	NRSN2-AS1	-0.497214	0.177258	0.297572
ENSG00000009780	FAM76A	-0.496972	4.85268e-06	2.01222e-05
ENSG00000155868	MED7	-0.496966	0.0001895	0.000649137
ENSG00000138660	AP1AR	-0.496907	3.33877e-14	2.59462e-13
ENSG00000140829	DHX38	-0.496639	1.94139e-40	4.59544e-39
ENSG00000119335	SET	-0.496568	6.59028e-303	2.44737e-300
ENSG00000178184	PARD6G	-0.496498	7.40655e-05	0.000265981
ENSG00000035141	FAM136A	-0.496454	1.2108e-36	2.50029e-35
ENSG00000109674	NEIL3	-0.49643	1.6192e-07	7.79093e-07
ENSG00000168488	ATXN2L	-0.496077	9.10316e-52	2.93752e-50
ENSG00000267680	ZNF224	-0.496075	0.00701	0.0184842
ENSG00000013523	ANGEL1	-0.496063	1.8168e-19	1.8931e-18
ENSG00000134910	STT3A	-0.495854	7.04738e-71	3.30526e-69
ENSG00000175265	GOLGA8A	-0.49555	9.00511e-15	7.24406e-14
ENSG00000207181	SNORA14B	-0.495463	0.411198	0.565497
ENSG00000111669	TPI1	-0.495331	2.13686e-273	7.33429e-271
ENSG00000224877	NDUFAF8	-0.495168	3.92073e-14	3.0375e-13
ENSG00000087269	NOP14	-0.495103	2.37624e-48	7.12968e-47
ENSG00000143498	TAF1A	-0.494854	3.7593e-05	0.000140111
ENSG00000157429	ZNF19	-0.49479	0.0782575	0.152834
ENSG00000100216	TOMM22	-0.494214	2.99823e-41	7.3031e-40
ENSG00000197457	STMN3	-0.494056	3.16548e-17	2.93522e-16
ENSG00000100604	CHGA	-0.493994	0.0665313	0.134146
ENSG00000167700	MFSD3	-0.493941	1.12436e-16	1.01475e-15
ENSG00000242689	CNTF	-0.493004	0.327886	0.479417
ENSG00000157895	C12orf43	-0.492934	6.50078e-13	4.70486e-12
ENSG00000230124	ACBD6	-0.492839	6.2514e-20	6.67986e-19
ENSG00000171241	SHCBP1	-0.492704	7.34857e-19	7.42825e-18
ENSG00000260219	CD2BP2-DT	-0.492543	0.0238397	0.0551737
ENSG00000027001	MIPEP	-0.492362	1.92445e-07	9.20687e-07
ENSG00000164978	NUDT2	-0.492285	0.000222273	0.000754668
ENSG00000228223	HCG11	-0.492231	2.58878e-08	1.32888e-07
ENSG00000234009	RPL5P34	-0.492118	0.135792	0.242193
ENSG00000285219	LOC100506207	-0.491908	0.0644715	0.130832
ENSG00000163508	EOMES	-0.491844	0.00842755	0.0218407
ENSG00000094916	CBX5	-0.491752	2.94743e-51	9.48412e-50
ENSG00000197933	ZNF823	-0.491598	0.00752193	0.0197033
ENSG00000213672	NCKIPSD	-0.491481	3.13604e-16	2.75351e-15
ENSG00000145734	BDP1	-0.491424	1.5006e-24	1.98907e-23
ENSG00000213139	CRYGS	-0.491278	0.264013	0.406932
ENSG00000068796	KIF2A	-0.49104	1.56839e-24	2.07771e-23
ENSG00000131931	THAP1	-0.490724	0.000142303	0.000495023
ENSG00000142252	GEMIN7	-0.49057	2.60745e-05	9.89888e-05
ENSG00000115875	SRSF7	-0.490379	7.59021e-96	5.65595e-94
ENSG00000104983	CCDC61	-0.490317	0.00468279	0.0128053
ENSG00000168010	ATG16L2	-0.490245	9.99001e-06	3.98422e-05
ENSG00000108528	SLC25A11	-0.490187	2.16409e-46	6.09741e-45
ENSG00000145358	DDIT4L	-0.490148	0.0294288	0.0664391
ENSG00000104714	ERICH1	-0.490061	6.65425e-10	3.89204e-09
ENSG00000163607	GTPBP8	-0.490026	4.18402e-09	2.29549e-08
ENSG00000188290	HES4	-0.489581	8.55831e-30	1.40385e-28
ENSG00000151806	GUF1	-0.489545	9.41786e-23	1.14824e-21
ENSG00000131849	ZNF132	-0.489508	0.0487464	0.10274
ENSG00000170899	GSTA4	-0.489349	1.11058e-08	5.8808e-08
ENSG00000267313	KC6	-0.489306	0.156502	0.269703
ENSG00000080819	CPOX	-0.489273	7.48415e-26	1.05369e-24
ENSG00000196704	AMZ2	-0.489244	2.11279e-26	3.05041e-25
ENSG00000103540	CCP110	-0.489204	2.79521e-16	2.45712e-15
ENSG00000176783	RUFY1	-0.489143	3.3889e-15	2.79261e-14
ENSG00000242612	DECR2	-0.488815	0.000542087	0.00173788
ENSG00000140876	NUDT7	-0.488759	0.113578	0.209212
ENSG00000070814	TCOF1	-0.488753	4.25098e-154	6.55084e-152
ENSG00000152942	RAD17	-0.488693	2.13043e-10	1.29768e-09
ENSG00000131773	KHDRBS3	-0.488688	5.00571e-11	3.20233e-10
ENSG00000165501	LRR1	-0.488395	2.80285e-08	1.43584e-07
ENSG00000250682	LINC00491	-0.487745	0.0391361	0.0852452
ENSG00000101247	NDUFAF5	-0.487687	4.9515e-06	2.04982e-05
ENSG00000160963	COL26A1	-0.487679	0.00364764	0.0101987
ENSG00000135316	SYNCRIP	-0.487638	5.29971e-82	3.04706e-80
ENSG00000118894	EEF2KMT	-0.48759	6.77837e-08	3.37029e-07
ENSG00000065518	NDUFB4	-0.486821	1.84009e-19	1.91649e-18
ENSG00000100836	PABPN1	-0.486779	7.16545e-35	1.3993e-33
ENSG00000100532	CGRRF1	-0.486751	0.000338063	0.00111912
ENSG00000188428	BLOC1S5	-0.486635	2.98777e-05	0.000112597
ENSG00000106554	CHCHD3	-0.486598	5.11784e-30	8.46237e-29
ENSG00000230424	EMC1-AS1	-0.486497	0.469395	0.619706
ENSG00000103888	CEMIP	-0.486443	0.219529	0.351646
ENSG00000246090	LOC100507053	-0.486329	0.292189	0.439915
ENSG00000140323	DISP2	-0.486287	0.0216655	0.0509011
ENSG00000142920	AZIN2	-0.486268	0.0161674	0.0391534
ENSG00000231607	DLEU2	-0.486254	0.0062221	0.0165803
ENSG00000169372	CRADD	-0.486248	0.000421188	0.00137421
ENSG00000160229	ZNF66	-0.486243	0.236046	0.37291
ENSG00000197361	FBXL22	-0.486202	0.362397	0.516248
ENSG00000183775	KCTD16	-0.486178	0.36231	0.516211
ENSG00000248265	FLJ12825	-0.486159	0.467706	0.618033
ENSG00000259439	LINC01833	-0.486082	0.476374	0.626199
ENSG00000115738	ID2	-0.48566	3.09146e-28	4.79336e-27
ENSG00000177971	IMP3	-0.485497	8.5498e-09	4.57437e-08
ENSG00000172009	THOP1	-0.485094	6.87264e-50	2.14443e-48
ENSG00000171566	PLRG1	-0.48466	1.38422e-26	2.01522e-25
ENSG00000164039	BDH2	-0.484494	0.00129725	0.00392448
ENSG00000196335	STK31	-0.484467	0.06381	0.129605
ENSG00000092199	HNRNPC	-0.484119	0	0
ENSG00000266265	KLF14	-0.484073	0.0871066	0.16772
ENSG00000182287	AP1S2	-0.483858	2.84248e-21	3.22923e-20
ENSG00000097046	CDC7	-0.483719	7.25479e-38	1.56219e-36
ENSG00000152229	PSTPIP2	-0.483581	3.30316e-07	1.54186e-06
ENSG00000145050	MANF	-0.48343	1.92887e-27	2.90523e-26
ENSG00000107020	PLGRKT	-0.483415	0.00104802	0.00321735
ENSG00000160783	PMF1	-0.483404	2.43443e-08	1.25335e-07
ENSG00000138768	USO1	-0.483368	1.63089e-39	3.73555e-38
ENSG00000027847	B4GALT7	-0.483332	1.21544e-13	9.1534e-13
ENSG00000187741	FANCA	-0.483209	2.45239e-22	2.93161e-21
ENSG00000260942	CAPN10-DT	-0.482762	0.0593921	0.121812
ENSG00000232527	LINC02802	-0.482702	0.0603213	0.12346
ENSG00000163832	ELP6	-0.482522	8.73189e-18	8.34967e-17
ENSG00000081189	MEF2C	-0.482371	5.42157e-08	2.72076e-07
ENSG00000177425	PAWR	-0.482154	3.6122e-28	5.58929e-27
ENSG00000205629	LCMT1	-0.481646	5.5632e-10	3.27078e-09
ENSG00000166323	C11orf65	-0.481222	0.262566	0.405143
ENSG00000109063	MYH3	-0.480819	0.0652403	0.131984
ENSG00000263465	SRSF8	-0.480294	1.61423e-17	1.52363e-16
ENSG00000186868	MAPT	-0.480225	8.1252e-05	0.000290453
ENSG00000155850	SLC26A2	-0.480178	2.62855e-18	2.59002e-17
ENSG00000174939	ASPHD1	-0.480136	0.0277838	0.0630965
ENSG00000118600	RXYLT1	-0.479917	1.28477e-06	5.65894e-06
ENSG00000105649	RAB3A	-0.479893	0.000484116	0.0015651
ENSG00000224186	PITX1-AS1	-0.479766	0.325389	0.47672
ENSG00000170191	NANP	-0.479339	2.1365e-05	8.1975e-05
ENSG00000204920	ZNF155	-0.479172	0.121821	0.220963
ENSG00000125977	EIF2S2	-0.479029	1.62441e-66	7.18707e-65
ENSG00000145725	PPIP5K2	-0.478972	6.88315e-15	5.58267e-14
ENSG00000207547	MIR25	-0.478798	0.198652	0.326116
ENSG00000141505	ASGR1	-0.478566	0.217735	0.349197
ENSG00000186834	HEXIM1	-0.478032	1.71739e-25	2.37509e-24
ENSG00000214706	IFRD2	-0.478018	9.26821e-44	2.43282e-42
ENSG00000182004	SNRPE	-0.477682	4.0715e-40	9.49863e-39
ENSG00000184343	SRPK3	-0.477641	0.00518132	0.0140414
ENSG00000163811	WDR43	-0.477598	3.16764e-38	6.91296e-37
ENSG00000096654	ZNF184	-0.477579	0.000157016	0.000543784
ENSG00000171617	ENC1	-0.477526	0.000948515	0.00293214
ENSG00000254598	CSNK2A3	-0.477387	0.411872	0.566287
ENSG00000077514	POLD3	-0.477146	7.42962e-15	6.01083e-14
ENSG00000188176	SMTNL2	-0.476987	0.0164794	0.0398365
ENSG00000235034	C19orf81	-0.476791	0.0342307	0.0759701
ENSG00000169230	PRELID1	-0.47637	1.90315e-84	1.17792e-82
ENSG00000135114	OASL	-0.476083	0.0634763	0.12902
ENSG00000144161	ZC3H8	-0.476081	1.59894e-07	7.69671e-07
ENSG00000182093	GET1	-0.47573	8.18961e-08	4.04799e-07
ENSG00000254531	FLJ20021	-0.475618	0.0895416	0.171635
ENSG00000058804	NDC1	-0.475468	1.01742e-48	3.08535e-47
ENSG00000170946	DNAJC24	-0.475146	3.0905e-06	1.30736e-05
ENSG00000167699	GLOD4	-0.474814	6.27062e-28	9.66315e-27
ENSG00000168071	CCDC88B	-0.474732	0.0548273	0.113736
ENSG00000132967	HMGB1P5	-0.474395	4.06907e-09	2.23567e-08
ENSG00000147224	PRPS1	-0.474333	7.44131e-108	6.58469e-106
ENSG00000136875	PRPF4	-0.474322	2.48086e-35	4.91679e-34
ENSG00000170502	NUDT9	-0.474316	2.4577e-10	1.48623e-09
ENSG00000171914	TLN2	-0.474178	0.000530702	0.0017038
ENSG00000154059	IMPACT	-0.474073	4.29789e-14	3.32061e-13
ENSG00000164251	F2RL1	-0.473838	1.14878e-07	5.60607e-07
ENSG00000145331	TRMT10A	-0.47369	2.19946e-06	9.42928e-06
ENSG00000147586	MRPS28	-0.473564	9.69233e-06	3.87027e-05
ENSG00000186787	SPIN2B	-0.473532	0.00480413	0.0131071
ENSG00000100626	GALNT16	-0.473495	2.29093e-05	8.75297e-05
ENSG00000146409	SLC18B1	-0.473296	2.31967e-15	1.92906e-14
ENSG00000177879	AP3S1	-0.473055	1.31313e-15	1.11201e-14
ENSG00000100941	PNN	-0.472993	2.73547e-89	1.8172e-87
ENSG00000130713	EXOSC2	-0.472942	2.95053e-27	4.40887e-26
ENSG00000135917	SLC19A3	-0.472559	0.0408025	0.0882976
ENSG00000253626	EIF5AL1	-0.472217	0.0124943	0.0311265
ENSG00000118946	PCDH17	-0.472178	9.20239e-06	3.68372e-05
ENSG00000146731	CCT6A	-0.472117	6.62039e-210	1.74386e-207
ENSG00000204228	HSD17B8	-0.472095	0.0057539	0.0154289
ENSG00000108773	KAT2A	-0.471979	2.94131e-37	6.20386e-36
ENSG00000121964	GTDC1	-0.471928	0.000520095	0.00167283
ENSG00000120915	EPHX2	-0.471913	0.000568084	0.00181737
ENSG00000284738	LOC101928059	-0.471664	0.375989	0.531015
ENSG00000151006	PRSS53	-0.47166	0.207501	0.337997
ENSG00000145832	SLC25A48	-0.471626	0.0237723	0.0550402
ENSG00000130203	APOE	-0.471261	0.00065569	0.00207623
ENSG00000214013	GANC	-0.471132	0.00307723	0.00871902
ENSG00000213015	ZNF580	-0.470794	5.26042e-10	3.10162e-09
ENSG00000135736	CCDC102A	-0.470464	3.97852e-08	2.01488e-07
ENSG00000059691	GATB	-0.470258	4.44031e-07	2.04361e-06
ENSG00000235706	DICER1-AS1	-0.470218	0.109794	0.203616
ENSG00000175793	SFN	-0.470142	0.107738	0.200509
ENSG00000261008	LINC01572	-0.468976	0.258339	0.400449
ENSG00000111716	LDHB	-0.468877	7.71176e-12	5.2101e-11
ENSG00000113387	SUB1	-0.468709	4.51679e-52	1.46799e-50
ENSG00000247572	CKMT2-AS1	-0.468433	0.00437938	0.0120404
ENSG00000153896	ZNF599	-0.468387	0.0154079	0.0374461
ENSG00000006062	MAP3K14	-0.468352	0.00258898	0.00742289
ENSG00000139405	RITA1	-0.468339	1.94847e-13	1.45241e-12
ENSG00000111203	ITFG2	-0.468328	1.29552e-06	5.69963e-06
ENSG00000123545	NDUFAF4	-0.468274	6.81205e-11	4.30922e-10
ENSG00000109771	LRP2BP	-0.468129	0.0724748	0.143637
ENSG00000163104	SMARCAD1	-0.467979	7.06161e-18	6.78112e-17
ENSG00000162600	OMA1	-0.467939	1.05007e-05	4.17928e-05
ENSG00000124596	OARD1	-0.46765	4.67245e-06	1.93997e-05
ENSG00000176383	B3GNT4	-0.467287	0.0397985	0.0864802
ENSG00000128050	PAICS	-0.467128	4.19628e-159	6.74172e-157
ENSG00000204388	HSPA1B	-0.467043	0	0
ENSG00000095203	EPB41L4B	-0.467021	1.46078e-06	6.38332e-06
ENSG00000113273	ARSB	-0.466867	1.41033e-06	6.17953e-06
ENSG00000167113	COQ4	-0.466539	2.56155e-10	1.54656e-09
ENSG00000132613	MTSS2	-0.466436	3.71483e-08	1.88428e-07
ENSG00000055147	FAM114A2	-0.465781	4.83724e-12	3.30851e-11
ENSG00000177548	RABEP2	-0.465765	4.22238e-06	1.7602e-05
ENSG00000034533	ASTE1	-0.465736	0.000204094	0.000696307
ENSG00000104889	RNASEH2A	-0.465609	0.0781221	0.152606
ENSG00000023608	SNAPC1	-0.465397	0.000402574	0.00131809
ENSG00000114648	KLHL18	-0.46516	5.71233e-13	4.15014e-12
ENSG00000186222	BLOC1S4	-0.465028	2.27168e-07	1.07838e-06
ENSG00000111664	GNB3	-0.464996	0.00485218	0.0132302
ENSG00000129214	SHBG	-0.464877	0.476355	0.626199
ENSG00000247151	CSTF3-DT	-0.464687	0.475019	0.62489
ENSG00000253598	SLC10A5	-0.464679	0.29649	0.444971
ENSG00000261126	RBFADN	-0.464641	0.301666	0.450055
ENSG00000236499	LINC00896	-0.464552	0.477921	0.627615
ENSG00000129691	ASH2L	-0.464383	2.34406e-16	2.07746e-15
ENSG00000166166	TRMT61A	-0.464187	2.76673e-13	2.04352e-12
ENSG00000273274	ZBTB8B	-0.463624	0.0256975	0.0588898
ENSG00000244968	LIFR-AS1	-0.463127	0.190189	0.314709
ENSG00000163689	CFAP20DC	-0.462856	0.0152956	0.0372252
ENSG00000177200	CHD9	-0.462769	2.72148e-11	1.77002e-10
ENSG00000053501	USE1	-0.462681	4.1899e-07	1.93268e-06
ENSG00000011028	MRC2	-0.462678	1.13725e-11	7.60843e-11
ENSG00000131165	CHMP1A	-0.46242	5.01452e-31	8.6449e-30
ENSG00000170837	GPR27	-0.462408	2.02379e-06	8.71247e-06
ENSG00000198805	PNP	-0.461676	3.46887e-20	3.75443e-19
ENSG00000103254	ANTKMT	-0.460967	1.07468e-09	6.18827e-09
ENSG00000110675	ELMOD1	-0.460887	0.000888884	0.00276175
ENSG00000255717	SNHG1	-0.460782	1.0266e-17	9.78362e-17
ENSG00000161643	SIGLEC16	-0.460738	0.417631	0.572536
ENSG00000173531	MST1	-0.460733	0.00489324	0.0133277
ENSG00000169021	UQCRFS1	-0.460731	1.52275e-29	2.46393e-28
ENSG00000142453	CARM1	-0.460661	2.80695e-32	5.05051e-31
ENSG00000179954	SSC5D	-0.460608	0.417335	0.57227
ENSG00000214654	B3GALT9	-0.460284	0.00291669	0.00829839
ENSG00000112759	SLC29A1	-0.460201	7.00502e-37	1.4585e-35
ENSG00000167972	ABCA3	-0.460141	4.92963e-17	4.52658e-16
ENSG00000011376	LARS2	-0.460071	1.49834e-30	2.54325e-29
ENSG00000157224	CLDN12	-0.459788	1.41018e-12	9.99835e-12
ENSG00000224114	RPS14P1	-0.459605	0.0578943	0.119258
ENSG00000158717	RNF166	-0.459605	2.39079e-07	1.13231e-06
ENSG00000183196	CHST6	-0.459574	0.00754933	0.0197721
ENSG00000175592	FOSL1	-0.459544	0.0602992	0.123426
ENSG00000100632	ERH	-0.459487	2.97167e-48	8.8692e-47
ENSG00000112651	MRPL2	-0.459186	5.03307e-15	4.10714e-14
ENSG00000244026	FAM86DP	-0.459166	0.00992853	0.0252993
ENSG00000265681	RPL17	-0.458891	1.13897e-05	4.51385e-05
ENSG00000250337	PURPL	-0.458748	0.00111139	0.0033999
ENSG00000185164	NOMO2	-0.458601	6.90743e-21	7.73475e-20
ENSG00000135655	USP15	-0.458566	1.77382e-17	1.6694e-16
ENSG00000120159	CAAP1	-0.458503	3.38125e-11	2.18595e-10
ENSG00000111832	RWDD1	-0.458419	4.69881e-20	5.05184e-19
ENSG00000141622	ARK2C	-0.458153	0.204382	0.333948
ENSG00000129562	DAD1	-0.457628	1.93557e-32	3.50491e-31
ENSG00000168944	CEP120	-0.457346	1.48878e-07	7.18172e-07
ENSG00000185664	PMEL	-0.457256	0.119542	0.217509
ENSG00000091542	ALKBH5	-0.457179	3.94688e-34	7.48817e-33
ENSG00000171453	POLR1C	-0.456953	8.71404e-11	5.4666e-10
ENSG00000165060	FXN	-0.456824	2.29064e-05	8.75297e-05
ENSG00000034693	PEX3	-0.456816	2.52048e-08	1.295e-07
ENSG00000069535	MAOB	-0.456787	0.108716	0.202179
ENSG00000196683	TOMM7	-0.456669	4.33426e-11	2.78615e-10
ENSG00000263843	MIF4GD-DT	-0.456591	0.059863	0.122644
ENSG00000132563	REEP2	-0.456557	6.51681e-16	5.61954e-15
ENSG00000160799	CCDC12	-0.456437	5.07113e-13	3.69734e-12
ENSG00000161653	NAGS	-0.456285	0.0966287	0.183235
ENSG00000151743	AMN1	-0.456261	0.0929561	0.17731
ENSG00000123178	SPRYD7	-0.456254	5.2351e-07	2.39287e-06
ENSG00000103037	SETD6	-0.456198	8.85054e-10	5.1211e-09
ENSG00000165046	LETM2	-0.455903	0.00612528	0.0163396
ENSG00000107833	NPM3	-0.455606	9.52371e-22	1.10807e-20
ENSG00000101361	NOP56	-0.455363	8.72335e-67	3.88996e-65
ENSG00000144895	EIF2A	-0.45526	1.0068e-23	1.28927e-22
ENSG00000249992	TMEM158	-0.454894	0.00390183	0.0108332
ENSG00000105173	CCNE1	-0.454862	3.74379e-07	1.73716e-06
ENSG00000103168	TAF1C	-0.45479	1.62817e-17	1.53615e-16
ENSG00000090905	TNRC6A	-0.454636	2.9095e-24	3.79879e-23
ENSG00000101166	PRELID3B	-0.454357	1.85066e-37	3.92539e-36
ENSG00000091009	RBM27	-0.454142	1.35398e-12	9.60892e-12
ENSG00000169783	LINGO1	-0.453685	2.46136e-09	1.37638e-08
ENSG00000166451	CENPN	-0.453602	1.43345e-09	8.1588e-09
ENSG00000160131	VMA21	-0.453534	1.33128e-25	1.85128e-24
ENSG00000103202	NME4	-0.453342	1.32525e-35	2.65437e-34
ENSG00000063180	CA11	-0.453275	7.19247e-06	2.91625e-05
ENSG00000140090	SLC24A4	-0.453027	0.103205	0.193455
ENSG00000171202	TMEM126A	-0.452793	2.52267e-05	9.58828e-05
ENSG00000103051	COG4	-0.452683	7.93516e-16	6.78833e-15
ENSG00000204574	ABCF1	-0.452631	2.12333e-81	1.20551e-79
ENSG00000137776	SLTM	-0.452491	1.32161e-36	2.72663e-35
ENSG00000240682	ISY1	-0.45238	4.65885e-06	1.93468e-05
ENSG00000101187	SLCO4A1	-0.452128	8.32552e-07	3.73609e-06
ENSG00000206557	TRIM71	-0.452017	1.44357e-06	6.31053e-06
ENSG00000151353	TMEM18	-0.451905	2.7397e-07	1.28867e-06
ENSG00000140400	MAN2C1	-0.451752	1.22223e-16	1.10132e-15
ENSG00000163701	IL17RE	-0.451684	0.210338	0.341587
ENSG00000285278	TFAP2A-AS2	-0.451681	0.206877	0.337295
ENSG00000183161	FANCF	-0.45166	0.205795	0.335842
ENSG00000184465	WDR27	-0.451627	6.92592e-07	3.12785e-06
ENSG00000100749	VRK1	-0.451519	1.24395e-16	1.11956e-15
ENSG00000069943	PIGB	-0.450925	0.00242092	0.00697902
ENSG00000158792	SPATA2L	-0.450921	2.50159e-07	1.18207e-06
ENSG00000131269	ABCB7	-0.450598	8.56641e-15	6.90587e-14
ENSG00000160256	SLX9	-0.450362	5.2596e-14	4.04845e-13
ENSG00000065183	WDR3	-0.450356	1.62142e-34	3.11271e-33
ENSG00000023330	ALAS1	-0.449925	7.26957e-19	7.35168e-18
ENSG00000175874	CREG2	-0.449911	0.133807	0.239213
ENSG00000204568	MRPS18B	-0.449812	1.627e-24	2.15157e-23
ENSG00000161654	LSM12	-0.449566	3.07304e-17	2.85185e-16
ENSG00000132002	DNAJB1	-0.44952	7.34828e-93	5.18569e-91
ENSG00000161265	U2AF1L4	-0.449365	0.12186	0.221017
ENSG00000100580	TMED8	-0.449268	3.72225e-18	3.63136e-17
ENSG00000184752	NDUFA12	-0.449089	4.18777e-18	4.07673e-17
ENSG00000122257	RBBP6	-0.448764	8.15262e-30	1.33827e-28
ENSG00000107104	KANK1	-0.448504	4.5522e-10	2.69597e-09
ENSG00000067955	CBFB	-0.44841	2.27759e-24	2.98751e-23
ENSG00000128617	OPN1SW	-0.448333	0.0629518	0.128138
ENSG00000133835	HSD17B4	-0.448276	9.92983e-39	2.21398e-37
ENSG00000171720	HDAC3	-0.447826	4.21979e-23	5.24072e-22
ENSG00000113615	SEC24A	-0.447775	2.14428e-11	1.40959e-10
ENSG00000171953	ATPAF2	-0.447444	0.000101265	0.000358374
ENSG00000185127	C6orf120	-0.446419	7.75644e-12	5.23872e-11
ENSG00000204628	RACK1	-0.446134	0	0
[truncated: 11,642 more rows]
