# Supplementary material for: UBR5 promotes antiviral immunity by disengaging the transcriptional brake on RIG-I like receptors
Source: Nat Commun. 2024 Jan 26;15:780. doi: 10.1038/s41467-024-45141-1 (PMC10817939; doi:10.1038/s41467-024-45141-1)
Supplement: Supplementary file 14 — Supplementary Data 11 [file 41467_2024_45141_MOESM14_ESM.xlsx]

## Sheet: Sheet1
Supplementary Data 11
Significant DEGs (ISGs) induced by IFN-β in WT cells and further upregulated by TRIM28 deficiency (The Wald test was used to generate log2FC and p-values adjusted with the Benjamini-Hochberg)
Group1 (n=331)		Group2 (n=292)		ISGs regulated by TRIM28 (n=22)
Upregulated DEGs in WT cells by IFN-β		Upregulated DEGs in TRIM28-/- vs WT treated with IFN-β		Overlap DEGs between Group1 and Group2
log2FoldChange>1, p value<0.05		log2FoldChange>1, p value<0.05
Gene symbol	p value	Gene symbol	p value	Gene symbol
IFIT1	0	OAS3	1.60416e-153	IFIT2
HELZ2	0	ACTL8	2.53763e-136	IFIT3
ZCCHC12	0	LINC00665	6.79275e-112	IFITM3
STAT1	0	DTX3L	3.75515e-94	OAS1
NEFM	0	ZSCAN18	8.95891e-86	OAS2
NEAT1	1.16057e-279	IFIT3	3.31021e-67	OAS3
IFI6	2.47154e-258	DDX58	3.34091e-50	DDX58
BNIP3	1.02553e-249	SNAI2	8.98561e-49	IFI44
SLC2A1	8.94919e-198	RSAD2	2.56345e-48	IFI16
OAS3	1.16436e-158	CMPK2	1.34231e-46	MX1
DDIT4	9.0588e-128	IFIT2	3.86977e-46	MX2
AK4	6.87765e-125	TXNDC5	3.94427e-42	DTX3L
PDK1	3.77582e-106	ZIK1	9.44764e-39	DTX4
ENO2	4.99339e-105	SP110	1.43742e-35	DDX60
ISG15	3.84465e-103	CAP2	1.66377e-35	RSAD2
PLSCR1	1.0067e-95	ZNF525	4.44989e-35	CMPK2
CRABP2	3.60529e-86	ZNF793	4.13482e-34	SP110
DTX3L	1.77703e-82	APOBEC3B	5.69517e-32	ZNF329
BHLHE40	2.67885e-80	ZNF606-AS1	1.61259e-31	ZNF433
PPFIA4	1.54481e-79	FLRT2	3.7498e-31	PCDHB2
DDX58	1.03435e-74	ZNF528	3.58079e-28	SHFL
PARP9	2.90272e-69	IGFBP5	2.31984e-27	SLCO3A1
VEGFA	4.59674e-63	ZNF772	7.11322e-27
PFKFB4	4.4954e-62	MYD88	1.00055e-26
IFIT5	6.38458e-55	RGMA	1.02999e-25
IFIT3	1.65692e-50	ZNF329	3.43969e-25
IFI44L	6.21739e-45	ZNF605	8.45589e-25
ALDOC	9.05918e-43	ZNF544	4.8249e-23
SLC2A3	4.02822e-40	MAFB	6.94744e-23
SAMD9	1.28879e-39	SLFN5	1.06045e-22
HILPDA	2.00562e-35	CALCB	1.89003e-22
MIR210HG	9.22013e-35	DDX60	2.0642e-20
TMEM45A	7.22866e-32	IFITM3	3.42925e-20
IFITM1	1.22513e-30	ZNF331	5.00534e-20
LGALS3BP	1.25102e-30	LGR5	1.12352e-18
APOL2	1.11962e-29	ZNF429	2.67109e-18
EPSTI1	2.87738e-26	SDK1	5.70818e-18
IFIH1	6.78444e-25	OAS2	3.67143e-17
TRIM21	7.54207e-24	IFI44	1.88299e-16
DPYSL4	8.17459e-23	ABAT	6.83924e-16
RIMKLA	1.75658e-21	AFF3	9.74057e-16
ADM	1.97797e-21	DMRT3	3.28214e-15
SP110	3.22246e-21	ZNF93	1.25355e-14
IRF7	1.35994e-20	ZNF682	2.68545e-14
C2orf72	3.98317e-20	CLCN4	3.70286e-14
DDX60	3.03216e-19	PCDHGA1	4.04401e-14
TFPI2	1.75839e-18	OAS1	4.11037e-14
SLC16A14	8.56925e-17	SHROOM2	4.1465e-14
RCOR2	2.32893e-16	ZNF433-AS1	5.54346e-14
CXCR4	9.72271e-16	H2BC21	1.22974e-13
IFIT2	5.2574e-15	ZNF83	1.58376e-13
PARP10	1.22929e-14	ZNF253	1.88282e-12
CBARP	1.35895e-14	FENDRR	5.98012e-12
TMEM74B	8.93604e-14	ZFP28	6.70769e-12
BST2	4.19408e-13	ZNF257	1.24076e-11
HERC6	2.05233e-12	ZNF347	1.71769e-11
STC1	3.95193e-12	BDH1	1.78129e-11
OAS1	1.40581e-11	ZNF256	2.40487e-11
ZDHHC1	1.46567e-11	PCDHB2	3.02326e-11
PRRT4	6.3234e-11	ROBO2	1.27304e-10
SNCB	2.57205e-10	SP140L	5.83264e-10
CMPK2	3.35389e-10	TOX3	6.10306e-10
IFI44	6.1026e-10	ZNF442	7.09577e-10
PPP1R3G	7.21896e-10	SYNDIG1	1.01053e-09
OAS2	1.8981e-09	PCDHGB5	4.73584e-09
BTNL9	2.2019e-09	PDGFA	5.04593e-09
PAQR6	1.17281e-08	PCDHB13	6.12764e-09
SLC30A3	2.07284e-08	MAMLD1	7.16722e-09
SMPD3	3.55142e-08	ZNF486	7.35062e-09
CCDC113	4.25448e-08	PCDHB8	8.3975e-09
CNTFR	5.78593e-08	ZNF90	9.11422e-09
OASL	5.83072e-08	THSD4	9.97689e-09
IFI35	6.58167e-08	ZNF723	1.20507e-08
PDIA2	7.74898e-08	HTRA1	1.72925e-08
IFITM3	9.20961e-08	ZNF878	1.88513e-08
TNC	1.44598e-07	ZNF528-AS1	2.51314e-08
ARC	2.24261e-07	WWC3	3.87393e-08
REC8	3.32887e-07	PRDM16-DT	5.47653e-08
IRF9	7.52761e-07	ZNF844	5.71887e-08
DHRS2	8.24541e-07	ZNF737	6.65027e-08
TNS2	9.3393e-07	ZNF69	6.68059e-08
NOXA1	9.92793e-07	PCDHB12	2.02813e-07
SP100	1.15074e-06	PER3	2.5557e-07
BSPRY	1.34278e-06	ZNF43	2.7639e-07
SOX18	2.77e-06	GABRB3	3.22065e-07
RSAD2	3.11031e-06	ZNF813	6.60234e-07
HES7	3.69233e-06	TENM4	1.75206e-06
CRTAC1	3.98162e-06	SNED1	1.77014e-06
MX2	5.10498e-06	FZD10-AS1	1.8004e-06
ENTREP2	7.28571e-06	ZNF471	1.80455e-06
FNDC1	7.42476e-06	ZNF506	1.86669e-06
HAS3	8.00042e-06	PHEX	1.95113e-06
LINC02709	9.01415e-06	ZNF880	2.92271e-06
MMP17	9.07766e-06	FOXQ1	3.85807e-06
NECAB2	9.56733e-06	TRIM22	4.10488e-06
TMEM59L	1.09224e-05	EPHB6	4.62169e-06
RBFOX3	1.22696e-05	ZNF433	5.15702e-06
LCAT	1.31402e-05	ZNF677	5.52089e-06
ZNF329	1.70492e-05	ZNF727	5.56034e-06
TGFB1I1	2.10141e-05	ZNF572	5.89752e-06
B3GNT4	2.25241e-05	EBF2	6.13229e-06
RUNX3	2.38922e-05	LOC122539214	6.29781e-06
PNMT	3.99184e-05	ESRP2	6.84581e-06
IFI27	4.60915e-05	PRDM8	7.30638e-06
BEND5	4.94428e-05	UNCX	7.90474e-06
EMP1	5.56409e-05	ZNF808	8.20982e-06
STPG3	5.92074e-05	LINC01224	1.16942e-05
PNCK	5.9808e-05	ZNF492	1.24268e-05
HOXB-AS1	6.3593e-05	MAGEA10	1.45369e-05
CD24	7.7596e-05	H2BC11	1.69076e-05
PTX3	8.10433e-05	ZNF566-AS1	2.01998e-05
FAM174B	8.4095e-05	SULF1	2.06897e-05
VAX1	8.77759e-05	ANXA3	2.20204e-05
KLHL3	9.11058e-05	GJD3	2.65077e-05
TAL1	0.000143654	ZNF208	2.77711e-05
AARSD1	0.000162817	C1orf53	3.58091e-05
CRACDL	0.000172728	DLGAP3	4.02095e-05
BATF2	0.000186853	CNIH3	4.62995e-05
GRIK5	0.000206298	ZNF836	4.64846e-05
LOC105373383	0.000228146	PCDHA1	4.80805e-05
ANKRD24	0.000239482	TRANK1	5.38517e-05
CACNG7	0.00026369	ANGPTL2	6.03601e-05
DGCR5	0.000285151	ERV3-1	6.09814e-05
STX1B	0.000295574	ZNF98	6.40431e-05
ADCY5	0.000359654	DNAH6	6.89895e-05
STPG3-AS1	0.000449405	TMC5	7.04306e-05
ADGRG2	0.000458019	ABCA10	7.2739e-05
KCNJ4	0.000528819	DTX4	9.08186e-05
LINC00173	0.00065991	ACER2	9.24409e-05
ALMS1-IT1	0.000755917	NRSN2-AS1	0.000102423
DTX4	0.00075644	TIGD7	0.000141424
TTPA	0.000775744	MX1	0.000161288
DLX2-DT	0.000780783	PCDHB11	0.000203815
SLC34A3	0.000868037	TMEM271	0.000219761
TMPRSS13	0.00091075	SKOR1	0.000223105
NGFR	0.000959625	PCDHA10	0.000225045
SPOCK1	0.000982244	LINC01139	0.000232399
KLF14	0.000986645	KLF2	0.000252403
FALEC	0.00102397	ZNF667-AS1	0.000264798
BAALC	0.00105507	NT5C1A	0.000286935
ISM2	0.00108777	SHFL	0.000318849
COPZ2	0.00109454	MLC1	0.000350476
TMPRSS9	0.00116448	ZNF229	0.000363013
POU2F2	0.00125374	MIR3648-1	0.000377695
ABCA1	0.00130904	CCDC81	0.000381639
RDH5	0.00132631	ZNF626	0.000381639
CRIP3	0.00140451	ATP8B3	0.000382123
MESP2	0.00141541	KCNK2	0.000388968
MMP24	0.00152426	C4A	0.000410103
GABRQ	0.00154314	GRM2	0.000426686
GDNF	0.00162271	PCDHB16	0.000498493
SLC5A2	0.00171467	PCDHB7	0.00054667
LRRC73	0.00171685	DSCAML1	0.000565853
IFI16	0.00172934	PCDHGA7	0.000607377
LOC124900513	0.00175269	LCN9	0.000609292
PIH1D2	0.00178929	DNAJC15	0.000684354
RASD1	0.00185303	CYP1B1-AS1	0.000726493
ANKRD31	0.00207997	FRY	0.00078823
LINC02572	0.00210184	ZNF610	0.000803221
NME1-NME2	0.00215512	SAGE1	0.000818907
FCGBP	0.00217311	ZNF730	0.00087031
MST1L	0.00218569	APOL6	0.000889965
C8orf34	0.00219451	SEMA4A	0.000909675
TTC21A	0.00245122	SLCO3A1	0.000926733
CSGALNACT1	0.00259151	ITGB2	0.000983093
PCDHB2	0.00270683	PCDHGB1	0.000983907
TEX45	0.00271287	PCDHB15	0.00114585
HELT	0.00271358	PCDHB6	0.00121571
CTAGE7P	0.00290538	LINC01801	0.00139326
INHBA	0.00303241	UNC5A	0.00139787
INTS6-AS1	0.00333477	H4C14	0.00143604
SHFL	0.00351341	ZNF560	0.0014437
ZNF582-DT	0.00356053	NDST4	0.0014485
SCARF1	0.00362465	PARP12	0.00150756
CASS4	0.00409762	DHX58	0.00154655
LINGO3	0.00412074	ALDH1L1	0.00169859
TUNAR	0.00418155	PCDHGB3	0.00181469
LRRC56	0.00421051	AKR1C3	0.00193594
MIR3677HG	0.00430088	ZNF66	0.0019741
SOWAHD	0.00466361	IFI16	0.00205843
ZFP2	0.00476879	BAZ2B-AS1	0.00206062
PCSK6-AS1	0.00477624	DMRT1	0.00210293
FOLR1	0.00497682	RPL6P20	0.00223625
TLK2P1	0.00524839	MX2	0.00229344
PTH1R	0.00528821	CPXM1	0.00258849
AQP6	0.00567261	PLEKHG4B	0.00266553
COL20A1	0.00576259	PCDHGA2	0.00282621
LINC02983	0.0059747	VAMP5	0.00294464
ZNF460-AS1	0.00612085	PCDHB9	0.00298995
CHST4	0.00619856	P4HTM	0.00313003
MASP2	0.00624206	VN1R1	0.00338377
RPL8P3	0.00624658	TMSB4XP4	0.0037346
SAPCD1	0.00630029	IRAG1	0.00379967
CCT6B	0.00640974	ANOS1	0.00384129
STARD4-AS1	0.00702198	SULT2A1	0.00386279
MPZ	0.00776435	NCKAP5	0.00425334
LINC01529	0.00802366	H2AC13	0.00434452
BNIP3P1	0.00826385	GJC2	0.00436335
HAPLN2	0.00826674	FOXN3-AS1	0.00448503
SMC1B	0.00826762	CYP7B1	0.0045127
FOS	0.00844222	DCXR-DT	0.00471381
SYPL1P2	0.00889125	LOC102723996	0.0053819
ARHGAP25	0.00889175	ACTR3C	0.00580289
OLFM1	0.00909215	PCDHGA6	0.00594133
PTPRH	0.00924354	EEF1A1P4	0.00643257
WFIKKN1	0.00928885	CLEC4F	0.00673513
LINC02897	0.0093456	ZMYND15	0.00709769
PPP1R3C	0.00938055	P2RX5	0.00718084
SLCO3A1	0.00982202	TAFA2	0.00744343
EPN3	0.0100247	IGFALS	0.00757417
CYP4F32P	0.0103719	KCND3	0.00795291
LINC01011	0.010584	SLC25A5P5	0.00818308
CTSO	0.0108265	SEC24B-AS1	0.00856538
COMP	0.010851	LOC100419436	0.00864183
CCDC160	0.0112273	NIPSNAP3B	0.00881957
RHEBL1	0.0114004	UNC79	0.00883248
SEC14L1P1	0.0114053	LOC102725191	0.009117
TMEM178A	0.0114442	SOX11	0.00953018
KISS1R	0.0114798	GRM8	0.0100933
COA6-AS1	0.0118397	LOC728488	0.0100997
LOC101928059	0.0118536	ZNF671	0.0103727
FST	0.0118906	FRMPD4	0.0109815
RPS4XP17	0.011917	PCDHGB2	0.0112139
SERPINB8	0.0123436	LINC01659	0.0112829
MYOD1	0.0123499	SHC3	0.0115622
KIF25	0.0124534	TXNDC2	0.0116542
LINC02875	0.0125298	LNCTAM34A	0.011687
LINC02102	0.0125665	LINC00908	0.0120707
ABI3BP	0.0127167	VAT1L	0.0126588
SOCS1	0.0129895	PCDHB5	0.0135318
C11orf96	0.0134991	CFAP276	0.0139589
RPL7AP63	0.0135236	ALDH7A1P1	0.0145204
TPBGL	0.0139442	PDE4B	0.0146331
CEBPB-AS1	0.0139783	ZNF625	0.0146847
GABRE	0.0145343	RNA5-8SN4	0.0149692
CUTALP	0.0147568	LINC00960	0.0152388
KLHL2P1	0.0147695	SNCAIP	0.0167441
ZNF563	0.0149247	DGKG	0.0167571
CAPN12	0.0150502	LOC100420981	0.0173128
LCDR	0.0151189	ZNF709	0.0173782
NRG1	0.0151217	XAF1	0.0174039
HNF1A	0.0154229	H4C8	0.0178936
WWTR1-AS1	0.0154495	THBD	0.0185648
LMNTD2-AS1	0.0155214	TXLNB	0.0194227
ZNF710-AS1	0.01588	ZBED6	0.0196822
COL23A1	0.0160272	ACP3	0.0200782
ATP6V1G2	0.0166751	SLC6A13	0.020315
LOC105370941	0.0180162	SYNPO2L	0.0203687
STRA6	0.018918	ACR	0.0203703
DKFZP434A062	0.0190091	NPR1	0.0207906
KLK14	0.0191364	PFN1P2	0.0212073
DSG2-AS1	0.0192047	FIBIN	0.022265
CEL	0.0193826	MEOX1	0.0225093
MIR570	0.019397	CYP27A1	0.0228243
LINC01366	0.0197848	RNF217-AS1	0.0235233
MRPS24	0.0200453	EEF1A1P35	0.0238367
IRF6	0.0202239	LINC02076	0.0242305
KCNS1	0.0202358	CDH8	0.0249943
TAC1	0.0206177	ACKR2	0.0263253
MAGEC1	0.0208051	STIMATE-MUSTN1	0.0271712
PPP1R1C	0.0209711	DBIL5P	0.0275369
ZBTB20	0.0215732	NKX6-2	0.0309864
NMRK2	0.0218202	LRRC17	0.0317831
VSIR	0.0224283	IGLON5	0.0324113
B3GNT9	0.0232093	IGSF21	0.0328863
EIF3FP3	0.0232614	TLR3	0.0329375
PCDHB14	0.0238384	RN7SL221P	0.0334958
CYB5R2	0.0244999	NOC2LP1	0.0342684
FBN3	0.0245694	SHROOM4	0.0352733
EGR3	0.0246113	GPR158	0.0352872
RIPPLY3	0.0246419	ZNF354C	0.0358589
BISPR	0.0246744	CPB2-AS1	0.0365426
LINC02321	0.0248201	LOC442155	0.0366482
ZNF433	0.0248913	PROX1-AS1	0.0379933
PAX1	0.0250024	FGF13-AS1	0.0384049
TPH1	0.025501	LINC01238	0.0393821
CRHR1	0.0262036	GBP1	0.0402071
ONECUT1	0.026348	CDC20P1	0.0406519
LOC105374338	0.0264449	PCSK2	0.0407022
HOXC-AS3	0.026559	VN1R83P	0.0410137
VPS33B-DT	0.026606	LINC01411	0.0415267
PITX1-AS1	0.0275007	LOC102724019	0.0418168
ISG20	0.0279121	TMEM184A	0.0425259
GAB3	0.0285835	SLC9B1	0.0443959
PRR35	0.0286794	PCDHGC5	0.0446411
NPY5R	0.0302474	FILIP1	0.0456967
INHA	0.0304577	PKD2L2	0.0459714
LY6K	0.0304866	FAM27C	0.0481557
LINC01285	0.0306408	IGFL4	0.0486158
ACP5	0.0308483	DISP3	0.0486168
PCDHGB6	0.0312487	CLEC18B	0.0487347
SLITRK1	0.0313574	SAMD9L	0.0492395
SEPTIN5	0.0316181
NDUFV2	0.0317247
BSN-DT	0.0318446
RPL3L	0.0322501
TUBB3	0.0333721
ADCY10	0.0337839
KCNA2	0.0338036
IGFBP3	0.034468
ITGA10	0.035876
ALKAL2	0.0359281
KCND2	0.0381836
BEST1	0.0392898
CLDN20	0.039449
DNALI1	0.0397486
LMCD1-AS1	0.0397531
BHLHE23	0.0400318
GPR20	0.0406568
SMIM24	0.0407586
KCNF1	0.0412234
FBXO24	0.041584
TDRP	0.0417746
IL15	0.0420748
IL11	0.0421321
POMC	0.0421774
MIA2-AS1	0.0432046
SIDT1	0.0439844
ADAMTS16	0.0442727
LINC00896	0.0448276
C1orf21-DT	0.0448314
POLRMTP1	0.0459014
CFAP54	0.046148
POU5F1	0.0467045
MX1	0.0469678
YPEL4	0.0478223
ESPN	0.0490649
FUT2	0.0493392
SCIRT	0.0495787
LOC124901333	0.0495862
TLE6	0.049712
