# Supplementary material for: UBR5 promotes antiviral immunity by disengaging the transcriptional brake on RIG-I like receptors
Source: Nat Commun. 2024 Jan 26;15:780. doi: 10.1038/s41467-024-45141-1 (PMC10817939; doi:10.1038/s41467-024-45141-1)
Supplement: Supplementary file 16 — Source Data [file 41467_2024_45141_MOESM16_ESM.xlsx]

## Sheet: Title page for Source Data
							UBR5 promotes antiviral immunity by disengaging the transcriptional brake on RIG-I like receptors
		Source Data
		This Source Data contains the relevant raw data from each figure in the main manuscript and in the Supplementary Information.

## Sheet: Figure 1
Source data for Fig. 1e, f, g
Fig.1e
Mock	WT	UBR5-/-	MAVS-/-	TRIM65-/-	TRIM25-/-
0.005293	1.00458	0.136912	0.019787	0.447888	0.677433
0.003927	1.0436	0.162211	0.027661	0.480239	0.582413
0.005122	0.951822	0.13654	0.066483	0.514631	0.598207
Fig.1f
Mock	STING-/-	WT	UBR5-/-
0.021228	0.0121	0.984976	0.522609
0.02014	0.020043	0.994417	0.562083
0.023756	0.042147	1.02061	0.629911
Fig.1g
Mock	WT	UBR5-/-	IFNAR1-/-
0.008429	0.962445	1.03822	0.373251
0.011768	1.03928	1.15267	0.337786
0.007952	1.0527	1.01153	0.336991

## Sheet: Figure 2
Source data for Fig.2															Fig.2i											Fig.2o
Fig.2b						Fig.2e									Mock	siCtrl	siUBR5#1	siUBR5#2									Ubr5+/+				Ubr5-/-
Mock	WT	UBR5-/--1	UBR5-/--2	UBR5-/--3			WT				UBR5-/-				0.035797	0.840358	0.451501	0.660219								0	0.47994	0.92067	0.87504		0.537166	0.740592	0.831759
0.005617	1.1844	0.044435	0.214938	0.397366		0	80	75	64		66	85	81		0.038684	1.07968	0.478637	0.579677								6	451.381	296.299	373.84		214.521	217.294	215.332
0.004993	0.940004	0.063283	0.272767	0.927107		6	1081	855	1062	966	604	573	634	596	0.034931	1.07997	0.463337	0.595843								12	721.046	901.531	867.941		503.454	377.739	448.961
0.004743	0.875598	0.092365	0.239771	0.560647		12	32569	34801	27302	29225	7382	8605	8485	7554	Fig.2j											24	978.376	985.188	979.518		343.892	443.639	353.672
						Fig.2f										pcDNA3.1			UBR5			UBR5-EGFP				Fig.2p
							WT			UBR5-/-					Mock	0.938294	0.995362	1.03446	5.17598	6.50217	4.56318	2.52705	2.6175	2.82373			Ubr5+/+			Ubr5-/-
						0	19.363	19.7456		19.363	19.7456				Poly (I:C)	6.83152	6.17244	5.27693	24.5769	23.4451	17.7505	7.51544	9.63367	8.94327		0	0.99983	1.146	1.01342	1.00717	0.993886	1.25381
Fig.2c						12	445.509	459.875	389.09	43.8494	62.9794	63.362			Fig.2k											6	2112.26	1805.58	1811.71	512.521	410.695	252.934
Mock	WT	UBR5-/--1	UBR5-/--2			24	1507.18	1591.42	1589.48	466.144	296.102	920.893				pcDNA3.1			UBR5							12	7412.52	8540.64	7888.96	1512.19	1541.49	1541.07
4.016	1912.7	445.628	979.84												Mock	1.25752	0.994385	1.00698	2.41189	2.54198	2.17883					Fig.2q
2.234	2126.38	623.666	938.368			Fig.2g									Poly (I:C)	299.768	277.624	289.353	397.177	506.571	437.346						Ubr5+/+			Ubr5-/-
5.312	2309.7	669.998	998.794			Mock	WT	UBR5-/-	IFIH1-/-						Fig.2m											0	0.58164	0.69465	1.12408	1.10148	1.20318	0.88676
						1.00478	54.2016	18.7714	3.79385							Ubr5+/+			Ubr5-/-							6	26.1616	21.7039	22.1904	20.6745	17.4169	15.3359
						0.978604	70.6497	13.731	15.8492						0	0.99983	1.146	1.01342	1.00717	0.993886	1.25381					12	543.319	681.362	593.289	399.93	421.67	355.777
						1.06448	82.9937	19.8029	7.4232						6	532.245	262.055	397.15	30.9733	64.4035	47.6884					24	1377.69	1275.89	1321.23	971.088	1017.98	1099.55
															12	805.023	886.469	835.66	93.0213	124.795	108.908
Fig.2d															Fig.2n
Mock	WT	UBR5-/--1	UBR5-/--2			Fig.2h										Ubr5+/+			Ubr5-/-
1.01605	173.278	4.86662	34.6372			Mock	WT	UBR5-/-	IFIH1-/-						0	0.58164	0.69465	1.12408	1.10148	1.20318	0.88676
0.913048	123.353	9.76571	75.0005			149	20227	7237	2048						6	16.3311	2.75236	3.82613	0.819703	3.15925	1.92728
1.15939	132.627	9.24296	45.7743			182	21500	9920	2898						12	44.026	56.2341	47.304	13.5088	8.53608	9.32719
						215	21990	4297	6754						24	231.404	251.079	256.507	181.655	203.363	155.652

## Sheet: Figure 3
Source data for Fig.3
Fig.3a
	Ubr5+/+			Ubr5-/-				Fig.3h
2	0.99809	1.09287	1.15669	0.83629	1.01497	1.22264			Ubr5+/+			Ubr5-/-
6	196.868	446.612	377.413	6158.43	4033.84	4672.57		0	0.0001	0.00021	0.00017	0.0001	0.00031	0.00026
12	84121.3	54814.9	56266.9	1.1234e+06	1.12805e+06	1.04133e+06		2	0.99829	1.34876	1.51572	3.2165	1.78448	2.37841
Fig.3b								6	12.5986	14.2308	19.1597	36.0375	27.4095	32
	Ubr5+/+			Ubr5-/-				12	21.3352	17.093	25.1067	37.0485	27.1601	32.8996
0	0	0	0	0	0	0
6	0	0	0	1200	1600	1000		Fig.3i
12	200000	120000	152000	440000	640000	520000			Ubr5+/+			Ubr5-/-
Fig.3c								0	2.31709	0.99559	0.14359	4.01019	2.09259	3.61776
	Ubr5+/+			Ubr5-/-				2	547.809	558.28	461.44	377.952	494.97	415.873
0	2.18452	0.998299	1.19748	0.186317	0.355513	0.233258		6	300.756	248.806	257.781	291.655	202.482	227.544
2	3.2193	0.885635	0.939523	0.222517	0.17573	0.175556		12	12.1909	11.7126	13.9288	13.5971	25.4554	13.9288
6	2.64997	2.24061	2.54912	0.134944	0.12802	0.133046
12	19.423	13.7058	14.42	6.04567	4.28664	4.6677
Fig.3d
	Ubr5+/+			Ubr5-/-
0	2.515	4.84344	2.76366	2.80887	2.89929	2.77496
12	121.921	151.097	155.847	104.734	83.1396	81.1046
Fig.3g
	Ubr5+/+			Ubr5-/-
0	7.09299	10.4847	8.84532	9.13928	8.35918	7.01232
12	101.003	81.1046	95.4328	50.0169	58.4949	51.2409
24	900.623	946.364	918.206	439.448	507.066	445.738

## Sheet: Figure 4
Source data for Fig.4
For sex indication in mice: m=Male, f=Female (Fig. 4b, c, i); Mouse sex used in Fig. 4d, e, f, g, h, j were 3 male + 3 female per group.
Fig.4b				Fig.4c				Fig.4e			Fig.4f
Days after infection	Ubr5 WT	Ubr5 iKO		Days after infection	Ubr5 WT	Ubr5 iKO		Ubr5 WT	Ubr5 iKO		Ubr5 WT	Ubr5 iKO
6		1(m)		4	1(m)	1(m)		0	4		0	0.032749
8		1(f)		5	1(f)	1(m)		0	1		0	1.30185
9		1(m)		5		1(f)		0	1		0	1.4561
15	0(m)			6	1(m)			0	3		0.086399	2.1185
15	0(m)			6	1(f)			0	0		0.436741	0.323295
15	0(f)			7	1(f)	1(m)		0	6		0.122143	0.125509
15	0(m)	0(m)		9	1(m)			Fig.4g
15	0(f)	0(m)		11	1(f)			IFN-β	Ubr5+/+							Ubr5-/-
15	0(f)	0(f)		4		1(f)		0	10.0863	10.5039	8.82998	11.2368				10.4343	9.3207	12.169	8.08416
15	0(f)	0(m)		6	1(f)	1(m)		4	771.974	688.872	754.539	302.104	444.854	595.155	446.246	613.39	310.944	85.3005	868.126	502.935	414.926	257.004
15	0(m)	0(f)		7	1(m)			8	2950.28	2433.43	3439.74	2713.15	4374.78	3043.34	3134.82	2740.61	61.7061	1149.66	2.4303	17.8233	45.3849	1309.22
15	0(f)	0(f)		4		1(f)		12	147.279	7.4181	83.6649	9.3903	24.2961	273.986	560.808	635.245	255.786	336	622.021	286.723	201.776	169.308
				5	1(m)	1(m)
5		1(m)		5		1(f)		IFN-α
6		1(f)							Ubr5+/+							Ubr5-/-
7	1(f)	1(f)		6	1(f)			0	77.8861	92.8223	82.1244					81.9596	79.9228	99.0269
7		1(m)		7	1(f)	1(f)		4	319.202	333.459	551.393	598.238	304.945	321.239		280.504	618.606	380.305	272.357	304.945	272.357
8	1(m)	1(m)		9	1(m)			8	1182.79	1349.8	2732.76	3832.61	3237.88	1455.71		712.297	708.223	1524.96	439.371	999.48	1441.46
8	1(m)			11	1(m)			12	901.716	858.944	1506.63	1522.93	1903.8	2712.39		461.775	1502.56	1875.29	1734.75	724.517	1677.72
9		1(f)
15	0(f)	0(f)
15	0(f)	0(m)
15	0(m)
15	0(m)
Fig.4d
	Ubr5 WT						Ubr5 iKO
1	0.41421	0.335	0.333	1.0016			1.92907	0.42937	0.32232	8.67637
3	0.3504	0.22436	31.2536	2041.24	1427.6	0.26912	1644.52	20135.7	7.33039	21920.7	1631.32	169676
5	0.22472	0.23289	563.349	130.596	126.1	0.31846	127.36	171.317	2768.78	145.337	12.2311	101.818
Fig.4h
TNF-α	Ubr5+/+							Ubr5-/-
0	4.39	3.02	1.53					1.76	1.8	5
4	6.65	3.4	5.49	4.07	5	9.84	38.4	7.24	1.29	7.09	1.9	2.98	4.52	4.96
8	13.43	9.35	16.91	10.65	18.38	18.51	47.58	9.62	3.4	7.99	5.49	6.61	8.24	4.82
12	9.1	5.49	7.8	15.4	14.39	15.75	30.16	7.55	5.03	6.52	9.05	6.68	9.1	7.81
CXCL10
	Ubr5+/+							Ubr5-/-
0	1.91	6.17	0.62					1.19	2.01	1.12
4	375.75	234.19	267.14	121.65	266.63	229.29	270.16	329.85	115.95	201.61	322.87	495.65	290.63	238.45
8	6624.34	4057.98	5666.11	3264.19	7673.2	4593.76	6005.8	4961.97	2008.12	1812.76	2186.04	3498.59	3800.51	2428.33
12	2349.21	1686.1	2111.82	2259.04	3810.54	3285.21	2602.38	2744.95	1942.27	1787.03	2373.97	2676.93	2674.07	1798.15
MIP-1α
	Ubr5+/+							Ubr5-/-
0	0.61	0.27	0.79					0.16	2	0.5
4	8.52	13.19	3.83	5.61	3	3.61	7.25	7.08	3.04	3.31	11.58	7.4	5.49	4.22
8	36.77	18.57	33.15	33.48	63.82	30.38	32.88	10.36	16.71	11.48	16.83	23.96	18.19	10.55
12	17.68	6.05	9.69	28.99	25.08	10.73	15.86	16.87	12.59	12.34	35.45	35.86	23.88	18.94
MIP-1β
	Ubr5+/+							Ubr5-/-
0	4.16	3.01	0.29					0.01	0.25	0.93
4	36.82	33.78	18.9	19.71	10.09	31.07	23.31	35.09	6.22	13.3	24.94	27.62	17.34	15.89
8	462.9	276.68	454.05	490.44	688.12	443.08	462.89	251.41	330.81	221.59	286.2	382.92	347.81	188.28
12	150.97	66.53	116.58	286.66	287.28	165.06	173.41	220.93	181.88	170.75	362.18	356.24	302.37	205.94
Fig.4i				Fig.4j
Days after infection	Ubr5 WT	Ubr5 iKO			Ubr5 WT								Ubr5 iKO
7		1(m)		2	0	0	0	0	0	0			0	0	0	0	0	0
8		1(f)		4	0	0	0	0	0	0			0	0	0	0	0	0
7		1(f)		5	0	0	0	0	0	0			0	0	1	0	0	0
8		1(m)		6	0	0	0	0	0	0			1	0	2	0	0	0
20	0(m)	0(m)		7	1	0	0	0	0	0			1	0	3	1	0	0
20	0(f)	0(f)		8	1	0	0	0	0	0			2	0	5	2	1	1
20	0(m)			10	1	0	0	0	0	0			2	0	5	2	1	1
20	0(m)			15	1	0	0	0	0	0			1	0	4	1	0	0
20	0(f)
20		0(f)
20	0(f)	0(m)
20		0(m)
20	0(m)	0(f)
20	0(f)	0(f)
20	0(m)
20	0(m)
20	0(f)

## Sheet: Figure 5
Source data for Fig.5
Fig.5e
	Vector			UBR5			Vector			UBR5
MDA5	0.216291	0.233636	0.181135	0.874354	0.895203	0.754167	0.735406	0.696685	0.555924	1.01338	1.04828	1.41475
RIG-I	0.24011	0.239494	0.267112	1.00638	0.901445	0.871667	0.935353	0.90697	0.589064	1.59266	1.21783	1.37049
Fig.5f
	Vector		UBR5-WT		UBR5-C2768A
MDA5	0.354809	0.337413	0.784215	0.782644	0.392301	0.451641
RIG-I	0.436041	0.498252	0.858102	0.884023	0.465192	0.531952
Fig.5g
	UBR5+/+			UBR5-/-
IFIH1	1.13657	1.01746	0.999477	0.348315	0.199872	0.252645
DDX58	1.04214	0.846716	1.08538	0.52825	0.412706	0.427017
Fig.5h
Ifih1mRNA	Ubr5+/+			Ubr5-/-
0	2.33	1	3.12	0.53	0.6	0.2
6	21.74	20.87	11.01	5.08	10.31	5.16
12	56.68	65.82	68.87	33.38	36.41	30.11
Ddx58mRNA
	Ubr5+/+			Ubr5-/-
0	2.33	1	1.32	0.77	0.6	0.3
6	4.32	4.15	4.51	1.88	3.01	1.55
12	10.28	10.51	10.1	6.89	9.05	4.52

## Sheet: Figure 6
Source data for Fig.6
Fig.6c
	IFIH1						DDX58
	WT			TRIM28-/-			WT			TRIM28-/-
Mock	0.5322	0.50273	0.45022	1.1292	2.17358	1.1196	0.27463	0.17401	0.53879	1.35176	3.66468	0.9977
VSV	12.5568	11.387	16.1011	31.5303	22.9666	38.0303	6.69834	5.20713	9.10865	41.9903	9.62473	25.296
Fig.6d
	WT			TRIM28-/-
Mock	0.54965	1.10222	0.93958	9.6709	1.21485	0.99706
VSV	378.218	443.832	511.939	939.092	558.6	883.625

## Sheet: Figure 7
Source data for Fig.7
Fig.7a						Fig.7b
SUMO1
	WT		UBR5-/-			WTUb
Mock	1.10592	1.14028	2.35732	1.35768		WT	WT	UBR5-/-
Poly(I:C)	0.74584	0.497748	1.81985	1.08503		0.000477783	0.759878	0.399667
SUMO2						0.000392311	0.697526	0.320979
	WT		UBR5-/-			K63Ub
Mock	0.572535	0.611538	1.2328	0.931684		WT	WT	UBR5-/-
Poly(I:C)	0.456471	0.464378	0.971073	0.69802		0.000472	0.689914	0.383822
SUMO3						0.000461	0.6625	0.333528
	WT		UBR5-/-			K48Ub
Mock	1.08145	0.751315	2.15297	1.924		WT	WT	UBR5-/-
Poly(I:C)	0.531494	0.616199	1.18029	1.00152		0.000868	2.05647	2.15224
						0.000684	1.87844	2.01715
Fig.7c						Fig.7d-e
K63	WT		UBR5-/-			K63	WT		UBR5-/-
0	0.182601	0.242969	0.11205	0.127205		0	2.55263	1.83449	1.83333	1.29418
12	0.293435	0.339631	0.147378	0.17275		8	3.74862	3.34504	1.65393	1.97636
						12	3.16935	2.27482	1.39173	1.26204
K48	WT		UBR5-/-
0	1.00136	1.07469	1.00089	1.10771		K48	WT		UBR5-/-
12	1.06789	1.01245	1.04335	1.05263		0	3.64912	3.02315	3.92529	3.03326
						8	3.14333	3.06118	3.18886	3.39704
SUMO1	WT		UBR5-/-			12	6.75	2.28109	6.23819	2.46473
0	0.606253	0.610881	1.28502	0.864903
12	0.261724	0.362387	0.557867	0.509762		SUMO1	WT		UBR5-/-
						0	4.36491	3.59259	6.72845	5.05717
SUMO2/3	WT		UBR5-/-			8	1.05843	1.52056	3.15502	4.08571
0	0.572723	0.471646	0.960427	0.983287		12	1.21371	1.42006	5.04331	3.40761
12	0.422063	0.37441	0.661032	0.644737
						SUMO2/3	WT		UBR5-/-
						0	3.36491	2.72917	4.94971	3.73701
						8	1.75303	1.68104	3.87555	3.65222
						12	2.1371	1.47858	4.10236	2.64726

## Sheet: Figure 8a
Source data for Fig.8a
Gene symbol	log2FoldChange	UP-p<0.05	UPp>0.05	Down-p<0.05	Downp>0.05	log2FC<1
PLXNB2	1.29916	8.75e-306
PFKP	1.39816	1.43e-294
AHNAK	1.2265	3.37e-268
ITM2C	1.04287	1.76e-233
DDR1	1.72459	2.97e-224
CDKN1A	1.93994	1.4e-205
GPC3	1.54868	2.71e-203
NEAT1	1.32999	1.77e-188
CRABP2	1.38342	3.2e-171
ITPR3	1.75132	4.9e-160
LRP1	1.19737	1.68e-158
COL6A2	1.60512	8.76e-158
ITGA8	3.06178	1.29e-154
LMO7	1.99307	2.84e-145
FOXO4	1.52246	4.89e-141
KREMEN1	1.20496	5.74e-138
PXDN	1.02274	3.53e-128
ARID5B	1.72908	3.63e-126
NFATC4	1.42932	2.02e-124
LTBP3	1.31372	3.19e-124
MYO6	1.0486	1.83e-118
FOXB1	2.58479	1.36e-110
AKT3	1.00638	2.37e-110
BMF	2.88301	1.07e-108
PITPNM1	1.09332	3.49e-108
PPP2R2C	2.93197	1.63e-107
EHBP1L1	2.13479	2.22e-103
BASP1	1.18717	7.46e-103
HOXC6	1.72028	1.11e-102
ADGRG6	1.7634	2.09e-99
HOXC11	1.8739	2.1e-99
CPT1A	1.50944	5.57e-98
SFXN3	1.51208	4.36e-97
GSN	1.66064	1.28e-96
AFF2	2.93052	4.75e-96
SHROOM2	4.18059	1.91e-94
SEMA3C	1.94538	2.67e-90
ZNF608	1.41599	1.2e-89
WNT5A	1.21055	6.18e-88
KLHL24	1.28019	6.01e-87
OPTN	1.40387	1.02e-86
ZSWIM8	1.0964	2.91e-86
FGF13	2.71596	2.57e-85
GPRC5A	2.22302	4.05e-84
HAGLR	1.77714	8.66e-83
NYNRIN	1.21199	2.78e-81
SELENBP1	1.36969	2.37e-78
TRIB2	1.81073	3.57e-78
NAV1	1.22903	4.25e-77
TIMP2	1.34985	3.53e-74
LAMA3	1.28591	5.38e-74
DNAJC22	1.57599	2.42e-73
DDIT4	1.03887	1.2e-72
EPHB6	3.16512	1.92e-72
CNNM1	1.85955	3.56e-72
INA	1.39817	2.35e-71
QPCT	1.93655	3.04e-70
PRKCB	1.68749	3.47e-70
ZBTB7B	1.03802	1.61e-69
NRP1	1.20627	3.38e-69
CALCOCO1	1.03165	5.42e-69
PBXIP1	1.25994	5.68e-69
TP53INP2	1.59625	2.29e-68
DLX1	1.40439	8.51e-67
CACNB3	1.55301	1.05e-64
LIMCH1	1.5519	1.89e-64
HOXC10	1.07289	6.05e-64
MAL2	4.1204	1.34e-63
SYT9	2.55586	1.46e-63
ZNF467	2.20807	1.95e-63
CAV1	1.71421	7.66e-62
CAVIN1	1.0027	1.3e-61
SYT14	2.05502	1.35e-61
LOC100507403	1.83089	1.34e-60
ATF3	1.30489	1.74e-60
KCNK1	1.51627	9.69e-60
HLA-DQB1	1.66915	1.84e-59
FBLIM1	1.3532	2.52e-59
MIR1915HG	1.33776	3.18e-59
SKIDA1	1.52131	6.72e-58
PDZD4	1.83077	1.42e-57
EBF4	2.30041	1.86e-57
REEP3	1.16338	7.62e-57
PPP1R18	1.30041	4e-56
LPP	1.08062	8.99e-56
KCNH2	2.05178	2.57e-55
SPHK1	1.45566	2.73e-55
TP53INP1	1.57621	2.72e-54
PGBD5	1.27083	1.67e-52
LAMA4	1.3902	1.85e-52
SCIN	2.57611	8.49e-52
NPTXR	1.78667	1.05e-51
ARHGEF40	1.10298	1.96e-51
HOXC4	1.07237	9.13e-51
FZD10-AS1	3.04898	1.21e-50
HLA-DRB1	1.61327	1.23e-50
GAS2L1	1.34442	2.42e-50
PHLDA3	1.22078	2.8e-50
RHOU	1.06389	8.21e-50
HOTAIR	1.79566	8.39e-50
PLXND1	1.11752	1.47e-49
ATP1B2	1.75892	1.94e-49
RAB26	2.59777	5.58e-48
KCNH3	2.81295	7.63e-47
ERO1B	1.03734	8.26e-47
ZCCHC24	1.0611	9.52e-47
ABTB1	1.37859	9.93e-47
HOXA11-AS	1.01145	2.51e-46
ARHGEF17	1.39906	5.62e-46
ETNK2	1.05735	6.64e-46
SPEG	1.16617	2.69e-45
NRCAM	1.28529	5.96e-45
MYADM	1.00617	9.95e-45
HOXB3	1.33322	1.57e-44
IGFBP5	1.21416	2.1e-44
CLCN4	4.15023	2.58e-44
SYNM	1.6945	7.78e-44
KCNS3	2.42898	1.92e-43
PROX1	1.85247	2.12e-42
MGAT3	1.20962	2.21e-42
NATD1	1.17564	9.15e-42
C1QTNF1	2.36591	1.28e-41
MELTF	1.2754	3.03e-41
SEMA6C	1.18923	5.89e-41
SELENOM	1.00063	8.35e-41
NIBAN1	1.43341	2.74e-40
SNX33	1.03634	5.06e-40
SMIM10L2A	1.70357	5.9e-40
OLFML2A	2.76714	9.24e-40
TEAD3	1.16067	2.2e-39
DHRS3	1.87227	2.75e-39
EBF3	1.11409	4.42e-39
PPARA	1.05827	6.73e-39
SSH3	1.1511	9.07e-39
HOXB5	1.4805	9.09e-39
MAMLD1	2.68874	2.13e-38
IRS2	1.89434	3.12e-38
TCEAL3	2.28391	5.23e-38
INPP5F	1.00666	7.35e-38
CRAT	1.0936	8.01e-38
FHIP2A	1.08088	1.02e-37
CHST15	1.04306	1.78e-37
DTX4	5.09307	3.65e-37
UBTD1	1.12645	5.05e-37
ARNT2	1.52919	5.62e-37
GNG4	1.03654	5.7e-37
HOXB-AS3	1.56576	1.89e-36
TC2N	1.2982	2.26e-36
TMEM255A	2.04201	2.49e-36
KIAA0040	1.27358	2.86e-36
MICAL1	1.26689	4.3e-36
ROR2	1.25498	1.17e-35
IQSEC2	1.25803	1.97e-35
PALM	1.03408	5.53e-35
AIFM2	1.3345	1.05e-34
FOXN4	1.3829	1.15e-34
AFF3	1.5356	1.71e-34
HTRA1	2.18106	1.84e-34
LGI2	1.37031	2.2e-34
MYO5B	1.50056	3.68e-34
SLCO3A1	4.61744	3.77e-34
OTUD1	1.24549	4.51e-34
GIPC3	1.57684	5.79e-34
HAPLN3	1.06073	6.65e-34
CRTAC1	3.86541	8.28e-34
FBLN5	1.47077	8.3e-34
SRRM3	1.6374	5.57e-33
FAM174B	3.5332	6.59e-33
LAMB3	2.4446	7.07e-33
NEBL	1.17886	1.5e-32
TLE2	1.55074	1.61e-32
DLL1	2.19171	1.71e-32
USH1C	1.90096	2.08e-32
HIVEP1	1.03029	2.8e-32
TSHZ3	1.28282	3.15e-32
GPR137B	1.41903	3.5e-32
B4GALNT4	1.31757	3.83e-32
GALNT6	1.15242	5.43e-32
SLC1A4	1.19999	6.52e-32
YPEL3	1.12296	7.48e-32
BRSK1	1.39232	8.18e-32
HOXA6	1.01554	1.56e-31
FAT3	1.3355	1.65e-31
SDC1	1.04506	1.76e-31
GNAO1	2.30699	3.51e-31
NMNAT2	2.5531	6.05e-31
JADE2	1.15133	7.24e-31
DOK6	2.19156	8.28e-31
CNTN1	1.00935	8.58e-31
ABHD8	1.031	1.33e-30
MEIS3	1.08127	1.43e-30
PLPPR3	1.42461	1.44e-30
PATJ	1.01388	2.81e-30
SNAI2	1.25886	3.16e-30
TTC39A	1.26158	3.32e-30
SLC25A29	1.20965	4.07e-30
LMX1B	1.04558	4.24e-30
DLG4	1.19705	4.7e-30
PRRG4	1.05916	6.9e-30
HID1	1.13128	9.85e-30
CUL9	1.11581	1.05e-29
CHRD	1.73104	1.29e-29
ASAP2	1.18825	1.97e-29
RAI2	1.56378	2.06e-29
CDH3	3.99868	2.75e-29
PDK1	1.04033	2.96e-29
LBH	1.58694	4.39e-29
GABRQ	3.49332	5.93e-29
SORBS1	1.30681	6.19e-29
CYP26B1	1.58414	1.2e-28
MARVELD2	1.48235	2.17e-28
SEMA6B	1.19581	2.18e-28
FZD10	2.32373	3.46e-28
LRATD1	4.10632	5.9e-28
BICC1	1.15838	9.26e-28
WIPF3	1.78253	1.11e-27
GPRC5C	1.16109	1.32e-27
ESRP2	3.13888	1.41e-27
NXPH3	2.98484	1.95e-27
FAM20C	1.65722	2.21e-27
EFNB3	1.10347	2.61e-27
ASTN1	2.49465	3.9e-27
WIPF1	1.0538	8.64e-27
NAPRT	1.09153	1.03e-26
PRKCH	1.01727	1.48e-26
BEX5	1.64547	1.55e-26
TMEM178B	1.06065	2.6e-26
TACC2	1.05586	2.79e-26
FNDC4	1.63099	3.05e-26
ADAM12	3.80022	3.7e-26
PANX2	1.15479	4.2e-26
FLT1	1.12781	6.05e-26
CDC42BPG	1.39761	7.92e-26
SYTL4	1.15197	9.38e-26
CXCL16	1.09397	9.43e-26
CACNA1G	2.22101	1.03e-25
JUNB	1.07299	1.22e-25
CBARP	1.29533	1.3e-25
SCD5	1.05627	1.49e-25
TCF24	1.40937	2.19e-25
MDGA1	1.11956	2.85e-25
REPS2	1.89767	3.14e-25
STUM	1.88264	3.29e-25
GJB2	2.0693	4.62e-25
MKX	1.35393	1.61e-24
EGFR	1.12625	1.72e-24
NEURL1B	1.44366	1.78e-24
PLEKHG1	1.35073	2.35e-24
PLXNB1	1.38281	2.96e-24
TMEM59L	2.25811	3.36e-24
DUSP8	1.27469	3.58e-24
SLC1A1	1.02398	3.72e-24
WWC3	7.32952	6.76e-24
CYP1B1	1.3616	1.05e-23
PRKG1	1.06454	1.26e-23
TOX3	2.89321	1.41e-23
PAX7	2.3719	1.53e-23
SH3GL2	1.30396	1.84e-23
INSYN1	1.10246	3.26e-23
TMSB15A	1.40265	4.48e-23
NOL4L	1.16813	4.49e-23
BHLHE41	1.39848	4.85e-23
SNPH	1.0044	5.16e-23
TCF7L1	1.01307	5.89e-23
MFSD6	1.32279	6e-23
FAM131B	2.51309	7.15e-23
IGSF1	1.51661	9.54e-23
SYBU	1.07796	1.15e-22
LGALS3	1.1	1.18e-22
PRDM16	1.25225	1.27e-22
FRAT1	1.25378	1.4e-22
ICAM5	1.16909	1.62e-22
GPR153	1.21121	1.92e-22
NSG1	1.75016	1.98e-22
KIF26B	1.87674	2.56e-22
FNDC1	2.96997	3.2e-22
AHNAK2	1.22796	5.73e-22
TNS1	1.52669	9.63e-22
SYT2	1.47664	1.24e-21
HECTD2	1.00921	1.71e-21
KIAA1549L	1.70399	1.78e-21
SLC4A3	1.57486	1.87e-21
MYLIP	1.26465	2.07e-21
ASXL3	1.04546	2.18e-21
PLEKHA2	1.32342	3.06e-21
HOXA-AS3	1.03072	4.96e-21
AVPI1	1.04097	5.16e-21
CLMN	1.16607	8.95e-21
PAQR6	1.53283	8.96e-21
PRDM8	2.19385	9.63e-21
PTGER2	1.93078	1.29e-20
SORCS1	3.33793	1.75e-20
OSMR	1.80933	1.76e-20
IRF6	3.41196	1.83e-20
OLFM2	1.52131	1.85e-20
B3GAT1	3.56112	2.37e-20
GRID1	1.76201	3.38e-20
REL	1.08312	3.94e-20
KNDC1	1.79827	5.84e-20
VWA5B2	1.64629	6.92e-20
SLC30A3	1.59367	8.43e-20
SPINT1	1.69469	8.97e-20
CREB3L1	1.10929	1.87e-19
C10orf82	1.43779	2.14e-19
FOXD2	1.09068	2.63e-19
NTN4	1.45791	5.43e-19
PPFIA4	1.05315	6.7e-19
CAMK1D	1.01459	6.81e-19
FAM181B	2.06866	9.05e-19
ANXA1	1.07772	1.03e-18
CNKSR2	4.27524	1.19e-18
MLXIPL	1.10751	1.31e-18
CDKN1C	1.41813	2.26e-18
RGS9	1.18695	2.59e-18
COL14A1	1.79277	3.2e-18
ZSWIM4	1.46787	3.67e-18
TFPI	1.6578	4.19e-18
ART5	1.57584	4.42e-18
PHACTR1	2.24875	4.66e-18
DUSP10	1.73633	5.39e-18
GAB2	1.12369	5.48e-18
GUCY1A2	1.59414	7.58e-18
RTN2	1.02454	8.12e-18
S1PR1	1.59723	8.98e-18
CBX7	1.23311	1.13e-17
HOXC8	1.15926	1.16e-17
TMEM179	1.65449	1.26e-17
TSHZ2	1.18735	1.5e-17
MAPK11	1.5411	2.34e-17
PCDH1	1.68347	2.55e-17
SLC38A3	1.34795	2.67e-17
MTMR11	1.58843	2.86e-17
LOXL1-AS1	1.31362	3.04e-17
EMX1	1.50958	3.58e-17
RASSF4	1.26641	3.67e-17
RUNX3	1.79791	4.79e-17
PLD1	1.05318	5.16e-17
ADM	1.18932	5.59e-17
SFRP2	1.15486	6.65e-17
BSPRY	2.49344	7.42e-17
VLDLR	1.28584	7.9e-17
RARB	1.06794	8.3e-17
PLCL1	1.39828	9.21e-17
ARAP3	1.06286	9.42e-17
LMOD1	1.04212	1.09e-16
COL4A4	2.19021	1.14e-16
LPL	1.66772	1.25e-16
LYPD6	1.24188	1.33e-16
IGLON5	4.7183	1.48e-16
EFNA1	1.03771	1.5e-16
CDKN2D	1.35207	1.59e-16
C2CD4C	1.35296	1.78e-16
SULT4A1	1.09663	2.08e-16
CHRDL1	1.24773	2.26e-16
APCDD1	1.74389	2.51e-16
HLA-F	1.4231	3.04e-16
SEMA4G	1.01663	3.29e-16
DNER	4.9947	3.3e-16
SLC2A12	1.00099	3.42e-16
WNT9A	1.78329	3.63e-16
TOX2	1.26633	4.7e-16
EPCAM	2.47597	6.29e-16
NEURL1	1.8399	6.43e-16
PLEKHG4B	2.85598	7.3e-16
CYRIA	2.13973	8.27e-16
LHX9	1.16996	9.16e-16
GLIS3	1.74456	1.22e-15
CRACDL	2.23398	1.23e-15
PIEZO2	2.51088	1.26e-15
APC2	1.16797	1.35e-15
RTN4RL1	1.60198	1.39e-15
SLC37A1	1.21934	1.55e-15
ITIH5	1.89877	2.02e-15
ARHGAP33	1.1735	2.16e-15
STC1	2.16955	3.11e-15
SYNE3	1.16036	3.42e-15
ZNF536	1.33749	3.97e-15
DHRS2	2.74153	4.74e-15
RORA	1.08815	5.41e-15
PRRT3	1.28812	5.45e-15
MLH1	1.07645	6.27e-15
C2orf72	1.19888	6.81e-15
TRPV4	1.3453	7.21e-15
SLC6A17	1.90603	8.49e-15
IL1R1	2.26749	9.3e-15
GALNT3	1.07883	1.14e-14
LOXL1	1.70272	1.27e-14
L1CAM	2.06407	1.29e-14
CCDC80	1.0326	1.58e-14
VAV3	1.1312	1.63e-14
ITPKA	1.2475	1.64e-14
MAP2	2.55728	1.86e-14
WNT6	3.42636	2.31e-14
ELFN2	1.5343	2.58e-14
RRAS	1.08854	3.81e-14
TNC	1.58859	4.87e-14
CYS1	3.25359	4.9e-14
SPATA18	1.57257	5.96e-14
EGFLAM	1.77841	7.62e-14
DISC1	1.23814	7.76e-14
PDZD2	1.47404	7.78e-14
PPP1R3G	1.84464	8.12e-14
ADAMTS7	1.41022	8.71e-14
HOXC-AS2	1.46295	1.06e-13
SERPING1	1.50718	1.22e-13
TTC9	1.011	1.32e-13
KCNAB2	1.05538	1.58e-13
CRMP1	1.15319	1.65e-13
RBP1	1.15539	1.8e-13
LOXL4	1.75855	1.94e-13
RPRM	1.61345	2.02e-13
DMRTA1	1.80726	2.39e-13
SCARA3	1.11404	2.52e-13
MYOF	1.39843	3.14e-13
NKX2-1	1.20235	3.32e-13
TCP11L2	1.08859	3.32e-13
ZNF385B	1.36503	3.93e-13
SNAP25	3.62485	4.8e-13
CRLF1	2.07189	4.93e-13
AMIGO2	1.51114	5.19e-13
HSBP1L1	1.61222	5.92e-13
SECTM1	2.56239	6.11e-13
PRKCQ	1.0098	7.52e-13
LHX2	1.61698	9.6e-13
SCART1	1.83479	9.93e-13
CFAP410	1.1624	1e-12
CD44	1.73345	1.04e-12
CCDC9B	1.31546	1.11e-12
NELL1	4.42438	1.26e-12
EPPK1	1.3013	1.33e-12
LRP1B	1.0523	1.33e-12
SSPOP	1.68391	1.97e-12
NAP1L2	1.377	2.17e-12
MCTP2	5.22806	2.39e-12
MYCN	3.16177	2.52e-12
MBP	1.37277	2.74e-12
FRMPD4	8.31449	2.95e-12
ARMH4	1.01255	3.3e-12
LYPD6B	1.65435	3.61e-12
GALNT8	2.14546	3.68e-12
SLC40A1	1.07727	3.9e-12
NGEF	1.12068	4.41e-12
FENDRR	1.91026	5.25e-12
GPR50	1.22413	5.6e-12
GABRE	3.34349	5.99e-12
BMPER	1.63163	6.1e-12
OVOL2	4.63399	8.04e-12
ARHGAP6	5.1024	9.6e-12
GAGE2E	8.13006	9.61e-12
WNT5B	1.0167	9.65e-12
PARD3B	1.01618	1.01e-11
PTPN6	1.33004	1.05e-11
ANO4	1.22794	1.06e-11
SAMD14	1.84058	1.07e-11
YBX2	1.72738	1.21e-11
DUSP15	1.46338	1.42e-11
L3MBTL4	2.0905	1.54e-11
SYT16	1.42506	2.02e-11
ATL1	1.07497	2.05e-11
CACNA1D	2.13182	2.26e-11
LMNTD2	1.30076	2.37e-11
SLC30A10	1.37842	2.92e-11
FAM110C	1.97266	3.24e-11
STAC2	1.01279	3.3e-11
ANKRD29	1.18796	4.35e-11
ANXA3	1.21947	5.01e-11
ADAMTS10	1.29974	5.34e-11
ACHE	1.4842	6.13e-11
NANOS1	1.16565	6.34e-11
AFAP1L2	1.65632	7.79e-11
HOXC12	2.11974	7.92e-11
DENND6B	2.11995	8.22e-11
SPOCK1	2.23715	8.78e-11
MMP2	1.01947	1.01e-10
RET	1.78058	1.05e-10
CD24	1.50774	1.11e-10
WIPI1	1.2369	1.18e-10
MYO15B	1.54681	1.35e-10
KCNA3	2.54501	1.57e-10
PAMR1	2.9425	1.59e-10
FER1L4	1.35487	1.73e-10
C4orf19	3.27519	1.8e-10
CCDC92B	2.38339	1.83e-10
LTBP2	1.11492	1.85e-10
LDLRAD4	1.23726	1.86e-10
CHST1	2.31915	1.88e-10
COL12A1	2.78048	1.91e-10
CSPG4	1.00809	2.22e-10
KCNN1	1.01198	2.36e-10
GDNF	2.8355	2.46e-10
BICDL1	1.12605	2.59e-10
WNT11	1.13158	2.6e-10
GLI1	1.27244	2.72e-10
CRYBG1	1.9823	2.75e-10
FMNL1	1.2057	2.91e-10
SETBP1	1.33812	3.21e-10
PDZD7	1.04591	3.57e-10
GSDMB	1.05936	3.62e-10
LINC00173	2.11188	3.82e-10
NOXA1	1.20532	4.14e-10
SLC44A3	1.3421	5.13e-10
PDK4	1.25292	5.73e-10
FAS	1.10248	5.98e-10
CAPS	1.49239	6.66e-10
BAALC	3.33095	6.66e-10
KCNK2	7.40764	7.39e-10
TENM4	1.48596	7.57e-10
MIR210HG	1.85677	1.09e-09
B3GALT5	7.33361	1.13e-09
ABCA1	3.8783	1.25e-09
CPEB3	1.03921	1.31e-09
DDIT3	1.33487	1.38e-09
NCKAP5	2.18739	1.43e-09
HOXC13-AS	1.15562	1.44e-09
GOLGA7B	3.1283	1.57e-09
FAM83B	1.81725	1.62e-09
ANKRD44	1.01764	1.79e-09
ATOSB	1.27057	1.94e-09
DENND2A	1.39874	2.04e-09
WNT3A	1.92847	2.07e-09
PLD5	5.16657	2.12e-09
PLEKHA6	1.38803	2.25e-09
HOXC-AS3	3.24148	2.27e-09
RBM24	1.34213	2.29e-09
MAFF	1.3925	2.45e-09
PGM5	1.64302	2.51e-09
DPYD	1.38627	2.68e-09
ADCY5	1.83062	2.75e-09
NEXMIF	1.83066	2.85e-09
PTCHD1	1.67479	2.93e-09
KCNA2	3.07598	2.93e-09
CYP1A1	1.75856	2.94e-09
VWA5A	1.50809	3.1e-09
NKX2-2	1.54636	3.17e-09
SCUBE1	1.90993	3.68e-09
IL18BP	1.0868	4.18e-09
GAGE1	7.00652	4.51e-09
ZNF365	2.18562	4.55e-09
BCL3	1.35746	4.86e-09
SLC16A14	1.05665	5.29e-09
BAIAP3	1.29428	5.34e-09
OTOG	1.9175	6.2e-09
SKOR1	2.33746	6.55e-09
PAOX	1.19658	6.67e-09
PDGFA	2.01747	6.68e-09
LMO2	1.58166	6.7e-09
DKK3	1.08561	7.32e-09
ARHGEF28	1.0978	7.42e-09
CDK5R2	2.476	8.64e-09
EPHB1	1.54032	8.69e-09
GRM8	6.87883	8.95e-09
HDAC9	1.58027	9.42e-09
KCNQ1	1.95497	1e-08
ABCC8	1.22248	1.07e-08
TRPC3	1.48065	1.26e-08
ENPP5	1.23347	1.26e-08
PRDM16-DT	1.79398	1.27e-08
LRRC75A	1.20041	1.43e-08
SLC35F3	4.34346	1.43e-08
NR4A2	1.35356	1.45e-08
CCBE1	1.53611	1.47e-08
ARHGEF37	1.23978	1.56e-08
SLC8A3	2.95046	1.76e-08
VGLL2	1.18407	1.76e-08
HSD17B14	1.22214	1.77e-08
TGFA	2.03259	1.8e-08
FOXA2	6.82261	2.09e-08
CLSTN2	1.94341	2.48e-08
WDR31	1.6609	2.59e-08
TCAP	1.6805	2.67e-08
SOCS3	2.03532	2.71e-08
SYTL2	1.24029	2.9e-08
TBC1D2	1.06448	2.95e-08
RIPPLY3	2.33687	3.15e-08
SAMD9	2.29335	3.23e-08
NR5A2	1.17227	3.29e-08
LANCL3	2.11437	3.33e-08
HES7	2.29339	3.55e-08
ERBB4	1.01883	3.69e-08
PDE1C	2.3844	4e-08
FBXO2	1.22188	4.12e-08
PAQR9	1.77863	4.31e-08
TGFB1I1	1.30383	4.6e-08
AMN	2.3847	4.74e-08
CPNE4	6.6505	5.18e-08
SHISA4	1.56247	5.26e-08
PCDHGC4	2.32383	5.43e-08
TSPAN11	1.48292	5.43e-08
FOXD3-AS1	1.39514	5.7e-08
CMPK2	4.18219	5.84e-08
BDNF	6.51623	5.85e-08
RIMBP3	1.33983	5.89e-08
FBXO6	1.15028	6.51e-08
CHRM4	3.29513	6.84e-08
ATP8A2	2.10864	7.1e-08
ZNF185	1.08064	7.3e-08
TMEM151A	2.15404	7.35e-08
CLIC5	2.21523	7.45e-08
THBD	2.40849	7.82e-08
ST8SIA2	6.56686	8.18e-08
PAX2	1.00027	8.6e-08
TMEM130	3.08596	1e-07
FOSB	1.41487	1.04e-07
CGA	2.20108	1.25e-07
KCND3	3.45043	1.32e-07
EEF1AKMT2	1.10942	1.44e-07
UBE2QL1	1.12492	1.53e-07
ARMCX4	1.04926	1.68e-07
HHAT	1.00137	1.69e-07
RFX6	1.41353	1.76e-07
HCN4	1.87321	1.86e-07
CDH11	5.47599	1.87e-07
CACNG7	6.28043	1.93e-07
BDH1	1.23479	2.16e-07
CEACAM19	1.315	2.41e-07
BEGAIN	1.81293	2.46e-07
SLC34A3	3.01802	2.61e-07
PCK1	4.53382	2.64e-07
FBXL16	1.29836	2.85e-07
EYA1	1.07544	2.91e-07
RIN2	1.00787	3.19e-07
BEND5	3.15761	3.41e-07
NRG1	5.35724	3.81e-07
PRICKLE2	1.34759	3.89e-07
CHST9	1.15763	3.96e-07
SLC22A18	1.08532	4.23e-07
SEMA3B	1.04498	4.24e-07
C22orf23	1.1683	4.34e-07
FBLL1	1.38282	4.72e-07
LINC01116	1.0525	4.82e-07
PTGER4	3.34371	4.83e-07
FAM43B	1.31141	5.54e-07
GRM2	2.57589	5.71e-07
PDX1	1.25085	5.73e-07
BCL11B	1.56292	5.75e-07
SP6	1.11195	6.23e-07
CHST8	1.53472	6.41e-07
SHANK2	2.40183	6.54e-07
TSIX	1.91379	7.06e-07
THSD1	1.08993	7.17e-07
IGFBP7	2.66088	7.25e-07
HLA-DRB5	2.08773	8.02e-07
RBP7	1.39222	8.07e-07
HDAC10	1.1191	8.8e-07
MAP6	2.64307	8.93e-07
GATA6-AS1	1.44563	1.06e-06
SCN1B	1.50746	1.07e-06
FOXQ1	1.63164	1.11e-06
VSIR	2.02425	1.13e-06
TNS2	1.25124	1.16e-06
LOC400627	2.6248	1.23e-06
DLGAP3	1.58726	1.33e-06
NR2E1	1.70603	1.38e-06
TLL1	1.46055	1.46e-06
PLAC1	1.04777	1.53e-06
SLC18A3	6.02424	1.66e-06
NFKBIZ	1.12561	1.66e-06
SEPTIN4	1.17601	1.66e-06
KCNIP2	1.79955	1.72e-06
CYP2E1	2.31759	1.76e-06
ZFP36	1.21993	1.77e-06
IGSF22	2.98538	1.87e-06
TNS2-AS1	1.19833	1.88e-06
PTPRE	2.17903	1.88e-06
PTPRH	2.83276	1.89e-06
GCHFR	1.721	1.99e-06
IRX4	3.75153	2.07e-06
NYAP1	1.49966	2.16e-06
ISM2	1.5644	2.19e-06
NKX2-1-AS1	5.92699	2.27e-06
OLFML2B	1.25356	2.31e-06
EPS8L2	1.56433	2.32e-06
LHX1-DT	1.00055	2.45e-06
MFSD4A	1.66866	2.64e-06
GAB3	2.56903	2.67e-06
KRTAP19-1	5.89304	2.72e-06
PRODH	1.68093	2.81e-06
CNR1	2.77229	3.08e-06
PPL	1.13306	3.09e-06
TMEM271	2.11862	3.15e-06
LINC00324	2.77227	3.15e-06
ALOX5	2.16244	3.21e-06
PCDH8	1.82747	3.22e-06
CDH4	1.72705	3.26e-06
OLFM1	1.80586	3.37e-06
PTF1A	4.9469	3.62e-06
DLX2-DT	1.68271	3.74e-06
FRRS1L	1.15765	3.84e-06
KCNMA1	2.32481	4.4e-06
RIMS2	1.4448	4.6e-06
RGS7	1.39799	4.63e-06
C11orf96	2.32486	4.65e-06
RAB27B	1.4085	4.67e-06
HOXC-AS1	1.17912	5.5e-06
CENPVL3	2.05258	5.72e-06
CAMK2N2	1.68409	5.86e-06
SLC45A1	1.83573	5.88e-06
ATP8B3	1.22798	6.07e-06
CCN3	4.0579	6.11e-06
RGCC	1.08911	6.86e-06
NGFR	1.50538	6.92e-06
SNCG	1.68567	7.66e-06
PIK3R5	1.49344	7.84e-06
LINC02904	1.06548	7.95e-06
BNC1	1.18448	8.25e-06
CYP4X1	2.35336	8.48e-06
KANK3	1.12674	8.69e-06
JAK3	1.21905	9.35e-06
BIK	1.24749	9.36e-06
EXTL1	1.60237	9.91e-06
POMC	2.05814	1.01e-05
ITGB8	1.07598	1.01e-05
EMP1	2.00057	1.04e-05
VAX1	1.30263	1.04e-05
ADGRG2	1.62913	1.08e-05
POU3F1	1.36882	1.12e-05
NPR1	3.20377	1.14e-05
TTPA	2.51762	1.2e-05
POU2F2	2.22803	1.24e-05
FAM167A	1.08244	1.28e-05
GOLGA6L9	1.09036	1.31e-05
RASSF9	1.60247	1.4e-05
LRP11	1.0941	1.47e-05
PAK5	2.20772	1.55e-05
SNED1	1.25908	1.58e-05
PPP2R2B	5.54515	1.6e-05
WNT7B	2.02148	1.64e-05
MYOD1	4.62042	1.73e-05
PCSK2	5.2938	1.83e-05
HRH1	2.74267	1.83e-05
LPP-AS2	1.89546	1.87e-05
MARVELD3	1.08224	2.01e-05
HLA-DRA	2.1125	2.07e-05
DNAAF11	2.36546	2.17e-05
LRMDA	3.12833	2.2e-05
TDRP	2.3434	2.23e-05
PAX5	2.34339	2.24e-05
ENTREP2	1.09595	2.25e-05
FOS	1.57186	2.35e-05
GCOM1	2.24964	2.36e-05
CCKBR	1.71014	2.71e-05
LINC01694	1.58412	2.76e-05
HTR7	1.14543	2.77e-05
FOXC2	1.71014	2.8e-05
LZTS1	1.28557	2.85e-05
WFDC2	2.54975	2.95e-05
RIMS1	2.14552	3.02e-05
PAX1	2.14559	3.03e-05
B3GNT4	1.12102	3.07e-05
DENND3-AS1	5.4075	3.14e-05
EFNA2	1.10472	3.26e-05
TBX19	1.23896	3.3e-05
MSS51	1.3257	3.35e-05
MPZ	1.94558	3.41e-05
CPA4	5.12393	3.76e-05
POU5F1	2.54978	4.14e-05
GFY	1.77032	4.15e-05
SSTR1	2.50117	4.4e-05
PITX3	1.17712	4.46e-05
PTGER3	3.02175	4.61e-05
PHYHIPL	3.31562	4.73e-05
MAGEB18	5.30812	4.81e-05
TBXAS1	1.05493	5.05e-05
SPINK2	1.27649	5.24e-05
MYRIP	2.05143	5.3e-05
SLC15A1	2.99364	5.53e-05
HOXB-AS1	2.61714	6.36e-05
EGR3	2.00873	6.39e-05
PCBP3	1.52276	6.43e-05
ITGA9-AS1	2.25181	6.51e-05
SPTLC3	5.25569	6.65e-05
COL4A3	2.75833	6.9e-05
LYNX1	2.33101	6.99e-05
GPNMB	2.13778	7.09e-05
HOXD3	1.73997	7.23e-05
ALDH1L1	1.94424	7.44e-05
PTHLH	1.88578	7.79e-05
TNFRSF11B	4.96511	7.81e-05
CACNG4	2.56359	7.99e-05
AMER2	2.73048	8.24e-05
ATP2B3	3.22824	8.4e-05
GAGE13	5.20113	8.79e-05
SPTSSB	2.13787	8.81e-05
PLIN4	1.12041	8.89e-05
HES2	1.83293	8.93e-05
HOXD4	1.47314	9.08e-05
GPR156	1.34005	9.3e-05
TMC4	1.14707	9.53e-05
ACOXL	1.73997	9.93e-05
MMP24	2.20356	0.000102
SYT6	1.31031	0.000104
FUT2	1.86522	0.000105
DNAI3	1.15123	0.000105
CLCNKB	1.07134	0.000106
MRAP2	1.14188	0.000109
PYROXD2	1.24065	0.00011
LINC00858	1.05146	0.000113
SEPTIN5	2.28069	0.000114
VSNL1	1.22805	0.000118
ATOH8	1.31298	0.000119
HHIP-AS1	1.13278	0.000122
YPEL4	2.508	0.000122
CAMK1G	3.16655	0.000122
GRIN3B	1.39979	0.000123
TLE6	1.7925	0.000128
NKX2-3	1.06482	0.000128
SPTBN5	1.2819	0.00013
FNDC5	1.09968	0.000135
EVA1C	1.7724	0.000136
KCNK12	1.88003	0.000141
CSGALNACT1	1.70201	0.000145
DMRT2	5.08587	0.000152
PHF11	1.1024	0.000154
TGFB2	1.13774	0.000155
KCNB1	1.54102	0.000156
OTP	3.55011	0.00016
FIBIN	1.24131	0.000161
BNIP3P11	2.34321	0.000168
EPSTI1	1.48429	0.000169
PTH1R	1.30125	0.000172
SLC44A3-AS1	1.52352	0.000178
FGF5	1.01565	0.000179
RAB37	5.02427	0.000182
RASSF6	1.52338	0.000184
QRFP	1.91973	0.000185
ZNF503-AS1	2.34352	0.000186
VGF	1.02767	0.000192
TPBGL	1.96476	0.000193
TMPRSS6	1.21495	0.000193
UNC80	2.45022	0.0002
ATP6AP1-DT	1.25605	0.000203
SOWAHB	1.49448	0.000206
ABCB4	1.0998	0.000208
IGFBP3	2.10245	0.000216
CALY	1.68475	0.000216
NT5E	2.20108	0.000216
ADAMTS16	1.83571	0.000217
TM6SF1	2.20108	0.000218
DRD4	1.10823	0.000233
CCDC177	1.40203	0.000239
HOXD12	1.28878	0.000254
HMX3	2.7803	0.000256
NMUR2	4.03529	0.000258
DAPK2	1.09368	0.000261
NPY	1.75867	0.000264
RAET1G	1.14539	0.000264
HFE	1.54996	0.000266
INHA	2.42091	0.000272
FMO5	1.04513	0.000276
TNFRSF9	4.00052	0.000296
THBS1	2.17372	0.000298
SPATA25	1.75851	0.000299
OAZ3	1.36398	0.000307
MASP2	1.32747	0.000327
NTRK2	1.14128	0.000332
KCNN2	4.89289	0.000349
STYK1	1.64308	0.000353
NIM1K	1.18726	0.000358
FBLN7	4.8929	0.000361
AVPR1A	1.44143	0.000363
MIR3677HG	1.82515	0.000375
DGCR5	1.49862	0.000378
TRIM73	2.51764	0.000379
CDHR5	2.14572	0.000385
NGF	4.53889	0.000396
ADAMTS12	3.92833	0.000407
SCRT1	2.51777	0.000414
ITIH3	4.82264	0.000444
DLEC1	4.82259	0.00045
WFIKKN1	1.89085	0.000456
INTS6-AS1	2.22765	0.000459
OR2H2	2.48429	0.00046
ZNF22-AS1	1.0662	0.000475
DDX60	1.06618	0.000478
RNF224	1.80043	0.000507
ZNF710-AS1	1.80038	0.000507
SH2D7	1.91152	0.000567
UCP3	1.59999	0.000567
ACTA2	1.19855	0.000577
RHEBL1	2.29516	0.000597
DLL4	1.43143	0.000614
RIPOR2	1.15768	0.000617
NIPSNAP3B	1.5036	0.000626
PDE4B	1.3863	0.000629
IGF2	4.74876	0.000632
BRINP2	4.74874	0.000632
RGS7BP	2.16657	0.000644
RASSF10	1.49127	0.000653
FGF13-AS1	4.39688	0.000679
FEZF1-AS1	1.10931	0.000694
KCNK13	1.36192	0.000715
ABI3BP	1.6904	0.000745
CYP1B1-AS1	1.34346	0.000765
IKZF1	1.59722	0.000768
RIMBP3B	2.26191	0.000785
SLC26A1	1.04985	0.000808
LINC01529	3.77224	0.00082
GJC2	1.19748	0.000833
LINC02798	4.67066	0.000862
RNF180	2.56904	0.000907
TAFA4	3.73063	0.000912
MMRN2	1.72399	0.000916
PCDHB2	2.56885	0.000917
XDH	2.02771	0.000945
LOC105374338	3.73014	0.000946
PIGZ	1.42959	0.000959
HLA-DMA	1.16657	0.000993
EPHA1	4.29381	0.001023
LRRC10B	1.9967	0.001047
LINC02983	1.28451	0.001112
KCNA1	1.90589	0.00112
FEZF1	1.82752	0.001149
DPP3-DT	1.30596	0.001197
PSG4	2.77244	0.001201
SHH	4.23938	0.001213
ST6GAL2	4.58817	0.001234
SMOC2	4.5881	0.001251
TMEM200A	2.53059	0.001259
SLC24A3	4.58833	0.001273
NTRK3	4.58831	0.001273
KLHDC8A	1.47289	0.001275
FOXJ1	4.23954	0.001277
FSTL4	2.19346	0.001278
WIF1	1.37999	0.001284
PTN	4.58805	0.001361
KCNJ4	1.7305	0.001389
BHLHE23	2.73051	0.001426
GOLGA8N	1.33317	0.001438
TMPRSS2	2.49135	0.001467
RASGRP3	1.79846	0.001483
COL8A1	2.15754	0.001489
CTSO	1.33326	0.001503
PROX1-AS1	1.52566	0.001556
HS3ST1	3.59746	0.001585
FCGBP	2.03546	0.00159
CNIH2	1.06297	0.00163
ADRA1B	1.41779	0.001657
LRRC56	1.11864	0.001679
VAT1L	1.84484	0.001687
PTGFR	1.70183	0.001719
CCDC87	1.31294	0.001758
CASP16P	2.03529	0.001788
P2RX2	1.07906	0.001801
ADARB2	4.5007	0.001814
PTPRN2	4.50067	0.001814
PAX6-AS1	1.06829	0.001823
NEDD9	1.03903	0.001831
ALKAL2	2.68772	0.001833
MAJIN	4.50061	0.001839
LINC01159	1.84462	0.00185
ACAN	1.16273	0.001853
CEL	1.59065	0.001861
KCNJ10	1.5009	0.001869
EGR2	2.12107	0.001872
ENTPD3-AS1	1.02443	0.001876
ACSBG1	2.26758	0.001882
DBX2	1.46221	0.001902
CABP7	1.50117	0.001936
IL15	2.26735	0.001967
PLS3-AS1	1.42718	0.001992
FANK1	2.00049	0.002
NR2F2-AS1	1.29212	0.002026
CHP2	2.26717	0.00207
NR5A1	4.50099	0.002117
TMEM240	1.06333	0.002142
MCF2L2	1.24791	0.002152
LIMS2	1.1575	0.002179
C5	1.00156	0.002201
STAT5A	2.6431	0.002231
LINC01801	2.96498	0.002249
MTND5P11	1.73808	0.002266
LINC01772	1.73842	0.002291
NKAIN3	3.50117	0.002297
PARD6G-AS1	1.81262	0.002333
TPH1	3.5006	0.002344
HMX2	1.19043	0.002377
HTR6	1.1736	0.002385
CRB2	1.4036	0.002441
ZNF337-AS1	1.09827	0.002526
GPR20	2.08328	0.002556
SV2C	1.9648	0.00258
HOXD1	1.37253	0.002607
LINC02709	1.56357	0.002624
ANXA2R-AS1	1.78063	0.002638
LRRC73	1.37989	0.002672
CORO2B	1.03715	0.002689
PTPRD-AS1	1.56363	0.002744
AZU1	4.40778	0.002788
POU4F2	2.5975	0.002809
TMIE	1.49111	0.002834
RASD1	3.9983	0.002838
SNX32	1.49098	0.002869
LINC01775	3.45043	0.002889
MST1L	2.91604	0.00293
STK32B	4.40742	0.003008
TRPV6	2.91624	0.003055
SLC22A3	4.40734	0.003079
B3GNT9	1.273	0.003227
SOCS2-AS1	1.38857	0.003326
CHGB	1.29833	0.003338
GARIN1A	1.4139	0.003363
LOC100422687	3.39747	0.003401
JAKMIP3	3.39763	0.003422
OBSCN-AS1	1.55713	0.003451
B3GNT3	2.55001	0.003453
LAMP5	3.93131	0.003532
IL17REL	3.39791	0.003574
TCHH	2.55003	0.00358
TTLL6	2.8653	0.003591
FBN3	1.50834	0.003658
TCTE1	3.93113	0.003715
LMNTD2-AS1	1.27307	0.003727
SCX	1.27518	0.003873
CXorf58	2.32138	0.003897
CAPN12	1.79496	0.004023
GALR3	4.30795	0.004056
PDGFD	1.05239	0.004087
PLK5	1.52761	0.00415
SPEM2	4.30827	0.004167
ADAMTSL3	1.0465	0.004173
FAM20A	2.50109	0.00439
OBI1-AS1	3.8608	0.004479
SLC1A2	3.86087	0.004517
FAM78B	1.39797	0.004702
NTNG2	1.01801	0.004731
COL20A1	1.96494	0.004777
NALCN	1.43664	0.004889
DHDH	1.43634	0.004895
ASB16	1.05813	0.005076
HBA1	3.28687	0.005109
CFAP221	1.40843	0.005142
CYP4F32P	1.49725	0.005175
PCDHB8	3.86115	0.00525
TTC21A	1.06449	0.00537
LOC105378663	2.10213	0.005412
IL32	1.96501	0.005467
ITGA10	1.45015	0.005515
SCARA5	2.27496	0.005518
MYH7B	1.16376	0.005578
ACRBP	2.75848	0.005649
ITGB8-AS1	3.78676	0.005754
PLXNA4	3.78676	0.005754
PSMB9	1.01077	0.00578
LINC01659	2.75869	0.005807
PLAU	1.2531	0.00581
CXCL12	1.09237	0.005871
COL5A3	2.22773	0.005882
IL11	2.05828	0.005901
LOC124902280	3.22815	0.00599
LINC01561	3.22788	0.00599
LRRN4CL	3.22778	0.00599
OR5BA1P	4.20118	0.006127
LOC102724019	1.25312	0.006128
KRT18P5	1.9231	0.006168
SP5	1.72105	0.006298
TMEM233	4.20127	0.006425
RARRES2	4.2014	0.006467
CEND1	1.16094	0.006616
SEZ6	4.20139	0.006635
NIPAL4	1.72107	0.00675
IL16	2.70202	0.007067
LINC01117	2.7017	0.007208
GRIK3	1.51734	0.007225
C11orf42	3.70894	0.007305
TNMD	3.1664	0.007356
PRAM1	4.20105	0.007359
SLC24A2	3.16641	0.007528
SUSD2	1.00302	0.007533
ENO4	2.17913	0.007665
VWA7	1.60654	0.007855
PNCK	1.10228	0.007861
CFAP54	1.31548	0.007885
MRPS24	2.01257	0.007907
PSMD6-AS2	1.43453	0.008184
NDST2	1.05121	0.008341
SLC30A2	3.1024	0.009106
RDH5	2.12835	0.009137
BEAN1	1.9649	0.009372
SLC5A2	1.32096	0.009539
LRRC15	4.08584	0.00954
RPL12P37	4.08548	0.009552
NXNL2	3.62652	0.009581
SLC25A34	1.96511	0.009605
ATXN7	1.83562	0.009655
DSEL	1.32113	0.009731
OR2B6	2.64293	0.009739
DRD1	4.0855	0.009857
MMP28	3.62658	0.009974
KDR	1.32094	0.01003
INTS4P2	1.40204	0.01008
HVCN1	1.20243	0.01016
SLIT2-IT1	3.62642	0.010185
CDA	1.01749	0.010201
DTX1	1.13334	0.01034
TMEM191C	1.13326	0.010368
B3GALT4	1.15416	0.010655
FLT3	1.15401	0.010969
ANG	1.40176	0.011035
CTAGE7P	1.15402	0.011126
FMNL1-DT	3.0351	0.011376
FILIP1L	1.09048	0.011456
CXCL1	2.2868	0.011458
ANOS1	2.28721	0.011609
ARX	2.28684	0.011813
DSG2-AS1	2.58194	0.011869
CASS4	3.03552	0.011891
CUZD1	1.36886	0.011957
CPAMD8	1.20098	0.012048
LINC02981	1.02964	0.012071
PLPPR1	3.53896	0.012259
MIR10B	1.78965	0.012318
COL23A1	1.41563	0.012392
KLHDC1	3.03552	0.012407
PGLS-DT	1.0734	0.012439
SLC6A20	3.53883	0.012495
CSPG4P10	1.68727	0.012537
ZMYND15	1.60235	0.013106
TKTL1	1.12853	0.013118
TBC1D10C	1.32764	0.013207
XG	2.51741	0.013901
ADRA2A	2.22805	0.01421
RPL13P5	1.25792	0.014284
DSCAML1	2.96479	0.014351
LINC00887	2.96525	0.014725
GAL3ST4	1.33478	0.014793
FCMR	2.228	0.014969
SRPX2	2.9652	0.015027
LOC101928728	1.29488	0.01507
SLC4A5	1.74263	0.01512
GNAT1	2.96507	0.015313
LNCTAM34A	1.43152	0.015381
NFAM1	3.96041	0.015404
PLPP2	3.9602	0.015414
TNK1	1.12295	0.015445
FAM24B	1.56055	0.01551
SLC6A1	1.64275	0.01575
STX16-NPEPL1	2.2281	0.015881
ECT2L	2.965	0.015908
IGFALS	2.02111	0.015974
RN7SL417P	3.44592	0.016231
CCNA1	1.64315	0.016462
LINC02572	2.02144	0.016736
SMC1B	1.64274	0.016822
RNA5SP18	1.1456	0.017127
MIR124-1HG	2.45038	0.017499
HAPLN2	1.17025	0.017594
HS3ST6	2.89077	0.017757
LINC03048	2.89083	0.017758
TUNAR	2.89119	0.017888
ELSPBP1	2.89119	0.017888
RFPL4A	2.89128	0.017993
DRD2	2.45073	0.018062
MMP12	2.4501	0.018071
KIF25	2.16663	0.018257
SH2D6	2.16648	0.018258
TCAM1P	1.07598	0.018415
LEKR1	1.29995	0.018446
LINC02875	1.96504	0.018817
FGF19	2.89097	0.018935
PROKR1	2.89126	0.018968
CYP2T1P	1.00199	0.019044
C1QTNF4	2.89092	0.01906
TMEM204	1.81303	0.019307
FALEC	1.81319	0.019329
LRRC66	1.11699	0.019364
CLCF1	1.4503	0.019446
MTUS2	1.81303	0.019863
ZACN	1.51734	0.020023
FRZB	1.51763	0.020028
PERM1	1.59732	0.020031
DGKK	1.69386	0.020041
TMEM269	1.3931	0.020326
SMIM22	1.59743	0.020374
SLC16A12	1.3932	0.020412
C6orf132	1.01638	0.020435
LDB3	1.69335	0.021235
HGFAC	1.39298	0.021312
HNRNPCP7	3.34619	0.021617
CDH20	3.34617	0.021899
BMP5	1.19554	0.022243
LRRTM1	2.81275	0.022497
SLC66A2P2	3.34612	0.023049
PRKN	2.38013	0.023068
HTR3A	3.346	0.023115
MYOZ3	2.37985	0.023266
LTC4S	1.3058	0.023327
ONECUT1	1.35359	0.023499
PRDM9	2.10279	0.023608
PROX2	2.81264	0.023932
LINC01783	2.16596	0.024052
FTCD	1.08763	0.02413
SYT9-AS1	1.35379	0.024179
SYNE4	1.54994	0.024251
ENTPD3	1.75873	0.024322
P4HA3	1.47317	0.024443
MBL1P	1.40872	0.024461
RBP5	1.54992	0.024511
PDE7B	1.54971	0.024659
PHF24	1.90619	0.024811
IL3RA	1.00567	0.02485
MLANA	1.11031	0.024868
CCDC160	1.02152	0.025496
SNX10-AS1	1.06766	0.025734
BDKRB2	1.47311	0.026378
ZC3H12A-DT	1.02179	0.027123
LOC101929140	1.22793	0.027502
RPL17P18	1.26747	0.027844
KCND2	1.26755	0.027867
CRISPLD2	1.03884	0.028161
ENTPD8	1.31294	0.028375
HCG27	2.30606	0.028529
SULT1C2	2.30593	0.028539
STPG3	1.22821	0.028657
FUT3	2.73032	0.029169
OR7E7P	2.72989	0.029432
SHISA7	1.16288	0.029448
GPR39	2.73098	0.029591
SNTG2	1.22778	0.029743
STAB1	2.03516	0.030008
GSN-AS1	3.23962	0.030226
CXCL14	1.59036	0.030452
KCNA7	1.84483	0.030489
FSIP1	1.36574	0.030635
HPX	1.84482	0.030735
TCEA3	1.10253	0.030789
CFAP61	2.03575	0.030909
PTGES3L	1.59042	0.030955
CFAP65	2.73063	0.031112
CRHR1	2.30565	0.031396
H2AC13	1.10229	0.031426
TSKU-AS1	1.70183	0.031435
LRRC43	1.36569	0.031577
LOC100420981	1.12856	0.032304
PROM2	1.59104	0.033404
IQCN	1.70152	0.033546
PRRG2	1.19054	0.033741
GACAT2	1.313	0.034127
LINC00622	1.19057	0.034213
BCAN	1.19041	0.034302
MYL3	2.64294	0.036077
CIITA	1.02777	0.036124
RASA4	1.0474	0.036428
DGKG	2.64343	0.036611
MAGED4B	1.04744	0.036746
PEG13	1.27108	0.037166
ABCA10	1.96504	0.0373
SLCO2A1	1.06908	0.037614
HYDIN	1.53618	0.037663
ST8SIA6	1.45054	0.037676
METTL24	1.45033	0.038037
ALG1L9P	1.4502	0.038395
SSBP3-AS1	1.5363	0.039211
TRIM74	1.45044	0.0396
DIO2	3.12398	0.039812
PRTN3	3.1237	0.039817
SCARF1	1.78008	0.039829
AVPR2	1.6429	0.040002
OPRK1	1.78029	0.040232
NDUFA4L2	1.12089	0.040274
EVX2	2.22788	0.040523
ARID3C	1.53615	0.040794
SFRP4	1.53592	0.040816
DIO3	1.6428	0.040885
TAPBPL	1.01498	0.0415
DLG1-AS1	3.12406	0.041624
ELAPOR1	1.78015	0.043248
KCNK7	1.22798	0.043384
CIART	1.18722	0.04362
IGFL4	1.2752	0.045634
SOCS3-DT	2.55032	0.046339
CAPN14	2.55017	0.046355
SDR16C5	2.54964	0.046361
KCNA4	2.54975	0.047014
GNRH2	1.33113	0.047042
MYO1H	2.14563	0.047118
CYB5R2	2.55016	0.047232
LOC124900513	1.89117	0.047948
SIDT1	1.18737	0.048086
C8orf34	1.33097	0.048103
PLEKHN1	1.05816	0.048461
MORN3	1.11256	0.048949
GAS1RR	1.89099	0.049049
CFAP90	1.89071	0.049384
TXK	2.55062	0.049489
BHLHE40-AS1	1.89141	0.049658
HIPK1-AS1	1.58193	0.049795
CD34	1.58132	0.04986
COL6A6	1.58192		0.050041
RFPL2	1.11249		0.050571
MMP13	1.11267		0.050812
MCF2	2.55057		0.050874
CCT6B	1.27589		0.050949
RPS2P14	1.14552		0.05098
C3orf20	1.22816		0.055084
FCN3	2.99841		0.055242
BSX	2.99812		0.055278
PMS2P12	2.99798		0.057599
CFAP100	2.99807		0.058003
LINC02908	1.42066		0.058951
RPL6P20	1.28025		0.059233
RPS28P5	2.05801		0.059533
DNAH12	1.42071		0.060171
SENCR	2.45066		0.060224
PLXNB3	1.28042		0.060287
BEST1	1.51775		0.061379
ZNF32-AS2	1.64314		0.061492
CNGA4	1.64281		0.061526
CGREF1	1.42023		0.061911
ADCY10	2.05803		0.061989
TTLL1-AS1	2.05814		0.061993
CTSS	2.05754		0.062028
NCKAP5-AS2	1.51763		0.062214
ST6GALNAC2	1.51752		0.062218
HMSD	2.05811		0.06226
RSPH1	2.05804		0.062407
TCF12-DT	2.45087		0.062732
CEACAM1	2.45055		0.06277
RPSAP52	2.05836		0.063653
CFAP73	2.05775		0.063736
PFN1P2	1.13793		0.065277
LINC00877	1.13791		0.06528
GMNC	1.13772		0.065801
SRL	1.5176		0.066783
BOLA2P2	1.64286		0.0672
LOC107984948	2.99825		0.067428
LETR1	1.81222		0.068255
NOD2	1.1787		0.071977
THBS3-AS1	1.22763		0.073427
LINC02367	1.03002		0.073636
GAL3ST2	1.35925		0.073694
GPR45	1.28709		0.073944
ADGRF5P1	1.35928		0.074433
ABCG8	1.35907		0.074465
SLC7A7	1.03022		0.074502
RPL36AP54	1.2865		0.074881
GOLGA8K	1.05818		0.075329
SYNGR4	1.35937		0.07601
FEV	1.45034		0.07632
SLC38A4	1.4506		0.076499
NCBP2-AS1	2.3433		0.077451
AOX1	2.34322		0.077464
CGB7	1.7307		0.077923
UPK1A	1.45073		0.078692
WFDC21P	1.45028		0.079005
RGS11	2.34306		0.079323
CYP2D8P	1.45023		0.079478
STAG3L5P-PVRIG2P-PILRB	1.45063		0.079563
RPS4XP17	1.73026		0.080155
LINC01397	2.34307		0.080315
DLGAP4-AS1	1.09065		0.080447
FGF18	1.73049		0.080489
C1orf21-DT	1.96433		0.080873
RNF217-AS1	1.73052		0.080916
RHCE	1.35904		0.081596
DDT	1.73029		0.083398
LINC00896	1.72976		0.083559
ARMC12	1.96435		0.084163
C9orf24	1.96435		0.084163
MAT1A	1.73008		0.084662
CHADL	1.73128		0.085004
OR1F1	1.17348		0.086848
ITGB7	2.3435		0.087959
RSPH14	1.12838		0.089798
RPL26P32	1.22827		0.090758
H3C12	1.22801		0.091099
WAKMAR2	1.17393		0.093852
BMP3	1.01214		0.093905
STIMATE-MUSTN1	1.29544		0.095893
SERPINA10	1.38024		0.095945
HBA2	1.38005		0.096102
CBR3-AS1	1.01212		0.09647
EMC1-AS1	1.49122		0.097389
WDR93	1.49082		0.097455
IMPG1	1.49068		0.099005
CLDN20	1.64328		0.099298
GSG1	1.86529		0.099824
DCT	1.64278		0.099945
LINC01411	1.29502		0.100168
ATP4A	1.49073		0.100351
GFRA3	2.2285		0.100542
WNT10A	2.22823		0.100595
LOC728138	1.49154		0.101292
FAM111A	1.64268		0.101313
LINC02696	1.37992		0.101444
PTGS1	1.86572		0.102065
DDX47	1.86533		0.102748
TMEM150B	1.86611		0.102989
RPL7AP16	1.86569		0.103028
ENPP3	1.8655		0.10307
TRIM54	1.07602		0.103907
ARHGEF26-AS1	1.11693		0.104652
NTF4	1.49164		0.104933
NXPH2	1.1171		0.10506
LOC105375798	1.11701		0.105083
PRAP1	2.22778		0.106401
PKD1L1	1.11723		0.106822
NEURL2	1.38081		0.107087
LINC01833	1.6433		0.107239
LOC124904621	2.22756		0.107615
MIR647	1.16658		0.109663
FIBCD1	1.16639		0.111062
PDZK1	1.11751		0.112643
S100A16	1.22808		0.114147
ADD3-AS1	2.22893		0.117949
TG	2.22722		0.118189
RBPMS-AS1	1.22815		0.118627
ABCC9	1.22803		0.119311
NOS3	1.30583		0.119953
SLC2A1-DT	1.16593		0.120206
GPC1-AS1	1.11649		0.120808
NDUFV2	1.30632		0.122902
TMEM255B	1.0217		0.124083
TMEM178A	1.02158		0.124124
CCDC170	1.02176		0.12489
MTCO1P40	1.30578		0.125617
IFITM10	1.54992		0.125925
AP1M2	1.54956		0.127904
TUBB3	1.4088		0.128235
DOCK8-AS1	1.05821		0.128699
HSFX2	1.55042		0.129136
SNORA14A	1.5501		0.130548
SLC22A1	2.10315		0.131834
PDGFRL2P	1.75867		0.131935
GZMM	2.1027		0.131944
LINC01798	1.75877		0.131969
MTDHP1	2.10204		0.132
COL28A1	1.75828		0.132039
GRB7	1.10251		0.135288
ADAMTSL1	1.10236		0.135326
ASIP	2.1031		0.135745
DCLK3	1.75888		0.136339
KCNQ3	2.10255		0.138495
ARMH1	1.10239		0.139354
SLC26A4	1.10209		0.140604
LECT2	1.40925		0.140935
LINC00629	1.10242		0.142201
LOC124906284	1.15737		0.143763
ACKR2	1.1579		0.144238
ADAMTS4	1.15777		0.144697
LOC100419436	1.22804		0.147122
WNT16	1.54883		0.147578
TRBV26OR9-2	1.22808		0.149342
LCTL	1.2281		0.150304
MCMDC2	1.22784		0.150671
UNC5B-AS1	1.32132		0.153441
DNAI1	1.32091		0.154458
TMEM88	1.32145		0.157215
FAM86B2	1.22814		0.159643
KRT17	1.45028		0.162884
LINC02585	1.45025		0.163925
LOC100130548	1.03547		0.164078
DAND5	1.45013		0.165302
CCDC13-AS2	1.64281		0.166488
LST1	1.4511		0.166542
PKIA-AS1	1.4512		0.167888
CPED1	1.32035		0.169558
MIR570	1.44989		0.170495
ACP4	1.45096		0.172403
CCM2L	1.45115		0.17274
PRMT5-AS1	1.4504		0.172862
SIGLEC10	1.08345		0.173422
REG1A	1.64341		0.174641
LINC00862	1.64279		0.178276
WWTR1-AS1	1.64227		0.178443
RPS4XP16	1.08417		0.181446
LINC00304	1.08339		0.18247
STXBP5-AS1	1.96612		0.183118
CDC37L1-DT	1.14615		0.190349
TAL2	1.2285		0.199088
IFIT2	1.22755		0.199347
LRP4-AS1	1.22747		0.201424
INO80B	1.22763		0.203226
HDAC2-AS2	1.14589		0.203574
C7orf57	1.34323		0.208574
LAMC1-AS1	1.22755		0.210482
AMZ1	1.51759		0.21266
AQP1	1.34319		0.21387
ATE1-AS1	1.00582		0.215736
DNAJC15	1.00554		0.218052
PPP1R27	1.00595		0.218805
TMEM51-AS1	1.00598		0.224505
PCDHGB6	1.51833		0.224733
TTC23L	1.05795		0.226884
GPR83	1.05815		0.227202
USP3-AS1	1.81296		0.227223
CPNE9	1.51829		0.228122
LOC124901856	1.05811		0.228319
LRRC26	1.05781		0.228409
LOC101928059	1.05838		0.231622
C2orf66	1.51788		0.232432
ZBBX	1.05868		0.233261
UBE2CP2	1.81422		0.236734
CDC20P1	1.05777		0.237835
HOXC5	1.05757		0.237889
PPP1R1C	1.12858		0.240319
LY6K	1.12831		0.240383
SCG2	1.81323		0.241112
ZMAT1	1.12787		0.243316
MIR3939	1.12881		0.250185
FGF8	1.12849		0.255337
MEI1	1.22858		0.265626
PCOLCE-AS1	1.22886		0.267971
NEUROD2	1.22757		0.272374
ACSL5	1.38022		0.275863
LINC03004	1.64405		0.296243
RPP38-DT	1.02225		0.307188
LOC112268198	1.02124		0.307556
EPN2-AS1	1.10278		0.322954
TSSK3	1.10241		0.344219
ETV7	1.10245		0.344511
RAD51	1.22778		0.358306
ADRA2B	1.22904		0.372867
SLC7A5	-2.05556			0
TFRC	-1.53604			0
HSPA9	-1.20601			0
VDAC1	-1.11466			0
NPM1	-1.09325			0
HSPA1B	-1.07919			0
DHFR	-1.01076			1.48e-302
GOT2	-1.08455			9.9e-287
IRS4	-1.06967			2.11e-273
GPATCH4	-1.22769			2.11e-246
SPARC	-1.77064			3.45e-220
GLA	-1.07876			7.17e-212
NAA15	-1.04254			2.86e-206
USP10	-1.04989			1.7e-204
ANKRD11	-1.14774			1.39e-174
DLAT	-1.08609			2.86e-164
GJA1	-1.31585			1.13e-157
CCDC86	-1.1937			5.03e-153
GEMIN5	-1.21753			2e-151
ADH5	-1.04408			1.18e-137
HSPA4L	-1.02053			7.13e-135
POLR3E	-1.06803			2.25e-134
CCND1	-2.19008			8.59e-133
HMGCR	-1.15704			4.55e-132
COTL1	-1.26582			9.76e-132
INSIG1	-1.38864			2.35e-130
NIP7	-1.58855			2.83e-127
NUP93	-1.02403			1.88e-126
DCTPP1	-1.09455			2.52e-123
MRPS27	-1.13688			2.1e-119
BCAT1	-1.2438			1.02e-116
KATNB1	-1.18675			3.58e-115
PYCR1	-1.15283			1.03e-111
NOB1	-1.38493			3.22e-109
MYC	-1.22906			2.6e-108
LCP1	-5.09057			3.92e-107
NEFM	-1.04956			2.89e-105
NSA2	-1.02859			2.31e-102
C5orf15	-1.04713			2.03e-101
HMGN5	-1.1008			3.9e-100
EFNB1	-1.32426			2.79e-99
RPF2	-1.01951			3.56e-99
GAR1	-1.26704			1.04e-98
NDUFAB1	-1.13562			8.43e-96
NAE1	-1.02054			3.24e-95
CPS1	-2.58338			1.93e-94
APRT	-1.06695			5.53e-94
POLR2C	-1.07962			2.92e-92
EARS2	-1.34528			1.24e-90
ZMAT2	-1.02376			1.65e-90
WDR36	-1.20069			2.04e-88
TAF7	-1.0068			1.61e-87
OSTC	-1.16206			1.82e-85
CENPV	-1.23356			1.16e-83
SHISA2	-2.08788			8.46e-81
MRPL1	-1.51614			1.39e-77
ZPR1	-1.0101			1.84e-77
WDR41	-1.07481			4.65e-77
UTP15	-1.41083			6.32e-77
VPS9D1-AS1	-1.59825			3.62e-76
BRSK2	-1.85684			3.82e-76
HMBS	-1.11114			7.96e-75
ZNF330	-1.12734			6.08e-74
ZCCHC9	-1.39356			7.24e-73
THUMPD1	-1.18544			1.54e-69
NBN	-1.0014			1.93e-69
CFDP1	-1.17736			6.25e-67
WDR4	-1.14663			9.87e-67
IPO11	-1.05079			9.98e-66
RPL26L1	-1.05565			1.17e-64
KNOP1	-1.12781			2.58e-64
ZW10	-1.12705			7.38e-64
RFT1	-1.22174			1.22e-63
ENPEP	-3.63083			8.71e-61
MSMO1	-1.11424			1.52e-60
DDR2	-2.43097			2.34e-60
LYRM7	-1.0911			7.26e-60
POLR3D	-1.16274			7.57e-57
SERPINF1	-1.02333			1.39e-55
SDHD	-1.07854			3.43e-55
PPWD1	-1.00095			6.49e-55
PRKAR1B	-1.18891			9.77e-55
FER	-1.30503			2.3e-52
ESPNL	-4.0351			1.37e-50
TAF9	-1.03177			7.44e-50
TRAPPC2L	-1.03505			1.44e-49
MPHOSPH6	-1.20322			2.41e-49
CTU2	-1.28655			5.32e-49
PPA2	-1.01636			4.68e-48
POLR3G	-1.39672			1.39e-47
ALKBH2	-1.1083			2.13e-47
CEP20	-1.16515			3.41e-47
MATK	-1.6324			4.02e-47
NAP1L3	-1.88747			4.01e-45
RIOK2	-1.09787			3.05e-44
TMBIM1	-1.72356			1.24e-43
ALPK3	-4.46643			3.11e-43
ZCCHC10	-1.24039			8.23e-43
UTS2R	-2.87416			1.05e-42
TMA16	-1.13649			4e-42
DNAJC12	-1.80874			4.14e-42
NOP16	-1.02781			4.38e-42
TENM1	-6.28296			2.58e-41
SLC7A11	-2.4165			4.45e-41
AK6	-1.40437			9.2e-41
SMTN	-1.01677			2.31e-40
INTU	-1.14487			2.72e-38
RPL22L1	-1.59142			7.08e-38
RCHY1	-1.05574			2.89e-37
PLPP7	-3.50445			6.54e-37
LINC00632	-2.37146			7.54e-37
OTUD6B	-1.06952			3.3e-36
RPUSD4	-1.06109			3.98e-36
DDX19A	-1.23421			1.32e-35
NDUFAF2	-1.14611			1.45e-35
FAM78A	-1.45474			1.53e-35
PDF	-1.42496			1.6e-35
LAMTOR3	-1.04671			2.23e-35
COX18	-1.2873			2.54e-35
MTX3	-1.08596			4.38e-35
CCDC181	-1.75683			1.08e-34
GTF2H2C	-1.09485			1.26e-34
FAM216A	-1.07269			4.04e-34
THYN1	-1.05217			5.18e-34
TANGO6	-1.20796			1.03e-33
PNPLA4	-4.43974			1.32e-33
PUS3	-1.28835			1.45e-33
LINC00665	-1.49211			3.19e-33
ALDH1L2	-1.27613			5.53e-33
CYP4V2	-2.23999			7.47e-33
NUDT12	-1.01273			7.84e-33
TRPM6	-2.91346			8.7e-33
GINS3	-1.06921			1.76e-32
SYP	-1.17139			2.04e-32
IFT46	-1.02322			3.16e-32
CBS	-1.01024			3.62e-31
B9D1	-1.43838			1.57e-30
PSMD5	-3.19197			2.29e-30
DCPS	-1.27182			5.01e-30
SMN1	-1.20776			4.39e-29
ZNF91	-1.5736			5.27e-29
RWDD4	-1.31711			6.65e-29
GATB	-1.00453			1.99e-28
PTPN2	-1.18037			2.58e-28
TRMT13	-1.01141			3.43e-28
MAGEE1	-2.18259			4.75e-28
TRAPPC13	-1.04521			4.81e-28
ERI2	-1.06703			1.2e-27
PNMA3	-5.72322			2.02e-27
ZNF804A	-4.02627			7.39e-27
SRFBP1	-1.30646			7.81e-27
CCNH	-1.18918			1.02e-26
CITED1	-1.36229			1.95e-26
ADGRL3	-1.2125			3.6e-26
FRG1	-1.20146			6.37e-26
MAGEA3	-10.6901			1.22e-25
HAND1	-1.23229			1.24e-25
NSMCE1	-1.03541			2.44e-25
ARMC5	-1.04261			1.61e-24
UFSP2	-1.43908			2.47e-24
BCYRN1	-1.13222			2.48e-24
FIRRE	-1.81856			3.76e-24
MT2A	-2.18295			3.81e-24
RPGRIP1L	-1.07855			4.01e-24
TAMM41	-1.27623			5.09e-24
RPP40	-1.09604			5.17e-24
MRPS36	-1.06329			9.9e-24
SULT1A1	-1.73063			1.3e-23
MRPS18C	-1.21816			4.43e-23
BRINP3	-2.14245			5.86e-23
MAGEB2	-8.26386			6.16e-23
ISL1	-1.10971			2.17e-22
MAGEA6	-11.4447			3.07e-22
ZNF28	-1.52884			3.54e-22
NQO1	-2.11557			2.39e-21
ESRRB	-2.06321			7.53e-21
DUS2	-1.13349			1.04e-20
EDA2R	-3.16426			1.06e-20
MYOM2	-2.34335			2.83e-20
ZC4H2	-1.16504			3.33e-20
MND1	-1.22333			5.84e-20
SCN2B	-3.70565			7.29e-20
SMN1	-1.1244			3.57e-19
SELENOP	-1.22239			5.4e-19
PDLIM3	-1.05522			8.96e-19
ZNF134	-1.14307			1.33e-18
COL11A1	-10.2425			4.75e-18
BCHE	-3.51681			1.24e-17
PTCD2	-1.06517			1.37e-17
CPT1C	-1.46566			1.6e-17
RGS16	-1.09585			2.21e-17
POLR1G	-1.01924			4.26e-17
MNS1	-1.33683			4.52e-17
AVEN	-1.12125			4.74e-17
TMEM150A	-1.07683			6.3e-17
CPNE7	-1.64839			8.98e-17
LXN	-1.28377			1.03e-16
KDM8	-1.51443			1.98e-16
TLN2	-1.04521			2.9e-16
MAGEA12	-9.66182			3.62e-16
TLX2	-3.95265			3.91e-16
GIN1	-1.62565			6.23e-16
XRCC4	-1.19798			7.99e-16
PINX1	-1.14139			1.06e-15
RENBP	-2.01345			1.14e-15
ZNF548	-1.7241			1.24e-15
ZNF202	-1.029			1.72e-15
DHODH	-1.03202			1.96e-15
H2AJ	-1.1718			2.3e-15
ZNF331	-4.60495			3.41e-15
ZNF468	-1.40324			5.69e-15
SLITRK3	-1.20003			2.75e-14
MAGEA1	-8.97632			4.5e-14
COL3A1	-3.2831			4.77e-14
ZNF304	-1.10409			5.48e-14
ZNF829	-1.30304			7.97e-14
GALNTL6	-1.08044			8.33e-14
ALPL	-1.15034			8.49e-14
FAM174A	-1.05565			1.16e-13
COMMD10	-1.05554			1.47e-13
MTHFD2L	-1.17842			1.7e-13
GREB1	-1.0149			1.75e-13
ZNF227	-1.12133			2.12e-13
CUX2	-1.29083			4.13e-13
ZNF85	-1.55455			4.54e-13
SGF29	-1.06611			5.77e-13
ZNF254	-1.20696			8.69e-13
TNFAIP2	-3.41612			1.47e-12
ZNF569	-1.03274			2.49e-12
LOC400499	-2.83674			2.62e-12
PTGES	-2.11187			2.81e-12
HTR2C	-2.82335			2.92e-12
ZFHX3-AS1	-1.0823			4.41e-12
GAP43	-2.22369			5.04e-12
LINC02985	-1.08681			6.26e-12
CSAG3	-8.22606			6.54e-12
FAM133A	-5.18982			6.71e-12
ING2	-1.0511			6.93e-12
ZNF582	-2.76732			7.79e-12
CRADD	-1.00036			1.81e-11
ATP2A1-AS1	-1.15915			2.3e-11
MOCS2-DT	-1.08606			2.98e-11
LINC00648	-1.48676			3.65e-11
MIR17HG	-1.22859			3.75e-11
ZNF681	-1.15772			4.34e-11
TMEM35A	-2.63489			5.27e-11
LINC00839	-2.0125			5.75e-11
ZNF568	-1.15745			7.52e-11
GABRA3	-7.82958			8.13e-11
DGLUCY	-1.22561			1.25e-10
MT1X	-1.90066			1.48e-10
ERAP2	-2.08956			1.96e-10
ZNF83	-2.46735			2.48e-10
ALPK1	-1.03589			2.5e-10
SEMA3G	-1.3434			3.07e-10
MDGA2	-1.44139			3.11e-10
TMEM144	-1.12545			6.26e-10
NUDT8	-1.07436			6.52e-10
ZSCAN5A	-1.67889			1.06e-09
RPS3AP26	-1.11777			1.13e-09
SCN2A	-2.77201			1.16e-09
SNHG19	-1.34119			1.29e-09
CSAG1	-7.3644			1.39e-09
SHPK	-1.35706			1.53e-09
PCBD2	-1.48335			1.83e-09
RBFA	-1.11958			1.85e-09
SLCO1A2	-3.50668			2.89e-09
GTSF1	-7.19218			3.73e-09
ZNF726	-7.16872			4.26e-09
SARDH	-2.13467			4.27e-09
TMEM161B-DT	-1.03389			4.8e-09
ST8SIA4	-1.3399			5.65e-09
MS4A15	-7.09741			6.32e-09
LINC01234	-2.39262			7.11e-09
UBA6-DT	-1.05725			7.76e-09
PCDHGA11	-1.37435			8.13e-09
ZNF586	-1.14252			1.01e-08
LRFN5	-4.98163			1.62e-08
ZNF583	-1.91255			1.76e-08
MRPS17	-1.06216			2.02e-08
APOC1	-1.23425			2.22e-08
TRAM1L1	-1.857			2.3e-08
TNFSF13	-1.21299			2.39e-08
LRRIQ3	-1.19066			3.73e-08
ZNF470	-1.07849			3.79e-08
SULT1C4	-1.44581			3.91e-08
ZNF749	-1.19111			4.34e-08
RPRML	-2.50668			4.67e-08
LINC02987	-1.21173			5.71e-08
MKRN3	-5.71451			6.19e-08
LINC00662	-1.22581			6.28e-08
MGC12916	-1.01372			6.73e-08
GAL3ST1	-2.89779			6.85e-08
ZNF492	-6.67413			7.12e-08
CSAG2	-6.67423			7.43e-08
RN7SL3	-1.4723			7.89e-08
THBS2	-5.67918			8.08e-08
FBXL7	-1.81261			9.25e-08
SPOCK3	-1.424			9.41e-08
ASPG	-6.57231			1.28e-07
MIR4453HG	-1.39051			1.39e-07
ZFP82	-6.57196			1.4e-07
EIF3CL	-1.13225			1.45e-07
STING1	-2.42309			1.62e-07
SOSTDC1	-2.40128			1.91e-07
ZNF813	-1.97844			2.15e-07
LINC01535	-1.10742			2.4e-07
KCP	-1.85944			2.58e-07
LINC01036	-5.46562			2.69e-07
FAAH2	-5.42299			3.49e-07
KCTD8	-6.38468			3.57e-07
SNAI3-AS1	-1.15123			4.21e-07
ZNF233	-3.67893			5.11e-07
EPHA5	-1.33446			5.54e-07
NRG2	-1.12078			5.56e-07
LMO3	-6.21469			9e-07
ELFN1-AS1	-6.21489			9.25e-07
NPM1P39	-1.61679			9.86e-07
EDIL3	-1.20293			9.9e-07
ZNF235	-1.38257			1.08e-06
APOBEC3G	-5.9807			1.1e-06
IFIH1	-1.74956			1.12e-06
CHODL	-6.169			1.14e-06
GLIDR	-1.22439			1.41e-06
TERT	-1.15704			1.58e-06
NCAM2	-6.1216			1.63e-06
SPATA3-AS1	-1.76569			1.93e-06
FOXA3	-1.2867			2.02e-06
CSDC2	-1.06997			2.1e-06
MLC1	-2.91141			2.54e-06
H4C3	-1.38494			2.96e-06
ZNF808	-3.23151			3.32e-06
MPZL2	-3.46142			3.44e-06
SPDYC	-3.4616			3.76e-06
SYT5	-2.19006			3.99e-06
DPH5-DT	-1.34381			5.13e-06
THBS4	-5.6456			5.63e-06
CFAP68	-1.05872			5.88e-06
DDX19A-DT	-2.06951			6.28e-06
HAS2	-1.56224			6.66e-06
ATP2A1	-1.19784			7.22e-06
MAGEA2	-5.79947			8.64e-06
OSTN	-1.69939			9.22e-06
ADAMTSL4	-1.14972			9.58e-06
SLC16A5	-2.35707			1.11e-05
CDH18	-5.73841			1.14e-05
CSMD3	-5.73837			1.14e-05
MLH3	-1.5052			1.15e-05
LINC00958	-5.46256			1.27e-05
PTPRZ1	-1.85184			1.29e-05
RPSAP47	-4.74904			1.39e-05
ALDH1A1	-1.16114			1.39e-05
NRK	-3.28297			1.48e-05
CCDC102B	-3.6052			1.52e-05
GBGT1	-5.67381			1.63e-05
PROK2	-1.78759			1.7e-05
MIR3667HG	-3.56632			1.73e-05
EXOC1L	-5.60752			2.37e-05
LINC03011	-2.67894			2.42e-05
RFESD	-1.21058			2.45e-05
BRD7P2	-2.21096			2.73e-05
KIF6	-1.25843			3.08e-05
ZNF229	-5.25301			3.18e-05
AMHR2	-1.79758			3.56e-05
ZFP28	-1.29438			4.03e-05
LINC01687	-5.16019			5.05e-05
HNRNPKP4	-1.323			5.39e-05
TPK1	-1.88758			5.49e-05
KLHDC9	-3.40115			5.63e-05
LOC728485	-1.67905			5.66e-05
TRAPPC2B	-1.1404			6.52e-05
SHLD3	-1.07225			7.45e-05
H4C5	-2.04143			8.04e-05
NCALD	-1.0509			0.000103
B3GNT7	-2.85981			0.000106
ZNF347	-5.30162			0.000113
INPP4B	-1.27064			0.000118
ZNF19	-1.18897			0.000123
ZSCAN18	-1.13458			0.000129
LINC01605	-1.02505			0.00013
RPS23P8	-1.73552			0.000134
IRF7	-1.75283			0.000145
CTSZ	-1.64106			0.000145
MAGEC1	-5.21491			0.00016
RSPO4	-5.21454			0.000163
USP27X-DT	-1.3175			0.000182
LINC02476	-5.21395			0.00019
MIR193BHG	-2.01424			0.000191
TRG-AS1	-2.94172			0.000192
LRRC46	-1.58839			0.000239
LOC124907392	-5.12139			0.00025
MATR3	-2.54941			0.00028
ZNF547	-1.52058			0.000295
CCDC110	-1.16896			0.000334
CFAP46	-1.9069			0.000342
TDRD5	-3.11162			0.000357
ZNF582-DT	-2.84224			0.000364
CARD8-AS1	-1.46026			0.000374
TULP2	-1.87587			0.000381
ZNF880	-1.94176			0.000383
MATR3	-1.10545			0.000387
ZNF606-AS1	-1.60852			0.00043
FAM88B	-1.03196			0.000486
SYT13	-1.38147			0.000496
BGN	-5.02219			0.000536
TBX6	-1.09996			0.000538
CCDC15-DT	-1.69571			0.000567
ANP32BP1	-4.91565			0.000683
ZNF257	-4.91565			0.000683
MSTN	-4.91517			0.000684
TEX19	-2.12235			0.000706
PACRG	-2.57958			0.000841
CCN6	-2.35687			0.000966
ZNF566-AS1	-1.12042			0.001003
CSRP1	-1.52684			0.001076
HECW1	-3.81671			0.001084
AKR1C2	-4.79949			0.00118
ZNF66	-1.15338			0.001193
DQX1	-1.94196			0.001196
CHMP1B2P	-4.79913			0.001229
CRYM	-1.21949			0.001247
LINC01033	-1.78584			0.001431
LUM	-2.62019			0.001478
ASS1P12	-1.64236			0.001534
NUPR1	-3.16423			0.001723
STX1B	-1.6595			0.001759
NPR2	-2.41599			0.001775
LOC101928906	-1.23149			0.001999
NUDT7	-1.0232			0.00201
SBK2	-4.6741			0.00215
GNAS-AS1	-1.38925			0.002224
LOC100129215	-1.27443			0.002304
SYT15	-1.12499			0.002305
MAGEB6	-3.09401			0.002356
ADAMTS19-AS1	-2.11222			0.002367
ZNF471	-1.32663			0.002454
HES5	-2.74922			0.00246
TNFSF12	-1.56628			0.002603
FRG1-DT	-4.16013			0.002713
RPS2P20	-1.3911			0.002853
FHAD1	-1.03061			0.002893
CHMP4A	-1.24606			0.003112
DKK2	-3.52693			0.003198
MAFIP	-2.05754			0.003259
SELL	-3.52673			0.003329
CDH10	-2.67903			0.003715
PITPNA-AS1	-1.02172			0.003751
LINC01748	-2.67914			0.003938
ZNF285	-1.15761			0.004123
ARHGAP40	-1.75556			0.004131
ADGRG1	-3.44436			0.004368
ANP32AP1	-3.44447			0.00446
MARCHF1	-1.03984			0.004885
ATF7-NPFF	-2.60462			0.005045
CALCRL	-1.2899			0.005133
RPSAP19	-1.79			0.005318
RPL5P4	-1.54973			0.005493
CRYBB3	-2.07283			0.005655
UBA7	-1.35685			0.005807
LINC02166	-1.25982			0.005838
LINC02043	-1.06754			0.005875
S100A4	-1.3571			0.006082
PHEX-AS1	-1.7049			0.006586
POTEJ	-1.83076			0.006905
ARSI	-3.35728			0.00735
TMED6	-2.00888			0.007754
LOC254896	-2.2831			0.008064
STAC3	-1.12559			0.008169
EPM2AIP1	-2.00904			0.008309
LINC02982	-1.28311			0.008555
AMPD3	-1.28322			0.008661
KCTD16	-1.57937			0.008816
HINT2	-1.88012			0.009067
TSTD3	-3.83796			0.009134
MIR3648-1	-2.77222			0.009352
TMEM217	-1.40147			0.009868
RPS15AP19	-2.77128			0.00994
ANKRD31	-1.31613			0.010491
TCP10L	-1.77148			0.010551
EFCAB10	-1.03512			0.011425
RRH	-1.94158			0.011897
FAM88C	-3.16448			0.011906
GABRB3	-3.16441			0.011908
BATF2	-1.94224			0.011947
LOC122455342	-1.18306			0.011963
LCN15	-1.40154			0.012101
[truncated: 12,621 more rows]

## Sheet: Figure 8b
Source data for Fig.8b
Gene symbol	log2FoldChange	UP-p<0.05	UPp>0.05	Down-p<0.05	Downp>0.05	log2FC<1
CDKN1A	2.03773	0
PFKP	1.33134	0
PLXNB2	1.23954	0
ITM2C	1.02772	1.48e-296
GPC3	1.5013	7e-262
DDR1	1.46629	2.26e-222
ITGA8	2.59944	2.92e-210
ITPR3	1.5493	5.91e-206
MYO6	1.17998	6.05e-201
CRABP2	1.15424	9.35e-187
KREMEN1	1.15888	4.43e-186
LRP1	1.00331	2.68e-180
LTBP3	1.33334	1.55e-171
AFF2	2.87587	2.74e-160
PPP2R2C	2.79143	2.21e-156
AKT3	1.05111	6.29e-154
FOXO4	1.38007	3.41e-147
COL6A2	1.29383	1.4e-144
LMO7	1.58394	1.79e-135
FOXB1	2.3966	2.14e-132
OPTN	1.3833	1.81e-129
ADGRG6	1.68002	3.26e-128
PRKCB	1.80401	8.08e-120
CPT1A	1.34251	1.52e-119
PAPSS2	1.09828	2.45e-119
SEMA3C	1.8592	5.88e-119
EHBP1L1	1.68528	7.8e-117
GPRC5A	1.91694	5.23e-116
SELENBP1	1.31485	6.41e-116
SHROOM2	3.99222	7.02e-116
NFATC4	1.08747	2.36e-112
QPCT	2.0648	9.27e-111
SFXN3	1.43298	3.14e-110
FGF13	2.57223	4.88e-104
HOXC11	1.72613	1.11e-101
ATF3	1.49434	3.65e-101
ARID5B	1.29743	9.55e-101
HOXC6	1.42019	1.43e-99
HAGLR	1.49302	1.42e-95
EPHB6	2.97985	1.81e-91
HOXC4	1.17845	2.6e-88
NAV1	1.12712	8.17e-87
BMF	1.88385	5.13e-86
LAMA3	1.14848	1.64e-85
ZNF608	1.18581	7.78e-83
LIMCH1	1.33898	5.75e-82
CNNM1	1.63934	2.8e-78
EBF4	1.85428	1.76e-77
LPP	1.15176	6.25e-77
PDZD4	1.93171	3.42e-76
CNTN1	1.27223	4.77e-76
KIFC2	1.16037	1.54e-75
SLC16A2	1.04102	1.81e-75
TIMP2	1.14642	3.27e-74
HLA-DRB1	1.8237	6.26e-74
ACADSB	1.08111	1.06e-73
SEMA6C	1.411	1.43e-73
IGFBP5	1.03119	3.5e-73
KCNH3	2.57106	3.6e-71
FBLIM1	1.20407	1.43e-70
MAL2	5.85953	3.32e-70
NRP1	1.04472	4.98e-70
KCNS3	2.65656	6.11e-70
ZNF467	1.44806	5.94e-69
GNG4	1.29821	7.73e-69
CAV1	1.48551	3.94e-68
FZD10-AS1	3.09834	2.04e-67
CACNB3	1.26504	2.16e-66
NMNAT2	3.13615	4.58e-66
LOC100507403	1.55832	8.09e-66
TP53INP2	1.31561	9.08e-66
PPP1R18	1.1903	1.62e-65
GSN	1.11027	1.64e-65
ERO1B	1.12391	2.07e-65
CLCN4	4.26637	7.96e-65
NPTXR	1.50338	5.63e-64
REEP3	1.08541	6.57e-63
B4GALNT4	1.55418	1.1e-61
LAMA4	1.2813	1.76e-61
ETNK2	1.04138	1.9e-61
KCNH2	1.70442	2.74e-61
SYT9	2.04069	5.72e-61
GAS2L1	1.28426	2.19e-60
TRIB2	1.34191	2.74e-60
TC2N	1.50375	6.23e-60
TUBA4A	1.28828	6.45e-60
DLX1	1.10493	6.01e-59
ARHGEF40	1.02068	1.89e-58
PLCE1	1.07666	2.18e-58
SCIN	2.34246	1.68e-57
TMEM255A	1.58127	4.88e-57
SSH3	1.2475	4.97e-57
DTX4	3.199	3.14e-56
RAB26	1.91982	3.93e-56
CRAT	1.13502	5.04e-56
DNAJC22	1.17014	1.48e-55
MAP3K10	1.04379	3.42e-55
SPHK1	1.19971	4.88e-55
SYT14	1.74163	7.54e-55
HLA-DQB1	1.27515	5.71e-54
SELENOM	1.06073	1.37e-53
TP53INP1	1.37493	1.07e-52
ATP1B2	1.29127	1.47e-52
MYO5B	1.66134	1.84e-52
HOXB3	1.25945	2.07e-52
CACNA1G	2.31026	1.18e-51
USH1C	1.87266	2.88e-51
SLC1A1	1.205	5.07e-51
OLFML2A	2.16553	5.86e-51
FAM131B	2.57508	6.25e-51
PCNX2	1.06973	1.56e-50
SKIDA1	1.17394	1.38e-49
NIBAN1	1.20701	1.54e-49
ARHGEF17	1.17715	1.76e-49
CDH3	3.12646	2.82e-49
SLCO3A1	4.01514	2.98e-49
SDC4	1.14415	3.12e-49
KIAA0040	1.36399	1.08e-48
KCNK1	1.2844	1.54e-48
MELTF	1.08505	1.63e-48
TUFT1	1.04873	3.21e-48
AFF3	1.42513	3.27e-48
PGBD5	1.10204	9.59e-48
ITGA7	1.06567	1.37e-47
C1QTNF1	1.94962	3.86e-47
INA	1.0861	9.31e-47
PHLDA3	1.03531	1.03e-46
SNAI2	1.33556	1.64e-46
APLP1	1.06679	4.4e-46
HTRA1	1.90866	6.51e-46
RAB3B	1.0207	9.81e-46
ASTN1	2.37303	2.15e-45
LAMB3	3.15989	4.51e-45
IQSEC2	1.16927	1.34e-44
FBLN5	1.33739	9.74e-44
HOXB-AS3	1.45654	1.26e-43
LRATD1	3.54706	2.41e-43
KNDC1	2.01174	2.75e-43
EBF3	1.08143	3.47e-43
WWC3	7.5713	3.56e-43
HOXB5	1.3532	8.24e-43
TMSB15A	1.68343	2.84e-42
NEBL	1.00335	3.52e-42
ARNT2	1.42951	3.83e-42
ABHD8	1.06336	5.44e-42
CD109	1.14812	6.26e-42
MAMLD1	2.12089	7.09e-41
CCDC80	1.39901	7.35e-41
BICC1	1.2567	2.01e-40
BEX5	1.92837	2.53e-40
LGI2	1.24969	3.15e-40
DLG4	1.15657	4.18e-40
GABRQ	2.98399	7.94e-40
HOTAIR	1.27209	8.4e-39
NSG1	1.9264	1.24e-38
ABTB1	1.23007	1.96e-38
RIMS3	1.12495	2.04e-38
MICAL1	1.09508	2.63e-38
NAPRT	1.16492	7.05e-38
B3GAT1	3.94871	9.03e-38
ESRP2	2.84207	1.05e-37
PLEKHG1	1.36221	1.34e-37
DUSP8	1.26281	1.61e-37
PCMTD1	1.18794	1.75e-37
TLE2	1.27852	2.99e-37
TCEAL3	1.7496	8.61e-37
CYP26B1	1.56375	1.12e-36
ADAMTS7	1.6706	1.79e-36
FOSL2	1.2953	2.34e-36
TMEM179	2.22463	2.52e-36
TTC39A	1.17996	3.83e-36
IGLON5	4.87836	8.21e-36
SORCS1	4.71881	2.23e-35
IRS2	1.60837	4.32e-35
CRTAC1	2.54144	1.85e-34
ADAM12	3.67071	2.29e-34
SORBS1	1.15625	5.77e-34
PLPPR3	1.07209	6e-34
BRSK1	1.30384	7.06e-34
L1CAM	2.95116	1.2e-33
OLFM2	1.42532	3.61e-33
CHRD	1.47632	1.44e-32
GNAO1	1.59942	1.78e-32
SPINT1	1.82113	2.33e-32
CLIP2	1.02047	6.26e-32
LGALS3	1.19467	6.3e-32
OTUD1	1.0914	6.47e-32
DHRS3	1.21451	7.01e-32
LOXL1	1.89518	9.21e-32
CAMK1D	1.06611	9.68e-32
CBARP	1.14296	1.61e-31
IGSF1	1.37792	1.62e-31
NRXN3	1.02698	1.88e-31
TOX3	2.49362	6.37e-31
IRF6	3.11778	1.21e-30
RAI2	1.43732	1.3e-30
HOXB2	1.00032	1.52e-30
SYBU	1.09193	2.15e-30
FLT1	1.09189	2.55e-30
DLL1	1.53884	5.59e-30
COL14A1	1.75647	6.74e-30
SYT2	1.28444	8.32e-30
RTN2	1.08266	1.41e-29
AMH	1.0411	1.78e-29
FNDC1	2.13179	2.57e-29
PROX1	1.15972	2.63e-29
ANKRD29	1.81955	3e-29
RRAS	1.33211	3.12e-29
MLXIPL	1.21424	3.66e-29
PTGER2	1.92333	3.84e-29
IER3	1.27777	4.92e-29
KIAA1549L	1.328	1.04e-28
DOK6	2.02686	1.49e-28
NEURL1B	1.19113	2.14e-28
SYTL5	1.40015	2.74e-28
SLC40A1	1.48851	3.55e-28
PHACTR1	2.26315	3.95e-28
SAMD14	2.31429	5.26e-28
GIPC3	1.00891	7.67e-28
SEMA4G	1.13031	8.73e-28
COL4A4	2.16063	1.03e-27
OBSCN	1.04905	2.15e-27
SLC30A3	1.31758	2.81e-27
FAM174B	1.98161	3.15e-27
RGS9	1.23341	3.41e-27
ANXA1	1.4455	4.18e-27
PLEKHA2	1.19944	8e-27
PLXNB1	1.22582	9.05e-27
AIFM2	1.11582	1.3e-26
GAB2	1.17023	2.01e-26
PCBP4	1.06063	2.57e-26
PDZD7	1.35137	3.3e-26
NXPH3	1.98447	3.4e-26
MARVELD2	1.22938	5.28e-26
ICAM5	1.02837	5.29e-26
CRLF1	2.81488	6.96e-26
TFPI	1.82428	1.48e-25
FOXN4	1.01005	1.87e-25
WIPF3	1.25252	2.2e-25
SPATA18	1.69077	2.87e-25
FNDC4	1.28318	3.36e-25
CNKSR2	3.60033	4.14e-25
SLC4A3	1.4177	4.4e-25
VWA5B2	1.56829	1.3e-24
RASSF4	1.13938	1.38e-24
HEXA	1.03756	1.55e-24
CLMN	1.07725	2.31e-24
ITIH5	2.19918	5.48e-24
PCDH1	1.48537	6.09e-24
MCOLN3	1.15802	7.07e-24
LPL	1.70461	7.16e-24
DNER	3.84016	8.13e-24
CHRDL1	1.32095	9.11e-24
LBH	1.13984	1.38e-23
FAM20C	1.26742	1.42e-23
LOXL4	2.59543	1.63e-23
SNAP25	3.81954	2.2e-23
TMEM59L	1.61249	3.52e-23
PIEZO2	1.93967	7.06e-23
MAP2	2.77297	7.51e-23
SMIM10L2A	1.07368	1.06e-22
EPCAM	2.29948	1.24e-22
STON1	1.03969	1.38e-22
FRMPD3	1.39541	2.1e-22
SLFN5	1.17451	2.58e-22
SERPING1	1.78125	3.03e-22
GLIS3	1.5139	4.2e-22
NIPAL1	1.03264	4.51e-22
DMRTA1	2.06936	4.93e-22
WNT6	2.97994	5.01e-22
BHLHE41	1.16197	5.88e-22
PAX7	1.84872	8.37e-22
SPOCK1	2.48605	1.3e-21
RBP1	1.28982	1.54e-21
GUCY1A2	1.35078	2.79e-21
TCF24	1.08369	2.99e-21
CDKN2D	1.37049	4.46e-21
SSPOP	1.67334	6.8e-21
RARB	1.02098	9.22e-21
WIPI1	1.44497	1.01e-20
NELL1	4.1573	1.45e-20
MAPK11	1.47581	1.78e-20
CDC42BPG	1.00232	2.28e-20
SH3GL2	1.10714	2.44e-20
CRACDL	1.96641	3.53e-20
EMX2OS	1.08421	4.15e-20
VLDLR	1.1469	4.31e-20
LMOD1	1.01269	7.94e-20
FZD10	1.31486	8.04e-20
STC1	1.96019	8.27e-20
MICALL2	1.3813	8.9e-20
PDK4	1.50741	2.01e-19
SHANK2	3.0486	2.33e-19
ADAMTS10	1.44145	3.63e-19
TMEM151A	3.76862	4.05e-19
OSMR	1.41638	6.89e-19
ANXA3	1.6428	7.68e-19
ART5	1.24071	7.91e-19
SLIT3	1.28927	8.2e-19
STUM	1.08494	9.99e-19
WNT3A	2.25017	1.03e-18
TNC	1.77975	1.23e-18
ZNF385B	1.46745	1.78e-18
MBP	1.54296	2.88e-18
CACNA1D	1.9508	3.71e-18
EPPK1	1.25411	3.96e-18
SYNE3	1.06611	4.02e-18
NFASC	1.29241	4.32e-18
RORA	1.06699	4.84e-18
HOXC-AS2	1.67047	4.98e-18
KIF26B	1.42129	5.49e-18
PLEKHA6	1.50428	5.73e-18
CBX7	1.11779	8.5e-18
REPS2	1.2234	9.16e-18
PAQR6	1.25757	9.95e-18
DKK3	1.18594	1.25e-17
SEC14L2	1.1123	1.69e-17
LYPD6	1.10332	2.14e-17
ASIC3	1.17162	2.16e-17
TCP11L2	1.14412	2.23e-17
ANO4	1.21814	2.24e-17
FAM181B	1.80188	2.62e-17
DUSP10	1.34832	2.79e-17
FAM110C	2.09908	2.92e-17
SHANK1	1.63039	3.04e-17
SEPTIN4	1.64348	3.41e-17
LTBP2	1.1681	3.94e-17
PLEKHG4B	2.032	4.62e-17
CYS1	2.47256	5.13e-17
CD44	1.57448	5.18e-17
FRRS1L	1.72297	5.48e-17
CDH4	2.58876	6.27e-17
GJB2	1.15961	6.63e-17
ACHE	1.46827	7.08e-17
SECTM1	1.838	1.1e-16
FER1L4	1.12498	1.1e-16
ALS2CL	1.5136	1.31e-16
MCTP2	6.08269	1.46e-16
DUSP5	1.08908	1.49e-16
GPR50	1.34783	1.5e-16
CACNG7	3.52761	1.74e-16
TSPAN11	1.8781	1.96e-16
PRDM8	1.353	2.48e-16
RBM24	1.41964	2.86e-16
PDE1C	4.03599	2.93e-16
GRID1	1.11	3.46e-16
C2CD4C	1.05065	4.01e-16
CRYBG1	1.64773	4.14e-16
TENM4	1.42551	4.45e-16
CHST1	1.97825	1.22e-15
NGEF	1.04273	1.63e-15
AGAP2	1.34529	1.75e-15
BDH1	1.57136	2.09e-15
PAMR1	2.2053	2.65e-15
PLPP4	1.18111	2.68e-15
CYRIA	1.52927	2.95e-15
ENPP5	1.43241	3.11e-15
BAIAP3	1.40807	4.46e-15
LANCL3	2.4247	4.51e-15
FBXO2	1.21692	6.67e-15
SHISA4	1.84509	6.81e-15
SCUBE1	1.56828	9.15e-15
KCNQ1	2.20087	9.6e-15
KCNA3	2.74025	9.75e-15
LYPD6B	1.49502	1.02e-14
PRRT3	1.01681	1.35e-14
PLPPR4	1.39327	1.72e-14
SLC6A17	1.8901	1.95e-14
FRMPD4	9.05942	2.26e-14
ETV1	1.29238	2.29e-14
HCN4	2.22967	2.78e-14
LINC01116	1.41498	3.11e-14
HSBP1L1	1.44966	3.33e-14
GAB3	2.84984	3.46e-14
C10orf82	1.00798	3.64e-14
HDAC9	1.63709	4.33e-14
SLC17A7	1.32375	4.39e-14
ALOX5	2.49642	4.7e-14
GRM8	8.93581	5.29e-14
POU3F1	2.22547	6.6e-14
EVA1B	1.10003	7.02e-14
NCKAP5	1.81191	7.11e-14
RFX6	1.5497	9.51e-14
SYTL2	1.39879	1.06e-13
PDZD2	1.1085	1.11e-13
HLA-F	1.04516	1.22e-13
BMPER	1.28181	1.32e-13
CACNG4	3.71407	1.33e-13
BICDL1	1.11151	1.44e-13
LMO2	1.62761	1.45e-13
BDNF	4.97394	1.55e-13
PITPNM3	1.34088	1.67e-13
STAC	1.15538	2.16e-13
SSPN	1.48966	2.17e-13
ERBB4	1.08626	2.23e-13
ELFN2	1.20427	3.97e-13
EGFLAM	1.47457	4.09e-13
PAX2	1.22812	4.14e-13
SGPP2	1.11001	4.26e-13
BSPRY	1.36021	4.28e-13
HOXC12	1.97188	4.54e-13
RTN4RL1	1.14395	4.89e-13
MYOD1	2.74228	6.52e-13
PTPRH	2.53403	7.39e-13
C4orf19	4.47923	7.73e-13
CLSTN2	2.01286	8.96e-13
GLI1	1.26468	1.09e-12
PLD5	6.0486	1.16e-12
FMNL1	1.25755	1.22e-12
NOXA1	1.12649	1.53e-12
ITGB8	1.47772	1.54e-12
GIPR	1.28652	1.63e-12
RGS7	1.85035	1.68e-12
FBXL16	1.3224	1.99e-12
BRICD5	1.60987	2.54e-12
SP6	1.37778	2.71e-12
PLAC1	1.28707	3.04e-12
GAGE2E	8.31821	3.06e-12
RUNX3	1.17172	3.68e-12
LRRC75A	1.31163	3.69e-12
OVOL2	3.27993	4.55e-12
SH3D21	1.10001	4.71e-12
APCDD1	1.1153	5.09e-12
MROH6	1.13535	6.13e-12
PRICKLE2	1.47555	6.44e-12
YBX2	1.61073	7.21e-12
PTCHD1	1.64223	8.66e-12
PTPN6	1.17509	8.72e-12
NR5A2	1.13837	1.01e-11
NEURL1	1.16815	1.23e-11
SPOCK2	1.86443	1.24e-11
NTNG2	1.85554	1.25e-11
WNT9A	1.30465	1.35e-11
PCK1	2.18259	1.45e-11
NAP1L2	1.22189	1.53e-11
ATP8B3	1.47177	1.56e-11
SEMA3B	1.10817	1.68e-11
MTMR11	1.07639	2.23e-11
SYT16	1.06052	2.55e-11
PAK5	4.5536	2.58e-11
SKOR1	1.94187	2.81e-11
CHST8	1.54752	2.83e-11
SLC35F3	2.88118	3.19e-11
RFTN1	1.01484	3.27e-11
ABCC8	1.25792	3.5e-11
HLA-DRA	2.33404	3.94e-11
SOWAHB	2.55361	4.13e-11
COL12A1	2.16658	4.51e-11
LAMC2	1.26781	5.14e-11
PTPRE	2.44758	5.32e-11
SOCS3	1.97094	6.06e-11
CPNE4	4.49957	6.49e-11
SPAG4	1.30052	8.02e-11
PRDM16-DT	1.77265	9.18e-11
FOXA2	7.73325	1.15e-10
ZNF365	1.9757	1.17e-10
EPHB1	1.48533	1.68e-10
BAALC	2.29397	1.94e-10
KCNK2	7.64579	2.02e-10
CLIC5	1.93615	2.14e-10
B3GALT5	7.63447	2.24e-10
HLA-DPB1	1.09988	2.32e-10
PXDC1	1.02774	2.39e-10
GALNT8	1.64051	2.47e-10
ABCB4	1.43577	2.72e-10
SLC30A10	1.00576	2.95e-10
ATP8A2	1.8136	2.95e-10
ALKAL1	1.90953	3.03e-10
KCND3	2.93313	3.24e-10
ADCY5	1.39748	3.75e-10
ZFP36	1.24623	3.79e-10
SCART1	1.35597	4.18e-10
ARHGAP6	7.4187	4.98e-10
RET	1.17509	5.15e-10
MYRIP	2.8136	5.61e-10
DLGAP3	1.99162	5.78e-10
RAB27B	1.62563	5.79e-10
CPQ	1.64512	6e-10
NGFR	1.47839	6.97e-10
TLL2	1.16088	7.83e-10
CMPK2	4.67071	8.63e-10
MYCN	1.83246	9.45e-10
AFAP1L2	1.04709	9.48e-10
LINC02035	1.23697	1.02e-09
CHRM4	2.39688	1.08e-09
LMNTD2	1.08393	1.1e-09
SNED1	1.23698	1.11e-09
BCL11B	1.86402	1.14e-09
DUSP15	1.17854	1.22e-09
DHRS2	1.84393	1.22e-09
TMEM130	2.85582	1.26e-09
OLFM1	1.73685	1.4e-09
ACOXL	2.33827	1.41e-09
LINC02904	1.31462	1.55e-09
SLC8A3	2.67559	1.59e-09
SRRM2-AS1	1.54479	1.69e-09
NYAP1	1.63607	1.8e-09
HLA-DRB5	2.2418	1.95e-09
CDK5R2	2.42277	2.17e-09
NRG1	4.16658	2.19e-09
DPYD	1.21733	2.27e-09
C5	1.50534	2.3e-09
COL24A1	1.26654	2.33e-09
OTOG	1.41367	2.41e-09
KIF12	1.80693	2.53e-09
MATN2	1.12228	2.85e-09
GDNF	1.76145	2.91e-09
DENND6B	1.43813	3.05e-09
GAGE1	7.05903	3.53e-09
CLCNKB	1.59138	3.55e-09
GFY	2.09886	3.84e-09
HLA-DMA	1.55999	4.5e-09
KCNA2	1.91736	4.67e-09
GSDMB	1.005	4.87e-09
CHST9	1.06108	5.29e-09
SCN1B	1.65133	5.37e-09
CCDC92B	1.47365	6.77e-09
VSNL1	1.92762	7.12e-09
CGA	3.05109	7.14e-09
FIBIN	1.46767	7.74e-09
NT5E	2.58162	7.86e-09
LOC102724019	3.51987	8.53e-09
CRYL1	1.04113	8.85e-09
LSAMP	1.02384	8.92e-09
SSTR1	2.81781	9.48e-09
CCKBR	2.28633	1.03e-08
GOLGA7B	2.38633	1.04e-08
CNR1	4.02073	1.06e-08
NKX2-3	1.19349	1.08e-08
MAP6	4.02073	1.11e-08
VWA5A	1.20702	1.26e-08
HTR7	1.32617	1.27e-08
NEXMIF	1.44459	1.54e-08
KCNQ3	4.35792	1.62e-08
EEF1AKMT2	1.08261	1.63e-08
PDGFD	1.52504	1.98e-08
ARHGEF19	1.17242	2.15e-08
IGFBP7	2.61006	2.24e-08
PROX1-AS1	2.01837	2.27e-08
NPR1	3.92557	2.51e-08
ARHGAP4	1.24264	2.73e-08
SLC16A12	3.26382	2.74e-08
KCNMA1	2.58063	2.78e-08
VAT1L	2.09739	3.13e-08
PPL	1.15394	3.53e-08
CDH11	5.76535	3.7e-08
STYK1	2.04861	4.06e-08
CCBE1	1.07874	4.26e-08
ST8SIA2	4.23101	5.19e-08
RASSF9	1.42279	5.31e-08
PTGFR	2.17714	5.34e-08
PDX1	1.18433	5.5e-08
LIMS2	1.44578	6.34e-08
TLE6	2.69496	6.45e-08
RBP7	1.24058	6.79e-08
SPRED3	1.15064	7.74e-08
RIMS2	1.32029	8.7e-08
CYP4X1	2.21255	8.83e-08
ABCA1	1.42456	9.03e-08
NPY	2.30052	1.01e-07
HHIP-AS1	1.48852	1.1e-07
FAM83B	1.23872	1.15e-07
IKZF1	2.64605	1.17e-07
TMEM191C	3.28451	1.26e-07
MAFF	1.03398	1.28e-07
WDR31	1.33372	1.36e-07
SLC18A3	3.75154	1.4e-07
BDKRB2	2.05658	1.5e-07
MYH7	6.50377	1.56e-07
ACTA1	2.62938	1.57e-07
SYNC	1.86337	1.57e-07
SPTBN5	2.28556	1.72e-07
ADAM8	1.06984	1.87e-07
THBD	1.74227	2.06e-07
TMPRSS2	3.07348	2.12e-07
PSD	1.17778	2.29e-07
HRH1	1.86608	2.41e-07
TMEM200A	3.43193	2.42e-07
LINC01694	1.4719	2.5e-07
PCBP3	1.28927	2.63e-07
HOXD1	2.5139	2.63e-07
PITX3	1.26724	2.71e-07
ISM1	1.37303	2.84e-07
GATA6-AS1	1.33238	2.96e-07
TGFB2	1.24939	3.01e-07
GABRE	1.35606	3.11e-07
THBS1	2.00107	3.64e-07
HDAC10	1.14396	3.85e-07
ALKBH6	1.22328	4.05e-07
GRIN3B	2.40696	4.14e-07
HFM1	2.29587	4.26e-07
SLCO2A1	2.15731	4.56e-07
EPS8L2	2.00105	4.62e-07
TJP3	1.18861	4.72e-07
FES	1.95103	5.12e-07
KCNJ10	2.49704	5.18e-07
BEGAIN	1.34655	5.4e-07
EGR3	2.14171	5.56e-07
RIPOR2	1.34655	5.86e-07
ACAN	1.2752	6.69e-07
MIR210HG	1.38243	7.62e-07
PPP1R3G	1.0783	7.78e-07
ATOH8	1.50733	7.99e-07
FMO5	1.03134	8.62e-07
CNIH2	1.2735	8.78e-07
AATBC	1.9807	9.5e-07
KCNJ3	1.25623	1.25e-06
CEACAM19	1.14746	1.25e-06
FEZF1-AS1	1.1326	1.44e-06
CACNA1C	1.00637	1.49e-06
SH2D7	1.81663	1.54e-06
ADGRG2	1.19197	1.96e-06
PTF1A	2.30263	2.11e-06
FILIP1L	1.66256	2.22e-06
PIK3R5	1.25897	2.47e-06
PAX1	1.78807	2.48e-06
HMSD	5.96772	2.54e-06
FBN3	1.71968	2.8e-06
SPTLC3	5.93119	2.96e-06
PCDHGC4	1.27158	3.16e-06
HS3ST5	1.34266	3.22e-06
CLVS2	1.1218	3.23e-06
MCF2L2	1.59542	3.36e-06
CMKLR2	2.68422	3.37e-06
VSIR	1.36276	3.39e-06
BRINP2	5.70636	3.42e-06
LMNTD2-AS1	1.68115	3.42e-06
FENDRR	1.04402	3.58e-06
FGF13-AS1	4.18039	3.64e-06
PSG4	4.18039	3.65e-06
TNFAIP8L3	1.26201	3.71e-06
BIK	1.10625	3.77e-06
ISM2	1.07347	3.81e-06
B3GNT4	1.06925	3.88e-06
CCN3	2.01045	3.88e-06
ATP2B3	2.22865	4.01e-06
TGFA	1.24296	4.33e-06
CPA4	3.13385	4.55e-06
HOXC-AS1	1.15308	4.65e-06
DACH2	1.13984	4.84e-06
PIGZ	1.56944	4.97e-06
FILIP1	1.36231	5.21e-06
CXorf58	3.34879	5.24e-06
LZTS1	1.00813	5.4e-06
ADAMTS12	4.87553	5.6e-06
PLK5	2.53224	5.62e-06
PYROXD2	1.31165	5.77e-06
ACTA2	1.22864	6.34e-06
DGCR5	1.97569	6.4e-06
NCMAP	5.77507	6.47e-06
PLXNB3	3.32413	6.62e-06
HYDIN	5.77507	6.63e-06
GALNT5	1.05414	6.77e-06
FBLL1	1.16479	6.86e-06
TLX3	1.08207	7.54e-06
CYP1A1	1.08954	7.85e-06
HES2	1.44897	8.24e-06
RASSF6	1.6988	8.42e-06
DOCK10	5.73325	8.51e-06
TNFSF4	1.66256	8.84e-06
TPBGL	2.17056	8.95e-06
SNCG	1.19989	9.26e-06
FNDC5	1.06244	9.34e-06
LINC01411	4.78806	9.44e-06
EGLN2	1.01548	9.49e-06
NEFH	1.36155	9.66e-06
RUNX2	1.33988	9.74e-06
C15orf62	1.41051	9.92e-06
GGACT	1.00794	1.12e-05
CAMK1G	2.83871	1.21e-05
WIF1	1.41152	1.43e-05
UNC80	5.38444	1.47e-05
ZNF710-AS1	1.7549	1.55e-05
PHYHIPL	2.52502	1.76e-05
WFDC2	2.05111	1.9e-05
LNCTAM34A	2.24751	1.94e-05
ANOS1	3.48849	1.96e-05
TRPV6	3.19409	2.07e-05
DSEL	1.73804	2.11e-05
TM6SF1	2.30591	2.16e-05
HOXD4	1.49208	2.22e-05
CHGB	2.30592	2.24e-05
AVPR1A	1.41368	2.3e-05
SLC24A3	5.55268	2.31e-05
RNF180	3.16657	2.36e-05
LRMDA	2.62095	2.37e-05
CD207	1.95799	2.64e-05
PLIN4	1.19951	2.77e-05
WDR97	1.64606	2.79e-05
SLC15A1	2.03093	2.84e-05
TMPRSS6	1.57234	2.89e-05
ARK2C	1.15064	3.09e-05
GSG1L	5.45315	3.32e-05
ELFN1	1.41485	3.45e-05
WNT7B	1.35998	3.49e-05
DNAH6	1.11	3.57e-05
KLHDC8A	1.37303	3.58e-05
TNFRSF11B	3.81782	3.6e-05
CFAP221	1.38671	4.15e-05
TKTL1	1.71767	4.24e-05
ELL3	1.21076	4.24e-05
PTH1R	1.08181	4.38e-05
GRIN1	1.49994	4.64e-05
ETV4	1.51988	4.78e-05
SPOCD1	1.19927	5.56e-05
DUOX1	3.0511	5.89e-05
TDRP	1.45103	5.91e-05
RASGRP3	1.46926	5.97e-05
LINC00652	1.2634	6.42e-05
NMUR2	5.04155	6.77e-05
STAT5A	4.37304	6.83e-05
ARMH1	3.02073	6.84e-05
STKLD1	1.24124	7.04e-05
HOXD3	1.8299	7.54e-05
LOC105374338	2.48849	8.07e-05
ACTG1P25	1.05699	8.37e-05
TRPC4	1.49262	8.64e-05
P2RX2	1.02996	8.86e-05
MSC-AS1	1.06531	8.96e-05
GPR35	1.72998	9e-05
SCARA5	1.47256	9.42e-05
FEZF2	3.24749	9.47e-05
PPP2R2B	3.2475	9.69e-05
ZNF337-AS1	1.13916	0.000104
TAFA4	2.59543	0.000105
SLC1A2	3.62937	0.000105
ETV5	1.30465	0.000106
MIAT	2.75768	0.000107
SLC6A16	1.10454	0.000107
AMN	1.74742	0.000109
KLF2	1.18663	0.000111
TBILA	1.99452	0.000116
LINC01529	2.0611	0.000121
SPTSSB	1.71009	0.000123
METTL24	2.34608	0.000123
GRIK3	1.99451	0.000128
NGF	2.31859	0.000129
LINC01750	5.16935	0.00013
IQCH-AS1	1.0172	0.000135
HOXD12	1.38897	0.000143
ABHD1	1.03471	0.000145
CFAP43	1.02437	0.000153
SCX	1.81042	0.000154
ZMYND15	1.91146	0.000157
HS3ST1	2.69497	0.000164
SMOC2	4.18037	0.000172
OR2H2	2.8924	0.000173
SGCG	5.10522	0.00018
CAMK2N2	1.02814	0.000182
GPNMB	1.40699	0.000187
ITGA11	1.7056	0.000192
KCNN2	4.77146	0.000193
CDH20	4.77146	0.000196
CPAMD8	1.34169	0.000198
TCHH	2.66252	0.000199
FOXC2	1.4255	0.0002
IRX4	2.50429	0.000208
LPP-AS2	1.44519	0.000208
LINC02614	1.11614	0.000209
SSC5D	2.85846	0.00021
CTSK	1.46614	0.000216
PRECSIT	2.8924	0.000217
INKA1	1.40696	0.000217
IGFBP3	1.29825	0.000219
VMAC	1.2475	0.000222
CCDC177	1.2735	0.000222
P4HA3	1.61588	0.000226
TCEAL2	4.10998	0.000229
CCDC175	5.03811	0.00023
LINC00324	1.64868	0.000239
SLC49A3	2.13857	0.000246
DRP2	1.16394	0.000254
CDKN2B-AS1	1.03743	0.000271
TMEM271	1.35635	0.000273
PLAU	1.23683	0.00028
HLA-DQA1	1.49333	0.000288
NCKAP5-AS2	2.13857	0.000294
COL4A3	1.7006	0.000309
RASSF10	1.32413	0.000311
CHRNB4	2.31163	0.000314
PCSK2	2.59543	0.000326
FLRT1	1.19833	0.000346
LRRTM1	3.41253	0.000347
NOTCH2NLA	1.57466	0.000377
NEU4	2.40697	0.000399
LINC01602	4.59089	0.000406
GCOM1	1.81361	0.000408
PHF24	3.37305	0.000437
COL22A1	4.89372	0.000439
SLC6A1	1.5536	0.000444
YPEL4	2.17271	0.000452
SLC34A3	1.58452	0.000456
TBX19	1.13857	0.000464
CCM2L	2.40699	0.000464
IGF2	4.89372	0.000467
CLUL1	1.30513	0.000476
MIR4664	1.69497	0.000487
INKA2-AS1	2.02902	0.000506
RGS7BP	2.0511	0.000524
PTGER4	1.13858	0.000527
C11orf96	1.3551	0.000542
NECTIN4	2.95798	0.000549
LHX2-AS1	1.5625	0.000556
GPR20	1.90355	0.000562
COL8A1	1.67071	0.000562
ITGB3	1.59544	0.000563
PDE7B	2.0511	0.000566
FGF17	1.12435	0.000572
FN3K	1.2084	0.000627
EVA1C	1.21942	0.000637
ADARB2	4.81572	0.000643
MYH6	4.81572	0.000655
NALCN	1.31859	0.0007
STK32B	4.81571	0.000711
GPRASP1	1.16658	0.000733
ABI3BP	1.21434	0.000757
DGKG	2.33828	0.000773
LRRC66	2.48848	0.000816
IPCEF1	2.4885	0.000817
RASGRF1	2.30266	0.000851
KCNB1	1.57234	0.00086
SCG3	2.45103	0.000877
STK32A	4.38444	0.000882
LINC01869	4.73325	0.000886
LAMP5	2.87556	0.000896
ETV7	4.73325	0.000899
FRMD3	1.15065	0.000929
AMER2	1.58327	0.000935
CFAP97D1	4.73325	0.000941
CRYGS	1.62097	0.00095
GAGE13	4.73325	0.000973
CACNA1E	4.73325	0.000993
GDF15	1.33405	0.001023
KRTAP19-1	2.14562	0.001079
STMND1	1.19746	0.001093
LOC400627	1.76005	0.001123
SOCS2-AS1	1.49431	0.001144
CDK15	1.91363	0.001144
ANKRD1	1.15065	0.001159
HTR3A	1.63607	0.00118
EGR2	1.63606	0.00118
PAQR9-AS1	2.26612	0.001195
LINC03098	4.32785	0.001219
SV2B	4.64579	0.001285
CXCL3	2.37303	0.001338
FBLN7	2.41255	0.001338
CFAP61	4.26896	0.001343
HGFAC	2.55362	0.00135
NR5A1	3.15735	0.001399
NEUROD1	4.64579	0.001423
IQCN	2.78805	0.001438
CRYBG2	1.01514	0.001528
PIWIL4	1.65314	0.001543
SLC45A1	1.06371	0.001595
LGI3	1.19688	0.001666
ENTPD3	1.60908	0.001725
CYP2E1	1.19689	0.001729
LINC02367	1.89239	0.001736
FOXQ1	1.04181	0.001818
LINC01561	2.74228	0.00187
IL17REL	1.58161	0.001904
LOC100129434	4.55268	0.001915
PRLR	4.55268	0.001915
F2RL2	4.55268	0.001915
ITGA10	1.37305	0.001921
MMP12	4.20756	0.001935
KRTAP21-2	4.55268	0.001977
TNK1	1.39688	0.002002
TMEM233	4.55268	0.002026
INSC	1.67258	0.002096
SLC25A18	1.13764	0.002161
VWA7	1.72668	0.002183
FGF8	2.15064	0.002189
TMEM154	1.72669	0.002217
TTPA	1.16656	0.002221
NR2F2-AS1	1.05435	0.002275
PTPRN2	4.55268	0.002276
FEV	1.78808	0.002278
AQP1	2.29059	0.002301
KLHL35	2.15066	0.00231
PID1	3.54295	0.002351
OXER1	3.54297	0.002355
HAAO	1.21692	0.002467
PCSK1	2.69497	0.002591
DLGAP2	4.55268	0.002592
AQP4	1.11	0.002617
CHP2	1.64223	0.002631
PDE1A	1.01046	0.002694
INSRR	1.69494	0.002713
RAPGEF3	1.10121	0.002751
TNFRSF9	1.67261	0.002773
KCNK12	1.17053	0.00284
KLK4	1.11926	0.002846
SLC22A3	4.45315	0.002879
LRRC15	4.45315	0.002879
FANK1	1.09184	0.002956
NPAS3	2.42033	0.002999
PTGER3	1.37304	0.003061
KRT17	2.95796	0.00307
FAM24B	1.56569	0.003095
LOC101927560	2.95798	0.003139
CEND1	1.24748	0.003148
CSMD2	4.45315	0.003227
BEND5	1.02753	0.003296
CNGA1	2.10997	0.003298
LINC00622	1.28285	0.003314
PLPPR1	2.11	0.003333
IL3RA	1.2103	0.003399
TNMD	4.00593	0.003478
PRKN	1.72094	0.003498
DGKI	3.4319	0.003543
SP5	1.30263	0.003556
MYL3	2.06819	0.003637
BBS1	1.13957	0.003664
DCLK3	2.59543	0.003748
VSTM2L	1.2418	0.003761
H3C12	1.958	0.003822
NIBAN3	2.37303	0.003847
CUZD1	1.16247	0.003974
TMEM86B	1.78807	0.004085
PRR35	1.37305	0.004099
ISLR2	3.93193	0.004252
ANO2	2.06818	0.004254
FAM111A-DT	3.93193	0.004293
ATP12A	1.09062	0.004296
DCAF4L1	1.01045	0.004297
OBSCN-AS1	1.62938	0.004372
MMP24	1.25937	0.004416
FAM111A	3.37301	0.004434
DNAAF11	1.13043	0.004562
TMEM151B	1.82759	0.004564
TCAM1P	1.02252	0.004647
HOXC5	3.37305	0.004687
ST6GALNAC2	1.53533	0.00471
IL11	1.43192	0.004716
SLC2A1-DT	2.02511	0.004722
TRIM67	4.34623	0.004736
GARIN1B	4.34623	0.004736
ACRBP	3.37303	0.004753
LINC01801	2.02511	0.004824
DNAJC5G	2.15733	0.004832
AZU1	2.54294	0.004968
ETV2	1.46616	0.005094
WNT10A	4.34623	0.005166
KLHL32	1.0044	0.005297
ROPN1B	2.847	0.005384
GMNC	1.40278	0.005459
PAPPA2	3.85392	0.005528
GFRA2	3.85392	0.005647
RPS16P1	3.85392	0.00569
CACTIN-AS1	1.82761	0.005746
TDH	1.19524	0.005957
EPHA1	1.7515	0.005963
WFIKKN1	1.0044	0.005994
PTPN5	1.87555	0.006076
GARIN1A	1.22864	0.006223
TUNAR	1.2113	0.006231
JAKMIP3	2.78811	0.006232
BCAN	1.5139	0.006298
SERPINA10	2.48853	0.006351
CUBN	1.47257	0.006409
PCDHA1	2.78808	0.006564
C2	1.65055	0.006719
RBP5	2.11005	0.00685
MIR4479	2.2735	0.006897
SLC5A8	4.23075	0.006988
ABCC2	1.06818	0.007136
CCDC178	2.2735	0.007198
MFNG	1.373	0.007729
SYT9-AS1	1.47993	0.008082
SLC24A2	2.72668	0.008112
SOCS3-DT	2.72663	0.008227
DNAJC15	1.83249	0.008352
FREM1	1.08761	0.008396
DNAI1	2.72665	0.008557
C15orf48	1.57656	0.008942
CAPN6	1.2982	0.009198
DUSP26	1.17713	0.009342
MYOZ3	3.684	0.009396
MRO	1.06491	0.009454
AVPR2	3.684	0.009503
OPRK1	1.24057	0.009581
CYP2W1	1.9349	0.009642
NLRP6	1.37301	0.00966
CABP7	1.0649	0.009665
GP1BA	1.05553	0.009679
RFPL2	1.26201	0.009913
GEMIN7-AS1	2.37305	0.010024
ZC3H12A-DT	1.06492	0.010038
ADAMTSL1	1.63607	0.010066
WFDC21P	1.74745	0.010069
CGB7	3.684	0.010337
CTCFL	2.66251	0.010382
FIGNL2	1.28557	0.010637
LINC00602	3.11002	0.010674
DHX58	1.48	0.010845
SLC11A1	1.48854	0.010874
BEST1	1.44516	0.010877
LINC02981	1.03318	0.010883
CYP4F32P	1.14712	0.010948
FMN1	1.08574	0.01099
TMEM191B	1.08576	0.011376
PTHLH	1.15064	0.011537
COL6A6	1.31166	0.011669
HOXB-AS1	1.08577	0.012164
CACNA1G-AS1	4.10522	0.012407
PCDHB2	2.01042	0.012412
ST6GAL2	3.59089	0.012539
C2CD6	3.59089	0.012539
RNU6-529P	3.59089	0.012539
COL20A1	1.95798	0.012714
XDH	1.40954	0.012828
PCED1B	2.59541	0.013081
SPDYA	1.40957	0.01312
ANGPTL4	1.28554	0.013202
ABCG8	1.95802	0.013253
KCNK9	1.25518	0.013328
TG	2.59544	0.013392
ROS1	3.03602	0.013415
C1QTNF2	1.2799	0.013431
GPR143	2.59547	0.013534
TCEA3	1.10998	0.013803
DEUP1	3.03599	0.013903
CARD14	1.55359	0.014723
PTN	3.59089	0.014953
DHDH	1.22419	0.015072
ADORA2A-AS1	1.69495	0.015259
ZNF487	1.02686	0.015623
SLC7A10	1.22417	0.015812
FTCD	1.13857	0.016034
CYP2T1P	1.036	0.016273
MMP13	2.2475	0.016319
LOC780529	1.90355	0.01656
LOC107984948	2.05112	0.01666
LINC00877	1.22419	0.016802
DRD2	1.90355	0.016865
NXNL2	1.90354	0.016962
ALPG	3.49135	0.017054
PKD1L1	1.78801	0.017384
COA6-AS1	1.37302	0.017412
IL32	1.08356	0.017597
TNKS2-DT	1.4126	0.017821
DM1-AS	1.09621	0.017976
DSG2-AS1	1.6949	0.018021
SENCR	2.24747	0.018373
SLCO5A1-AS1	1.17277	0.018684
RAB7B	2.95805	0.018754
SLIT2-IT1	2.52507	0.018839
SIGLEC16	1.57236	0.018873
NOXRED1	2.0511	0.018918
GOLGA8T	1.05656	0.019462
CD74	1.57234	0.019538
NPFFR2	1.24746	0.02062
POU4F2	1.64602	0.020839
CCNA1	1.98969	0.020857
MTCO2P2	1.37302	0.020963
ADRA1A	2.45103	0.020977
CLDN4	2.45103	0.021163
KCNH5	2.18037	0.021189
CXCL8	1.98967	0.021514
CFAP90	2.45103	0.021743
HBA1	2.87552	0.021806
CDC42EP5	2.45108	0.022003
TTLL6	1.26611	0.022089
MYOCD	2.8755	0.022501
CA15P1	2.87554	0.022772
XKRX	1.00526	0.022841
OTP	1.41611	0.022862
BEAN1	1.37307	0.022863
LOC339666	2.45101	0.022964
MCF2	2.451	0.022965
ZNF350-AS1	3.38444	0.022965
TFPI2-DT	2.87556	0.023021
DLEC1	1.46611	0.023094
CRHR1	1.16006	0.023096
ROPN1L	1.16003	0.023325
HESX1	1.46614	0.023476
C17orf107	3.38444	0.023692
NDUFA4L2	1.46613	0.023727
CLEC18A	3.38444	0.023787
CFAP77	1.26612	0.023791
SLC22A20P	1.52504	0.023809
ERICH2-DT	1.52504	0.02404
CBR3-AS1	1.26615	0.024714
WDR86	1.03962	0.024939
FGF22	1.10999	0.025654
PRCD	1.68115	0.025893
LOC284344	3.38444	0.025942
ANKRD61	1.18039	0.026141
MSANTD1	1.59545	0.02635
LUZP2	1.92556	0.026829
CFP	1.33241	0.02684
LRRC43	1.37302	0.026928
RNF224	1.12687	0.027297
LINC01659	1.46613	0.027736
CDHR5	1.12688	0.027826
PLCH2	1.03963	0.027839
SLC25A34	2.11002	0.028071
C4orf50	2.37306	0.028125
NTN5	2.37298	0.028375
NUTM2B	1.05112	0.028825
DRD1	2.37308	0.029145
LOC102725191	1.0637	0.031201
NTF4	2.7881	0.031255
KCNT1	2.37307	0.031388
C6orf58	3.81571	0.031472
CA9	3.81571	0.031472
MAGEB18	3.26896	0.03149
CD160	1.29057	0.03193
HLA-DOB	1.14559	0.031945
CRHR2	3.26896	0.032118
RPS3AP34	3.26896	0.032118
RNF39	1.1666	0.032163
RPS2P17	1.16657	0.032412
IQSEC3P3	2.37307	0.032848
RNU7-3P	3.26896	0.033055
OR7E7P	1.72667	0.03326
SERPINB8	1.72669	0.033947
MYPN	1.7267	0.034441
UGDH-AS1	1.25755	0.034517
RPSAP12	1.32862	0.034786
RFPL3S	3.26896	0.034905
SOX1-OT	2.29057	0.035175
KCNA1	1.32864	0.035179
NKX2-1-AS1	2.03598	0.035187
STUB1-DT	1.85848	0.03524
PROX2	1.72666	0.035773
RDM1P5	1.62458	0.035786
TMEM249	1.72663	0.035789
LOC101929140	1.0207	0.035966
SEPT5-GP1BB	1.37301	0.036028
SLFN11	2.69499	0.036337
TENM2-AS1	2.69495	0.036338
C2orf66	2.29052	0.036569
ELSPBP1	1.85847	0.036675
EHBP1-AS1	1.32863	0.036772
DUOX2	1.4255	0.036857
LINC00533	1.85848	0.036866
NPIPB13	1.21692	0.036972
LRRN4CL	2.03604	0.037048
TMEM176B	2.03596	0.037052
NTNG1	1.10997	0.037095
TNFRSF14	2.69493	0.037362
THORLNC	2.03599	0.037819
RN7SL417P	2.69488	0.038048
FOXB2	1.11	0.038069
ZNF442	1.21692	0.038208
HSPA8P1	1.8585	0.038697
LOC122526776	2.29062	0.038988
THBS3-AS1	1.85844	0.039183
SHH	1.48852	0.039932
HRH2	1.24753	0.040333
LINC02762	1.16662	0.040413
SV2C	1.05817	0.040712
PCDHGA1	1.28284	0.041456
RPL21P28	1.24751	0.042015
CLEC18B	1.66252	0.04332
KISS1R	3.14343	0.044127
EDRF1-AS1	3.14343	0.044128
RAPGEF4-AS1	3.14343	0.044129
FMNL1-DT	1.56565	0.044761
MIR124-1HG	1.78803	0.045613
GNG12-AS1	1.07346	0.045892
LOC105369147	1.15062	0.046108
SCARF1	1.78807	0.047262
PAPPA	2.20309	0.047467
PCDHB8	2.59546	0.047747
TOMM20L	1.66258	0.047876
CCDC170	1.09064	0.04812
CDC20B	2.20305	0.048302
ADAMTS14	1.37307	0.048942
SLC30A2	2.59539	0.049824
RPL31P34	3.14343		0.050003
FEZF1	1.20311		0.050107
LINC01783	1.43193		0.051026
LOC105375421	1.43189		0.051312
MMRN2	1.23553		0.051727
RSPO1	2.59541		0.053097
LINC01166	1.43194		0.053547
USH2A	1.10997		0.053696
PRR5-ARHGAP8	1.373		0.054851
IL16	1.50427		0.055795
LOC101928059	1.43197		0.05583
ABCA10	1.13202		0.056137
BNIP3P11	1.71405		0.05687
RBM44	1.2735		0.057689
LGALS2	1.71405		0.058685
CTXND1	1.87551		0.058773
ZMAT1	1.87555		0.059205
ASAH1-AS1	2.11		0.059718
EBLN2	1.27354		0.059853
IGSF21	1.71404		0.060849
LOC124900513	2.11		0.061335
PPP1R42	2.48855		0.062062
MAFTRR	2.48855		0.062062
IHH	2.11003		0.062066
CCN6	1.18661		0.062783
LOC101927245	2.10997		0.063075
ARPC4-TTLL3	1.71405		0.06315
TRAF3IP3	2.10996		0.063392
RPL5P5	3.00592		0.063792
MIR4635	3.00592		0.063795
MYO1H	2.48855		0.064548
CCDC27	1.31863		0.064699
PTH2	1.71403		0.064757
ALKAL2	1.18661		0.065264
ARID3C	1.18661		0.066476
PFKFB1	1.15731		0.067377
PHKG1	1.08763		0.06779
LINC01159	1.08761		0.067794
CORIN	1.13209		0.068527
PRC1-AS1	1.18661		0.069084
NDST4	1.0876		0.069752
CIART	1.22104		0.070281
LETR1	1.44018		0.071843
PADI1	3.00592		0.072926
CCDC39	1.22107		0.074233
TAL2	1.63609		0.074808
SPI1	1.78809		0.075858
TCTE1	1.78804		0.07651
SNORA26	1.63603		0.077016
LOC124906789	1.78807		0.077026
MYZAP	1.31165		0.077345
IL23A	1.02514		0.077749
SPEM2	2.01046		0.078696
C3orf20	1.26199		0.079043
PLXNA4	1.13601		0.079416
LAMC1-AS1	1.63609		0.079422
LOC124906284	1.3116		0.080649
TF	2.37299		0.081497
PDE6G	2.0105		0.081794
EDAR	2.01042		0.0818
LOC100419436	2.0104		0.081802
SLC23A3	2.37299		0.08268
LOC101929563	2.01042		0.083002
TUBA3D	1.78804		0.083709
CFAP73	1.37307		0.083744
PRAC2	1.02514		0.08408
FZD4-DT	2.01053		0.08526
CDH15	1.04186		0.085363
SDS	2.37311		0.085518
SCN11A	1.37305		0.086943
KRTAP5-AS1	2.85392		0.089069
CD34	1.1666		0.090193
KLK10	1.45107		0.091386
TBC1D10C	1.20308		0.093048
MST1L	1.2031		0.093647
HSPA5P1	1.55359		0.093721
KCNA4	1.20306		0.093964
PGLYRP1	1.45104		0.094631
ARHGAP36	1.45105		0.094797
LINC01122	1.451		0.094805
LINC00886	1.45108		0.095025
LINC03048	1.55361		0.095469
PAK6-AS1	1.45098		0.095763
RPL36AP54	1.08354		0.097427
FLJ12825	1.0835		0.098124
HBA2	1.69497		0.098303
DRICH1	1.69497		0.098303
PCDHGA7	1.2475		0.098722
MIR762HG	1.5536		0.098976
RNY4P10	1.5536		0.098976
ST13P19	1.69498		0.099669
ACSBG1	1.08349		0.099739
GAD2	1.69493		0.100691
SPIB	1.90355		0.102215
ZNF709	1.69493		0.102591
TMEM132B	1.69491		0.103456
FOLR1	1.11002		0.103619
FAM21FP	1.69497		0.103959
LOC105376731	1.69497		0.103959
RIMBP3B	1.24748		0.104079
OLIG3	1.69495		0.104109
SSBP3-AS1	1.24753		0.104703
PROKR1	1.11001		0.105444
FLJ46284	1.90359		0.106119
NKAIN3	1.30268		0.106535
FAM186B	1.30261		0.108973
UCN2	1.90348		0.110195
CD247	1.90355		0.110232
ATP4A	1.30266		0.111507
RIMBP3C	1.14173		0.111805
OMG	2.24755		0.112205
LEF1-AS1	1.3026		0.113579
DMRT2	2.24755		0.114389
PRAC1	2.24745		0.114396
STXBP5-AS1	1.90352		0.115007
SPDYE18	1.30268		0.115485
ERFL	1.14168		0.116518
C1orf162	1.02908		0.116905
ABCG5	1.14174		0.117425
COX6B2	1.14174		0.117425
IGFLR1	1.02905		0.117917
ACR	1.37305		0.118819
KCNJ5	1.46614		0.119533
TMEM255B	1.02904		0.119682
LINC01918	1.0291		0.120506
ADRA2A	1.1804		0.120512
DCXR-DT	1.18039		0.120517
SOX9-AS1	1.18041		0.121791
RSPH1	1.02907		0.122356
GDA	1.18037		0.123489
ASS1P2	1.46617		0.123556
ARHGEF38	1.46611		0.124192
GPR61	1.46608		0.124197
ALG1L8P	1.4661		0.125158
MMP28	1.4661		0.125932
ARR3	1.59545		0.127845
DCDC1	1.05108		0.127923
C1QTNF4	1.5954		0.129439
COL17A1	1.5954		0.129439
PRDM4-AS1	1.05111		0.133145
CD200R1	1.78807		0.133463
PHB1P9	1.59541		0.13468
KRT18P5	1.05105		0.137387
MINDY4	1.07759		0.140344
LINC01775	1.05118		0.141446
NCBP2L	2.10999		0.143269
RN7SL75P	1.78807		0.145569
LINC02798	1.07762		0.147079
LINC02387	1.29052		0.147153
TRPV2	1.11001		0.150268
LINC02696	1.10999		0.150277
APOD	1.37306		0.151392
LINC01623	1.37306		0.151392
WDR93	1.59543		0.152709
PTGS1	1.37301		0.153676
LOC124904048	1.37298		0.15387
BAAT	1.37301		0.154472
ARHGAP42-AS1	1.37305		0.159958
STMN2	1.37303		0.16011
CYP19A1	1.37304		0.16132
CYTIP	1.37305		0.161405
LOC442155	2.10998		0.161769
PCDHGB6	1.48848		0.163663
DNLZ	1.15064		0.164106
NUP210L	1.11007		0.1646
CDC20P1	1.15067		0.166055
H4C11	1.37304		0.166089
LINC01376	1.15066		0.166956
KCNH6	1.48846		0.16857
CA3	1.48857		0.172059
LINC02321	1.01046		0.172698
SNORA7B	1.48842		0.175393
CIBAR1-DT	1.20309		0.17733
LOC101928626	1.4885		0.178134
CD109-AS1	1.01046		0.178355
HCG27	1.20315		0.181763
ADA2	1.20315		0.181763
PVALEF	1.20312		0.18177
IMPG1	1.03599		0.185126
LOC124902280	1.03603		0.19011
PTK6	1.03595		0.192181
ALDOB	1.20305		0.192748
CASQ2	1.27352		0.193213
LNCOC1	1.03594		0.199088
ATP2C2	1.03603		0.199912
BST1	1.27357		0.203222
CRB1	1.37306		0.211831
BMS1P4	1.37306		0.211831
LOC101928266	1.37306		0.211831
GNG3	1.37304		0.211837
DMGDH	1.06824		0.213712
LOC102724219	1.3731		0.217867
LOC124905349	1.37302		0.217886
RFPL4A	1.11		0.219285
RHBG	1.37313		0.221581
SLC39A2	1.11004		0.221993
DIO2	1.10997		0.222015
PRG4	1.10996		0.224141
TEX36	1.10996		0.225674
LRRC26	1.11		0.232825
LOC400553	1.10994		0.234143
LOC124902229	1.16656		0.242775
CHRNB2	1.10992		0.245862
ARL13A	1.16659		0.251971
INSYN2A	1.16661		0.258962
PDE6C	1.16665		0.264535
SPATA32	2.48824		0.273983
HNF1A	1.16656		0.27409
GAS6-DT	1.24753		0.274898
NANOS3	1.24751		0.274905
RGPD2	1.24742		0.279911
ESYT3	1.01042		0.284313
PTCSC2	3.64574		0.291705
TCF12-DT	1.05108		0.304433
POPDC2	1.05112		0.314275
IDI2	3.45309		0.347324
LOC124902108	1.10998		0.352911
LYPLAL1-DT	1.20304		0.393454
SLC7A5	-2.03183			0
IRS4	-1.27723			0
KCTD12	-1.14013			0
HSPA9	-1.03769			0
GOT2	-1.0457			1.43e-306
VDAC1	-1.01081			1.85e-301
GLA	-1.10945			7.9e-272
SPARC	-1.58429			1.68e-237
NAA15	-1.02096			1.02e-206
NAT8L	-1.16566			3.69e-199
IFIT1	-2.18832			8.61e-187
INSIG1	-1.35545			4.91e-174
DHX37	-1.00562			4.02e-167
CCDC86	-1.27478			3.93e-164
ANKRD11	-1.03857			1.53e-162
GJA1	-1.15344			2.41e-160
EFNB1	-1.47623			7e-153
GPATCH4	-1.00164			1.57e-149
COTL1	-1.14454			2.62e-146
MYC	-1.16376			3.85e-143
LCP1	-4.68812			1.25e-142
CPS1	-2.54612			1.05e-140
CCND1	-1.86889			1.47e-139
PCDH10	-1.16183			9.26e-137
MRPS27	-1.1456			2.41e-134
SHISA2	-2.37441			3.96e-134
POLR3E	-1.02078			3.61e-126
GEMIN5	-1.09916			7.61e-125
APRT	-1.11595			1.84e-120
KATNB1	-1.14635			2.69e-118
NIP7	-1.45698			6.4e-118
BRSK2	-1.80739			1.35e-115
PYCR1	-1.02728			1.28e-111
MCCC2	-1.02452			3.13e-108
EARS2	-1.3727			1.25e-103
WDR36	-1.25594			1.66e-102
NPTX1	-1.09727			3.45e-102
BCAT1	-1.04569			1.27e-100
PRKAR1B	-1.67496			6.27e-97
NOB1	-1.22491			3.87e-95
ZNF689	-1.26165			5.82e-95
SERPINF1	-1.08503			1.06e-84
RPL26L1	-1.12778			5.5e-81
NDUFAB1	-1.01917			9.14e-80
MAGEA3	-8.26128			1.92e-79
GAR1	-1.15676			4.28e-77
DDR2	-2.30281			7.68e-76
ENPEP	-3.54196			9.23e-74
PURA	-1.00972			2.16e-71
VPS9D1-AS1	-1.47534			2.13e-69
TENM1	-5.24403			1.77e-67
NFKB1	-1.20086			3.52e-65
HMBS	-1.0079			6.16e-65
KNOP1	-1.04014			6.57e-65
CENPV	-1.08132			6.89e-65
UTS2R	-2.71305			1.36e-64
MOCS2	-1.00109			8.94e-61
IFIT2	-2.30857			3.74e-58
COQ9	-1.03382			3.4e-57
ZCCHC9	-1.14674			2.78e-56
MRPL1	-1.29548			4.11e-56
MPHOSPH6	-1.21193			1.15e-55
CWC27	-1.09099			1.22e-55
SDHD	-1.04372			1.61e-54
MATK	-1.45471			6.44e-54
RIOK2	-1.23801			1.75e-53
UTP15	-1.11799			2.45e-53
EXOSC6	-1.15205			1.2e-52
NAP1L3	-2.05473			2.52e-52
ALPK3	-4.06279			5.49e-52
THUMPD1	-1.00355			6.35e-52
ESPNL	-4.39013			7.24e-52
CYP4V2	-2.38678			3.55e-50
PRMT3	-1.01549			1.58e-49
PSMD5	-3.19409			2.08e-49
DCPS	-1.5745			8.37e-48
SLITRK3	-1.89976			2.71e-47
LINC00632	-2.56161			4.39e-47
GTF2H2C	-1.23578			1.25e-46
TMBIM1	-1.58979			1.77e-46
EIF3C	-1.05669			1.38e-45
DTX3L	-1.49658			5.64e-45
FAM78A	-1.3111			1.18e-44
PDF	-1.44391			3.94e-44
SLC7A6	-1.02208			3.94e-44
SLC7A11	-2.20689			7.87e-44
NOP16	-1.05347			6.19e-43
ALDH1L2	-1.23885			7.02e-43
PAK1IP1	-1.26705			9.88e-43
POLR3G	-1.22272			2.21e-42
FER	-1.04588			1.26e-41
MAGEB2	-6.60805			1.75e-41
SLC6A6	-1.09588			5.95e-41
LRP2	-1.09121			7.15e-41
PNPLA4	-4.80687			1.67e-40
CTU2	-1.10517			2.94e-40
DMAC1	-1.00604			3.6e-40
FAM216A	-1.14887			4.66e-40
IFT46	-1.07816			3.59e-39
ZNF276	-1.05067			3.42e-38
DDX19A	-1.15919			3.61e-37
AK6	-1.26341			4.59e-37
PLPP7	-2.93836			1.44e-36
SHROOM1	-1.14445			8.93e-36
CCDC181	-1.58224			1.13e-35
FIRRE	-2.13089			7.76e-35
RIGI	-1.95875			1.59e-34
CITED1	-1.4203			4.07e-34
MAGEE1	-2.11392			4.21e-34
RPL22L1	-1.5031			1.04e-33
ARMC5	-1.20281			1.09e-33
NQO1	-1.97563			1.53e-33
MXRA8	-1.06975			2.76e-33
ISL1	-1.25244			3.05e-33
TRIM71	-1.04009			8.08e-33
FOXD1	-1.11475			1.79e-32
MAPK13	-1.34791			3.53e-32
DTWD2	-1.38374			1.17e-31
MEF2C	-1.05058			2.85e-31
TANGO6	-1.02687			4.37e-30
IFIT3	-2.26882			6.97e-30
HAND1	-1.22444			8.6e-30
TMA16	-1.02268			1.24e-29
DNAJC12	-1.23223			2.3e-29
PLEKHA4	-1.53514			2.5e-29
UNC5C	-1.09023			3.72e-29
SCN2B	-4.24859			4.39e-29
ZNF91	-1.4227			1.02e-28
LXN	-1.56616			1.04e-28
TRPM6	-2.22446			1.57e-28
NDUFAF2	-1.02852			2.23e-28
SRCAP	-1.25267			2.32e-28
SELENOP	-1.12367			9.04e-28
B9D1	-1.18449			1.79e-27
RPGRIP1L	-1.08348			2.11e-26
OASL	-2.49922			2.67e-26
MYOM2	-1.59607			1.3e-25
RABEP2	-1.03493			3.85e-25
RWDD4	-1.11497			1.93e-24
IFI6	-1.13497			2.03e-24
SULT1A1	-1.50575			3.24e-24
SGF29	-1.36745			4.14e-24
EDA2R	-5.08092			7.55e-24
GALNTL6	-1.43432			2.41e-23
ESRRB	-1.59541			8.64e-23
COMMD10	-1.35453			1.12e-22
ZC4H2	-1.1639			1.38e-22
UFSP2	-1.28878			1.8e-22
ZNF804A	-2.7519			2.6e-22
IFIH1	-2.09995			2.63e-22
BCL6B	-1.04009			4.38e-22
MAGEA6	-11.3666			5.91e-22
FRG1	-1.05681			7.2e-22
CRACR2A	-1.29146			1.1e-21
BCHE	-4.45295			1.91e-21
BRINP3	-1.65538			2.37e-21
KDM8	-1.57715			4.76e-21
LINC00665	-1.15643			6.75e-21
PNMA3	-6.84492			8.88e-21
COL3A1	-3.16613			2.5e-20
CPNE7	-1.75123			5.88e-20
ERAP2	-2.42136			8.55e-20
ALPK1	-1.29673			1.08e-19
COL11A1	-10.677			1.62e-19
MND1	-1.15093			1.67e-19
TMEM147-AS1	-1.00797			2.32e-19
SEMA3G	-1.60533			4.44e-19
CYP26A1	-1.09124			4.55e-19
TMEM150A	-1.17637			8.77e-19
ATF5	-1.13765			2.7e-18
ZNF747	-1.00502			7.26e-18
TLX2	-5.26359			1.08e-17
ZNF234	-1.17079			1.63e-17
ZNF468	-1.45408			2.27e-17
MDGA2	-1.59139			3.41e-17
LRFN5	-4.57823			5.12e-17
PINX1	-1.17027			1.22e-16
ZNF85	-1.68647			2.42e-16
RN7SL3	-2.02974			4.2e-16
LINC00839	-2.15947			6.04e-16
MAGEA12	-9.58139			6.34e-16
ING2	-1.20158			8.07e-16
RCBTB2	-1.60494			2.31e-15
GIN1	-1.49205			2.62e-15
NRG2	-1.37506			4.57e-15
GAP43	-2.22901			1.32e-14
CSDC2	-1.36446			1.98e-14
FAM133A	-5.16613			2.07e-14
MAGEA1	-9.04692			2.71e-14
H2AJ	-1.02616			3.08e-14
SHPK	-1.66478			7.34e-14
SCN2A	-4.64933			1.32e-13
HTR2C	-4.97745			2.48e-13
RENBP	-1.47615			3.6e-13
LINC02985	-1.07608			5.45e-13
TMEM35A	-1.85793			2.69e-12
CSAG3	-8.35506			2.77e-12
ZNF28	-1.09705			3.25e-12
LINC01234	-2.79691			3.93e-12
SULT1C4	-1.42438			4.42e-12
SPOCK3	-1.35279			5.2e-12
BSN	-1.03029			6.35e-12
SLCO1A2	-3.88436			7.5e-12
ZNF331	-3.42493			7.98e-12
ZNF582	-2.81018			8.23e-12
DEXI	-1.38643			9.41e-12
ST8SIA4	-1.27558			9.67e-12
OPRD1	-1.42787			1.4e-11
ZNF583	-2.16885			1.42e-11
ZNF235	-1.5978			1.47e-11
GABRA3	-8.04692			1.96e-11
LINC00662	-1.42553			2.34e-11
CSAG1	-8.01216			2.44e-11
MTHFD2L	-1.0183			8.11e-11
MOCS2-DT	-1.103			8.94e-11
LINC02987	-1.58723			1.01e-10
GNAS-AS1	-2.17661			1.05e-10
TRIM47	-1.39204			1.1e-10
PRDM5	-1.04535			1.13e-10
ZNF551	-1.05901			2.04e-10
ZSCAN18	-2.14038			2.27e-10
HDX	-1.12718			2.38e-10
ZNF813	-2.0552			2.49e-10
PTGES	-1.36626			2.49e-10
TRAM1L1	-2.18684			3.04e-10
DGLUCY	-1.04398			3.26e-10
ZNF568	-1.15281			4.16e-10
CTSZ	-3.81394			4.34e-10
MLH3	-1.65516			4.89e-10
UBA6-DT	-1.14826			5.57e-10
MT2A	-1.23746			8.7e-10
ZNF829	-1.04305			9.31e-10
ZSCAN5A	-1.70945			9.87e-10
RBFA	-1.00548			1.11e-09
SYT13	-1.51215			1.34e-09
IRX6	-1.01808			1.62e-09
GBGT1	-7.31757			1.77e-09
CSAG2	-7.27909			2.23e-09
PCDHGA11	-1.14211			2.59e-09
MPZL2	-3.91237			2.61e-09
MGC12916	-1.15304			3.46e-09
ZNF470	-1.31588			4.6e-09
GTSF1	-7.13574			5.13e-09
ARRDC3	-1.02856			6.02e-09
LRRIQ3	-1.14946			6.43e-09
LIPT1	-1.43152			7.22e-09
LUM	-3.11881			7.67e-09
SPDYC	-5.06989			7.71e-09
ZNF772	-1.03038			1.19e-08
LOC400499	-1.99154			1.2e-08
LINC01036	-7.00042			1.2e-08
SYT5	-2.31148			1.34e-08
NRK	-5.95338			1.4e-08
ZNF114	-1.17781			1.51e-08
TERT	-1.08335			1.54e-08
CFAP68	-1.27678			1.64e-08
MLC1	-2.05696			1.9e-08
MT1X	-1.5092			2.03e-08
ZNF83	-2.16615			2.11e-08
ZNF548	-1.1775			2.19e-08
PCBD2	-1.25103			2.36e-08
MKRN3	-6.73719			2.37e-08
STING1	-2.10722			3.11e-08
FOXA3	-1.2682			3.26e-08
C16orf95	-1.21944			3.38e-08
FAM221A	-1.05627			3.74e-08
THBS2	-5.78177			4.03e-08
ZFP82	-6.77009			4.28e-08
PROK2	-2.68141			7.04e-08
HAS2	-1.43781			8.03e-08
EPHA5	-1.18847			9.26e-08
APOBEC3G	-4.73549			1.01e-07
GPER1	-1.04201			1.03e-07
MIR3667HG	-3.84417			1.11e-07
FBXL7	-1.43782			1.15e-07
ZNF492	-6.56151			1.4e-07
TBX6	-1.92379			1.54e-07
LINC01605	-1.22048			1.75e-07
FAM88B	-1.52794			1.83e-07
LINC01687	-6.49592			2.02e-07
GPR85	-1.13557			2.12e-07
ZFP28	-1.54637			3.26e-07
MIR4453HG	-1.34318			3.38e-07
KCTD8	-6.39153			3.91e-07
PHEX-AS1	-2.62697			4.2e-07
ZNF793	-1.27163			4.41e-07
CARD6	-1.09707			5.03e-07
NPPC	-1.07866			5.13e-07
RPRML	-1.68585			6.71e-07
ZNF726	-6.06202			7.77e-07
UTF1	-1.39634			7.84e-07
LINC02476	-6.27904			8.19e-07
SARDH	-1.44271			8.99e-07
APOC1	-1.08103			1e-06
MAGEA2	-6.19893			1.02e-06
FOLH1	-1.35631			1.09e-06
LMO3	-3.35487			1.26e-06
GAL3ST1	-1.73346			1.28e-06
CHODL	-5.1892			1.35e-06
ZNF233	-3.29938			1.73e-06
FAAH2	-5.14266			1.76e-06
LOC730183	-1.2672			1.83e-06
FLRT2	-6.06967			2.07e-06
TIAM1-AS1	-1.07208			2.25e-06
TRG-AS1	-2.03977			2.89e-06
KLHDC9	-5.78026			2.96e-06
CD2BP2-DT	-1.00757			3.18e-06
MS4A15	-5.7517			3.36e-06
ELFN1-AS1	-5.75169			3.42e-06
HELT	-3.73547			5.2e-06
ZNF17	-1.28721			5.4e-06
C2orf16	-1.16096			5.56e-06
CDH10	-3.18154			5.78e-06
ITM2A	-5.87697			5.95e-06
CLDN3	-5.77011			1.05e-05
C11orf71	-1.22412			1.11e-05
LINC00958	-4.05324			1.19e-05
TNFSF13	-1.11882			1.22e-05
UGT2B4	-3.08641			1.29e-05
PPIAP46	-5.7135			1.39e-05
KLF14	-1.21193			1.48e-05
CDH18	-5.65463			1.79e-05
SOD3	-5.6546			1.79e-05
SERF1A	-1.4995			2.1e-05
TULP2	-2.00711			2.23e-05
RPL21P16	-1.09387			2.65e-05
TAMALIN	-1.44541			2.75e-05
UNCX	-2.29943			3e-05
CDH8	-5.52907			3.36e-05
THBS4	-2.70372			3.47e-05
GABRB3	-5.23713			3.57e-05
HIF3A	-4.53384			4.1e-05
LCMT1-AS2	-2.30708			4.75e-05
PDCD6IP-DT	-1.27334			4.82e-05
LRRTM2	-1.41702			4.83e-05
ZNF808	-2.50141			4.89e-05
RFESD	-1.06216			5.79e-05
CFHR3	-1.39956			5.9e-05
TNFAIP2	-1.55433			6.11e-05
NCAM2	-5.10783			6.32e-05
CSMD3	-5.10788			6.56e-05
GFAP	-1.18392			7.17e-05
IRF7	-1.67138			7.24e-05
LINC01414	-5.39153			7.42e-05
GOLGA4-AS1	-1.36004			8.73e-05
ZKSCAN2-DT	-1.39956			8.76e-05
ZNF66	-1.31625			8.78e-05
MATR3	-2.31626			9.75e-05
SLC7A5P1	-1.22753			0.000101
CALCRL	-1.42138			0.000113
SLC16A5	-3.29939			0.000118
OLIG1	-1.8524			0.000123
RNA5SP283	-2.06608			0.000126
GRID2	-2.69004			0.000129
TNFSF12	-1.5131			0.000136
AMY2B	-1.34944			0.000144
HOPX	-1.19649			0.000144
GARIN5A	-1.01029			0.000144
ASPG	-3.62695			0.000159
LOC101929457	-2.614			0.000168
SPATA3-AS1	-1.26504			0.000168
C1orf127	-2.24758			0.000201
KCP	-1.22902			0.000205
DYNC1LI2-DT	-3.58118			0.000212
LINC01224	-5.15712			0.000222
HAND2-AS1	-1.24757			0.000224
CTB-1I21.1	-1.19543			0.000225
CLN3	-2.14484			0.000233
ZNF737	-1.24845			0.00026
ACP3	-1.33393			0.00026
SYT15	-1.16513			0.000269
TDRD12	-2.21191			0.000272
PTENP1	-1.31147			0.000282
CUTALP	-2.00338			0.000289
FAM151B	-1.05145			0.000304
TEX19	-2.21193			0.000307
GTSE1-DT	-1.31143			0.000308
AKR1C1	-5.06963			0.000325
CSRP1	-1.26925			0.000326
CCNI2	-1.39834			0.000335
DRC7	-5.06959			0.000341
RPS2P20	-1.85961			0.000346
LRRN3	-3.48497			0.000352
AKR1C2	-4.06989			0.000356
MAGEB6	-2.84419			0.000392
SCOC-AS1	-2.25143			0.000434
ZNF257	-3.43435			0.000517
BEST3	-4.97656			0.000519
CXCL10	-1.98455			0.000528
LDHD	-1.38186			0.000551
BATF2	-1.65671			0.000571
SAMD15	-1.11675			0.000579
LINC01572	-1.15816			0.000594
PTPRZ1	-1.17628			0.000629
C2orf74	-1.9489			0.000655
RPSAP15	-1.39412			0.000736
ZNF486	-4.87703			0.00079
ZNF540	-1.00756			0.000879
ZNF547	-1.62697			0.000939
TMEM229A	-1.64801			0.00097
B3GNT7	-1.79691			0.00097
CCL5	-2.25636			0.000994
LINC02982	-1.36946			0.001082
ZNF582-DT	-1.96197			0.001158
AMHR2	-1.76212			0.001175
S100A4	-1.15222			0.001249
FCRLB	-1.25775			0.001281
CARD18	-4.77002			0.001341
RPSAP54	-2.08637			0.001348
ATP6V1B1-AS1	-1.61629			0.001427
STX1B	-1.23432			0.001458
RPSAP47	-2.48488			0.001459
LOC105378798	-2.31142			0.001528
NPIPB11	-1.34943			0.001541
KRT222	-1.06337			0.00157
ZNF229	-2.85576			0.001638
TDRKH-AS1	-1.50473			0.00174
ACKR4	-3.15052			0.001836
C8orf48	-1.05247			0.001847
MIR193BHG	-1.23657			0.002052
RIC3	-4.65458			0.002182
MFF-DT	-1.32294			0.002274
ANGPTL6	-2.3818			0.002342
LINC02606	-1.72094			0.002376
TOGARAM2	-1.62696			0.002458
LPAR6	-1.62698			0.002572
TPK1	-1.00042			0.002784
MEIOB	-2.32743			0.002919
LRRC32	-1.18766			0.002943
KYNU	-3.08643			0.002943
PCDHGA9	-4.10786			0.003175
LOC644456	-1.59041			0.003185
KLK7	-1.46825			0.003218
SGCZ	-3.53383			0.003223
CCNYL6	-4.1078			0.003308
ZNF682	-3.0193			0.003324
SDCBP2	-1.59047			0.003402
TOLLIP-DT	-1.53386			0.003513
GRIK5	-1.05148			0.003548
CHST13	-1.0763			0.003555
DKK2	-2.27082			0.003848
IL18	-3.01923			0.003886
MAGEC2	-2.67134			0.003919
LINC01816	-1.08265			0.003956
DSCR8	-3.45983			0.004203
PRELID1P1	-2.67138			0.004383
GABRB1	-1.64076			0.004386
LINC01748	-1.75249			0.004459
PPP1R32	-1.7144			0.004466
GDF10	-1.27081			0.004478
ANKRD31	-1.64076			0.004516
ZNF880	-1.30708			0.004524
FGF18	-1.89998			0.004526
NAT2	-3.45988			0.004575
FOXL2NB	-1.34942			0.004959
CD14	-2.60423			0.005075
GALNT9	-1.15946			0.00515
TEX46	-2.4135			0.005153
MST1R	-2.60421			0.005195
NDUFAF2P1	-1.27606			0.005549
GUCY1B2	-1.01928			0.005934
MIR99AHG	-1.01396			0.006035
HSPB7	-3.91525			0.006103
LINC01806	-1.3563			0.00648
H2BC4	-1.15746			0.006599
FTCDNL1	-1.24435			0.00727
BRD7P2	-1.12947			0.008011
CADM2	-1.02551			0.008326
HES5	-1.00711			0.008454
ATG9B	-1.02553			0.008474
CNFN	-1.15753			0.008496
KCNF1	-1.79687			0.008581
LINC00659	-2.28228			0.009145
RPL24P8	-1.32743			0.00959
ZFR2	-1.01928			0.009868
PLP1	-3.21194			0.009878
PIK3R2	-3.80819			0.010014
IL20RB	-1.43433			0.01006
DPEP1	-3.21196			0.010083
LOC124901076	-1.21192			0.010768
CMYA5	-1.24755			0.010926
ATOH1	-1.5115			0.011015
FOXD4L4	-3.21202			0.011312
LINC01504	-1.61045			0.011363
RPS2P7	-1.12264			0.011392
TDRD5	-1.61044			0.011454
LINC00862	-1.92814			0.011668
PRDM1	-1.92815			0.012032
TMEM202-AS1	-1.3925			0.012409
SMG1P6	-1.53385			0.012494
CXCR6	-2.21193			0.012899
ZNF471	-1.01261			0.012988
ALMS1-IT1	-1.04843			0.013096
APOBEC3D	-2.38186			0.013281
LINC01503	-2.01927			0.013326
AANAT	-2.01929			0.013681
TMEM232	-2.01928			0.013939
KCNS1	-3.11884			0.014615
OAS2	-3.11875			0.014618
RPL6P20	-1.68584			0.015216
BCO2	-2.13792			0.015637
NPR2	-1.86401			0.01621
TMEM272	-2.29938			0.018419
LINC01686	-1.29936			0.018583
ZNF528	-2.29937			0.019015
LOC254896	-1.94893			0.019319
SMIM43	-1.17541			0.019558
IFI44	-3.01936			0.019711
AQP7	-2.29937			0.019897
HNRNPKP2	-1.43433			0.021604
BTG2-DT	-2.53387			0.022091
LOC105374811	-2.53386			0.022092
LINC01033	-1.29934			0.022435
TSC22D1-AS1	-1.79689			0.022598
LOC105372558	-2.53379			0.022947
IFNB1	-2.53388			0.024145
MYLK2	-2.05999			0.024448
MYADML2	-1.45294			0.024686
TIGD4	-1.13795			0.025424
ZNF223	-1.31148			0.026595
EPHA5-AS1	-1.5339			0.026618
HSPE1-MOB4	-2.21192			0.028614
CCIN	-1.72647			0.029097
LOC112268198	-1.56556			0.030084
SLC6A12	-1.47496			0.030468
SNORD19C	-1.97751			0.030799
ZNF567-DT	-1.31886			0.031226
RPL5P9	-2.43434			0.031241
GLDN	-1.26254			0.031823
HSD17B1-AS1	-1.25921			0.032268
PRSS36	-1.0103			0.032571
SMCO2	-2.4344			0.033068
FAM27C	-1.39635			0.033448
ACAD11	-1.3819			0.033839
LOC105371414	-1.0933			0.035065
SELL	-2.1188			0.035177
SLCO6A1	-1.3274			0.037107
CKMT2	-1.16609			0.038616
RSPO3	-2.11878			0.038723
RPSAP19	-1.12448			0.039354
IFNL1	-2.79701			0.039466
LOC105371730	-1.6525			0.04176
TAF12-DT	-1.65248			0.043343
ANGPT2	-1.53386			0.043792
LOC100506606	-1.53383			0.044451
TMEM238	-1.89007			0.044684
PTRH1	-1.53386			0.046146
CCDC102B	-1.27084			0.047023
TTLL2	-1.43432			0.047827
MEF2C-AS1	-1.27081			0.048222
ADGRF5P1	-2.01925			0.048805
MTND1P23	-1.11879			0.049533
CYBB	-1.11879			0.049773
FAM156A	-2.01933				0.050363
LOC400622	-2.67143				0.050602
OTULIN-DT	-1.11883				0.050787
LINC01583	-2.67128				0.053021
DDT	-2.01933				0.053093
H19	-1.042				0.053872
C6orf163	-1.3374				0.055633
DES	-1.34944				0.055634
ZNF225-AS1	-1.79691				0.056095
RAB6C	-1.27607				0.056217
LINC01152	-1.27606				0.057222
MIR4787	-1.15949				0.057917
GNG10	-1.71436				0.057919
TNFRSF8	-1.45987				0.057977
ACP5	-1.79685				0.059288
IPO4	-1.45984				0.060443
LINC01599	-1.27611				0.060558
GJA5	-1.27605				0.061431
PKD1L2	-1.21194				0.061586
LOC401957	-2.212				0.061927
PITX1-AS1	-1.03137				0.062971
LOC122539214	-1.36392				0.06597
RNA5-8SN4	-1.62697				0.069453
CCDC15-DT	-1.10502				0.070642
RPS2P40	-1.91242				0.070983
ARSL	-1.105				0.071116
PRDM12	-1.62692				0.071837
LOC124900254	-1.05993				0.07326
MIR3685	-1.4598				0.073423
ITGB1BP2	-1.2119				0.074551
LOC124904620	-1.69734				0.077698
CCDC152	-1.38186				0.077803
ADAMTS9-AS1	-1.38187				0.078503
LOC100505715	-1.69738				0.07852
ABCA4	-1.69741				0.078961
CPZ	-1.69736				0.078973
NUPR1	-1.38187				0.07922
GTF2IRD2	-1.38182				0.08036
MIR589	-1.69741				0.080756
C17orf49	-1.53386				0.084822
SULT1A3	-1.53388				0.086519
GPR182	-1.28993				0.086716
MTCO1P40	-1.04842				0.08809
OSCAR	-1.53392				0.090859
HUS1B	-1.53386				0.090875
BTN1A1	-2.08632				0.092391
RNF151	-1.53377				0.093383
BHLHE22	-1.40458				0.096102
TYRP1	-1.21191				0.097158
C16orf89	-1.40462				0.098152
ADCY6-DT	-1.21195				0.100182
FAM237B	-1.29939				0.100849
RPL14P3	-1.29938				0.100852
ADGRF3	-1.2994				0.102116
PKN2-AS1	-1.29939				0.102118
[truncated: 12,992 more rows]

[truncated: 10 more sheets: Figure 8d-f, Extended Fig.2, Extended Fig.3, Extended Fig.4, Extended Fig.5, Extended Fig.6, Extended Fig.8, Extended Fig.11a, Extended Fig.11b, Extended Fig.11c-d]
